# Supplementary material for: The cytoplasmic expression of FSTL3 correlates with colorectal cancer progression, metastasis status and prognosis
Source: J Cell Mol Med. 2023 Feb 18;27(5):672–86. doi: 10.1111/jcmm.17690 (PMC9983317; doi:10.1111/jcmm.17690)
Supplement: Supplementary file 8 — Table S1. [file JCMM-27-672-s006.xlsx]

## Sheet: Supplementary Table 1
Supplementary Table 1. Expression values of FSTL members in TAGC-COAD dataset
sample	sample_type	FST	FSTL1	IGFBP7	FSTL3	FSTL4	FSTL5
TCGA-AZ-6605-11	Solid Tissue Normal	8.24	13.92	13.54	9.284	3.809	5.232
TCGA-AZ-6600-11	Solid Tissue Normal	7.728	11.98	11.6	9.31	3.673	0.6413
TCGA-AZ-6598-11	Solid Tissue Normal	7.001	12.83	11.93	9.364	2.596	0.9392
TCGA-AA-3496-11	Solid Tissue Normal	6.934	12.97	12.84	8.63	2.641	4.597
TCGA-A6-5662-11	Solid Tissue Normal	6.393	12.92	12.16	8.19	2.119	4.823
TCGA-AA-3663-11	Solid Tissue Normal	6.36	12.71	12.01	8.916	2.919	3.131
TCGA-F4-6704-11	Solid Tissue Normal	6.338	12.54	11.82	8.741	2.8	1.919
TCGA-A6-2678-11	Solid Tissue Normal	5.775	11.86	11.47	7.832	2.94	1.362
TCGA-A6-5665-11	Solid Tissue Normal	5.667	11.31	10.65	7.163	3.004	0
TCGA-AA-3713-11	Solid Tissue Normal	5.607	11.58	12.6	9.1	2.77	1.458
TCGA-AZ-6603-11	Solid Tissue Normal	5.482	13.01	12.56	9	2.647	3.527
TCGA-AA-3489-11	Solid Tissue Normal	5.346	12.8	12.97	8.848	2.609	4.789
TCGA-AA-3712-11	Solid Tissue Normal	5.343	11.1	11.47	7.913	4.794	0
TCGA-AZ-6599-11	Solid Tissue Normal	5.222	12.29	12.07	8.534	2.689	0
TCGA-A6-2675-11	Solid Tissue Normal	5.219	13.03	12.14	9.034	3.39	2.59
TCGA-AA-3516-11	Solid Tissue Normal	5.071	11.24	10.9	7.411	2.837	3.098
TCGA-A6-2679-11	Solid Tissue Normal	5.051	11.55	11.79	8.784	2.795	0
TCGA-A6-5659-11	Solid Tissue Normal	5.045	11.29	11.36	6.827	3.42	3.131
TCGA-AA-3527-11	Solid Tissue Normal	4.942	11.52	11.56	6.765	1.263	1.035
TCGA-AA-3662-11	Solid Tissue Normal	4.865	11.6	11.93	7.44	4.318	0
TCGA-A6-5667-11	Solid Tissue Normal	4.836	11.27	10.68	7.306	3.256	0
TCGA-A6-2686-11	Solid Tissue Normal	4.832	11.83	11.1	7.054	3.031	0.8455
TCGA-AA-3518-11	Solid Tissue Normal	4.808	11.61	11.62	7.316	2.635	1.942
TCGA-AA-3697-11	Solid Tissue Normal	4.73	11.78	11.94	8.022	2.526	1.201
TCGA-A6-2683-11	Solid Tissue Normal	4.585	10.87	11.36	6.4	1.899	0
TCGA-AZ-6601-11	Solid Tissue Normal	4.551	12.84	11.8	8.468	1.339	1.828
TCGA-AA-3514-11	Solid Tissue Normal	4.471	10.9	10.68	6.867	2.338	0.9267
TCGA-A6-2671-11	Solid Tissue Normal	4.401	12.1	11.72	7.8	3.23	1.175
TCGA-AA-3517-11	Solid Tissue Normal	4.397	11.05	11.29	6.766	2.761	0
TCGA-AA-3520-11	Solid Tissue Normal	4.276	11.29	11.33	6.51	2.924	0.4294
TCGA-AA-3531-11	Solid Tissue Normal	4.189	11.02	10.85	6.745	3.354	0.4865
TCGA-A6-2680-11	Solid Tissue Normal	3.94	11.9	11.36	8.125	3.228	3.696
TCGA-AA-3511-11	Solid Tissue Normal	3.93	11.01	11.2	7.178	3.532	0
TCGA-AA-3660-11	Solid Tissue Normal	3.91	11.06	11.82	6.241	3.003	0
TCGA-AA-3525-11	Solid Tissue Normal	3.903	10.52	11.32	5.971	2.996	0
TCGA-A6-2682-11	Solid Tissue Normal	3.881	10.7	10.99	6.899	3.622	0.4894
TCGA-AA-3522-11	Solid Tissue Normal	3.848	11.08	10.9	6.414	2.806	0
TCGA-AA-3534-11	Solid Tissue Normal	3.799	11.01	11.49	6.467	2.315	0
TCGA-AA-3655-11	Solid Tissue Normal	3.774	11.46	12.29	7.428	3.056	2.142
TCGA-A6-2684-11	Solid Tissue Normal	3.562	10.37	11.08	6.155	3.437	0
TCGA-A6-2685-11	Solid Tissue Normal	3.533	10.68	10.62	6.656	2.697	2.178
TCGA-F4-6703-01	Primary Tumor	9.46	14.17	13.46	9.667	3.109	0.4659
TCGA-AZ-6607-01	Primary Tumor	8.978	13.85	13.16	11.85	4.494	0.6765
TCGA-AZ-4323-01	Primary Tumor	7.9	12.77	12.53	9.889	7.263	6.567
TCGA-AD-6964-01	Primary Tumor	7.738	12.83	12.79	9.63	1.593	0
TCGA-A6-A566-01	Primary Tumor	7.602	14.18	14.13	9.5	2.424	1.168
TCGA-NH-A5IV-01	Primary Tumor	7.481	11.08	11.38	8.802	0.4783	0
TCGA-G4-6302-01	Primary Tumor	7.444	13.48	13.77	12.21	3.732	3.67
TCGA-F4-6855-01	Primary Tumor	7.079	13.12	13.25	9.473	2.916	0.7265
TCGA-F4-6463-01	Primary Tumor	6.989	12.78	13.02	9.043	7.794	4.858
TCGA-A6-6781-01	Primary Tumor	6.964	13.48	12.93	11.06	8.269	1.543
TCGA-CM-6167-01	Primary Tumor	6.947	13.97	14.32	9.953	1.373	1.868
TCGA-CM-5863-01	Primary Tumor	6.922	12.09	12.48	9.975	1.958	1.958
TCGA-D5-6929-01	Primary Tumor	6.897	12.6	12.58	9.021	3.612	0
TCGA-G4-6310-01	Primary Tumor	6.843	12.26	12.87	8.868	1.998	1.32
TCGA-A6-6651-01	Primary Tumor	6.802	13.31	13.64	10.45	3.762	3.229
TCGA-AY-6196-01	Primary Tumor	6.518	14.35	13.97	11.96	2.679	0
TCGA-G4-6314-01	Primary Tumor	6.506	12.99	13.15	9.546	0.8955	3.055
TCGA-WS-AB45-01	Primary Tumor	6.214	14.98	13.79	11.32	0.4878	0
TCGA-CA-5254-01	Primary Tumor	6.212	12.14	12.2	8.519	1.711	0
TCGA-D5-6534-01	Primary Tumor	6.151	13.45	13.6	11.26	1.628	0.763
TCGA-CK-6748-01	Primary Tumor	6.123	12.99	13.14	9.748	2.452	3.582
TCGA-CM-5348-01	Primary Tumor	6.073	12.84	13.14	10.77	2.782	3.097
TCGA-AA-3489-01	Primary Tumor	5.973	13.4	13.41	9.876	3.037	0
TCGA-AD-6901-01	Primary Tumor	5.882	12.41	12.51	10.05	6.559	0
TCGA-F4-6856-01	Primary Tumor	5.866	10.93	11.26	8.624	3.687	0
TCGA-G4-6627-01	Primary Tumor	5.845	12.44	12.66	10.05	1.835	1.835
TCGA-A6-6649-01	Primary Tumor	5.836	11.77	12.43	9.389	1.543	0.3993
TCGA-D5-6924-01	Primary Tumor	5.735	12.8	12.3	8.999	6.712	1.216
TCGA-A6-5657-01	Primary Tumor	5.73	12.8	13.31	10.97	1.647	1.647
TCGA-NH-A50V-01	Primary Tumor	5.724	12.53	12.71	9.546	1.249	2.224
TCGA-CM-6162-01	Primary Tumor	5.7	13.6	13	10.11	3.45	2.339
TCGA-F4-6807-01	Primary Tumor	5.662	13.24	13.21	9.663	2.036	1.617
TCGA-F4-6805-01	Primary Tumor	5.607	12.91	12.64	9.228	2.127	2.127
TCGA-F4-6809-01	Primary Tumor	5.599	12.4	13.54	9.811	3.036	3.244
TCGA-F4-6704-01	Primary Tumor	5.582	13.68	14.05	10.13	4.467	1.794
TCGA-A6-6142-01	Primary Tumor	5.523	12.8	13.09	10.17	4.017	3.597
TCGA-D5-5537-01	Primary Tumor	5.509	12.46	12.32	8.622	5.008	0
TCGA-NH-A6GC-01	Primary Tumor	5.49	11.93	12.45	9.763	6.355	0
TCGA-5M-AAT6-01	Primary Tumor	5.47	12.56	12.47	9.8	5.213	0
TCGA-AA-A01P-01	Primary Tumor	5.469	12.5	12.57	10.62	0	0
TCGA-A6-4105-01	Primary Tumor	5.41	12.28	12.65	9.184	4.942	1.833
TCGA-A6-A565-01	Primary Tumor	5.406	12.37	12.53	8.824	2.232	0.4539
TCGA-A6-2682-01	Primary Tumor	5.398	12.81	13.22	9.675	5.5	2.032
TCGA-CA-6719-01	Primary Tumor	5.353	12.63	12.8	10.3	2.371	1.919
TCGA-CA-6717-01	Primary Tumor	5.312	12.52	12.97	9.447	3.386	1.233
TCGA-CM-6168-01	Primary Tumor	5.298	13.22	12.88	9.9	1.179	1.635
TCGA-CM-6169-01	Primary Tumor	5.268	13.11	13.3	8.946	2.046	1.031
TCGA-F4-6461-01	Primary Tumor	5.218	12.39	12.87	9.072	2.119	1.418
TCGA-F4-6569-01	Primary Tumor	5.216	13.96	13.82	10.31	7	0
TCGA-A6-6782-01	Primary Tumor	5.215	12.4	13.41	9.37	0.9121	0.527
TCGA-AA-3663-01	Primary Tumor	5.198	10.86	12.59	8.066	1.906	0
TCGA-A6-2685-01	Primary Tumor	5.19	13.01	13.28	10.15	2.572	2.866
TCGA-AD-6963-01	Primary Tumor	5.188	10.49	10.84	8.271	1.929	0.434
TCGA-A6-5659-01	Primary Tumor	5.115	11.74	12.3	8.637	2.507	0.889
TCGA-G4-6298-01	Primary Tumor	5.081	11.55	11.69	10.07	4.85	1.08
TCGA-D5-6928-01	Primary Tumor	5.079	12.22	12.51	8.929	0.5119	0
TCGA-D5-7000-01	Primary Tumor	5.068	12	11.54	8.91	2.048	0
TCGA-A6-5664-01	Primary Tumor	5.013	12.73	12.48	8.903	4.971	0.9516
TCGA-D5-6930-01	Primary Tumor	5.008	11.88	12.23	8.938	1.959	2.334
TCGA-F4-6570-01	Primary Tumor	4.969	12.19	12.64	11.53	0.9096	0
TCGA-AZ-6605-01	Primary Tumor	4.955	13.51	13.7	9.317	3.15	1.983
TCGA-A6-5660-01	Primary Tumor	4.917	12.11	12.7	8.763	0.5156	1.654
TCGA-AD-6899-01	Primary Tumor	4.915	12.51	12.66	9.564	5.248	1.277
TCGA-G4-6299-01	Primary Tumor	4.912	11.63	12.51	9.665	5.737	0
TCGA-CA-6718-01	Primary Tumor	4.829	11.58	11.98	10.67	0.477	1.121
TCGA-AA-3511-01	Primary Tumor	4.824	12.71	12.51	9.099	3.188	0
TCGA-NH-A8F8-01	Primary Tumor	4.805	11.74	12.23	9.976	0.6429	0
TCGA-QG-A5Z1-01	Primary Tumor	4.786	12.48	12.69	8.76	1.594	1.747
TCGA-AD-6895-01	Primary Tumor	4.728	11.73	11.84	10.79	0	0
TCGA-G4-6320-01	Primary Tumor	4.723	10.04	11.19	7.708	0	0
TCGA-AZ-6601-01	Primary Tumor	4.718	11.4	11.94	10.51	0.8828	0
TCGA-A6-6654-01	Primary Tumor	4.713	13.25	13.36	11.33	2.482	0
TCGA-CK-5913-01	Primary Tumor	4.69	12.03	11.85	8.544	0.5066	0
TCGA-CM-6163-01	Primary Tumor	4.657	12.4	12.36	8.35	1.145	0.8539
TCGA-A6-6780-01	Primary Tumor	4.657	10.38	10.96	7.708	1.312	0
TCGA-CK-4950-01	Primary Tumor	4.65	11.61	11.85	8.024	2.121	0.7398
TCGA-D5-6923-01	Primary Tumor	4.637	13	12.79	9.88	1.567	0.4084
TCGA-D5-6926-01	Primary Tumor	4.636	12.69	12.59	9.802	1.646	0
TCGA-A6-5662-01	Primary Tumor	4.633	11.72	12.66	9.638	2.82	2.906
TCGA-CM-5860-01	Primary Tumor	4.617	13.51	14.06	10.11	1.122	1.979
TCGA-F4-6459-01	Primary Tumor	4.614	13	12.93	10.29	2.615	2.143
TCGA-G4-6297-01	Primary Tumor	4.614	12.93	12.84	10.12	4.497	2.123
TCGA-DM-A1D7-01	Primary Tumor	4.607	11.1	11.82	8.027	3.562	0
TCGA-A6-2675-01	Primary Tumor	4.597	12.68	12.52	9.04	1.389	1.056
TCGA-AZ-5403-01	Primary Tumor	4.593	12.72	13.95	8.782	1.256	0.5486
TCGA-AZ-4315-01	Primary Tumor	4.584	11.61	12.77	8.318	0.9137	2.754
TCGA-D5-6531-01	Primary Tumor	4.583	11.6	12.11	9.04	6.106	0
TCGA-AZ-6600-01	Primary Tumor	4.554	12.49	12.67	10.18	0.8864	0
TCGA-DM-A285-01	Primary Tumor	4.539	12.01	12.32	10.23	4.293	7.543
TCGA-CA-6716-01	Primary Tumor	4.528	11.71	12.21	8.375	5.986	0.8864
TCGA-D5-6533-01	Primary Tumor	4.516	11.67	11.9	7.735	3.052	0
TCGA-D5-6898-01	Primary Tumor	4.485	12.07	12.62	9.06	1.508	1.508
TCGA-CK-4951-01	Primary Tumor	4.481	12.76	12.56	8.725	2.296	1.048
TCGA-AA-3506-01	Primary Tumor	4.468	12.06	12.66	9.138	2.458	0
TCGA-CM-6676-01	Primary Tumor	4.461	11.8	12.44	8.858	4.344	1.194
TCGA-G4-6311-01	Primary Tumor	4.458	12.35	11.98	9.672	0	0
TCGA-A6-6138-01	Primary Tumor	4.449	11.82	12.42	8.22	0	0.5389
TCGA-G4-6293-01	Primary Tumor	4.438	11.69	11.79	8.156	2.656	0.6137
TCGA-CM-4751-01	Primary Tumor	4.368	11.73	12.29	9.254	1.716	1.904
TCGA-CK-5916-01	Primary Tumor	4.34	11.71	11.75	8.509	1.029	0
TCGA-SS-A7HO-01	Primary Tumor	4.332	10.41	11.12	6.672	3.07	0
TCGA-AA-3655-01	Primary Tumor	4.323	11.79	11.48	7.442	1.513	1.919
TCGA-D5-6541-01	Primary Tumor	4.296	12.59	12.86	8.614	0	1.039
TCGA-AY-A69D-01	Primary Tumor	4.283	11.4	11.2	7.955	3.498	2.578
TCGA-D5-5539-01	Primary Tumor	4.272	12.32	12.5	9.25	1.269	0.5556
TCGA-DM-A28A-01	Primary Tumor	4.259	11.77	11.81	9.567	2.497	0.883
TCGA-AZ-5407-01	Primary Tumor	4.249	10.92	11.59	7.577	1.112	0
TCGA-CM-6679-01	Primary Tumor	4.229	12.84	13.1	9.401	2.947	0.4799
TCGA-AZ-4615-01	Primary Tumor	4.204	12.02	12.3	10.9	0	0
TCGA-AZ-6603-01	Primary Tumor	4.185	12.24	12.65	8.222	1.068	1.068
TCGA-AD-6548-01	Primary Tumor	4.183	11.8	11.43	8.593	4.502	2.814
TCGA-CM-6680-01	Primary Tumor	4.182	12.21	12.68	8.298	1.73	1.257
TCGA-DM-A28G-01	Primary Tumor	4.168	11.65	11.53	7.153	4.738	0
TCGA-D5-6927-01	Primary Tumor	4.164	12.12	11.7	9.425	1.09	0
TCGA-D5-6922-01	Primary Tumor	4.163	12.51	12.57	8.596	1.956	1.66
TCGA-D5-6539-01	Primary Tumor	4.149	11.58	11.52	7.986	2.239	0
TCGA-AD-5900-01	Primary Tumor	4.137	11.47	11.54	9.619	2.04	1.027
TCGA-A6-A567-01	Primary Tumor	4.133	11.58	11.91	8.856	5.047	2.361
TCGA-CM-5862-01	Primary Tumor	4.116	11.95	13.47	7.372	3.88	0.7256
TCGA-A6-2684-01	Primary Tumor	4.107	12.63	13.16	9.498	5.044	1.258
TCGA-CM-6166-01	Primary Tumor	4.102	12.13	12.57	8.417	5.033	1.136
TCGA-AZ-4616-01	Primary Tumor	4.083	11.32	12.42	9.35	0.5833	0
TCGA-CM-6677-01	Primary Tumor	4.051	12.23	12.59	8.455	3.565	0
TCGA-D5-5538-01	Primary Tumor	4.028	12.22	12.56	8.924	2.686	5.765
TCGA-DM-A280-01	Primary Tumor	4.028	11.69	11.2	10.74	0.6483	0
TCGA-CM-6678-01	Primary Tumor	4.021	11.99	12.15	8.337	5.312	0.9033
TCGA-A6-6137-01	Primary Tumor	4.021	11.91	11.4	6.731	2.23	0.5474
TCGA-CK-4948-01	Primary Tumor	4.012	12.47	12.45	9.159	1.403	5.273
TCGA-AY-6197-01	Primary Tumor	4.011	11.16	10.74	9.72	0.4945	1.155
TCGA-D5-6536-01	Primary Tumor	4.001	12.16	11.51	9.725	4.573	0
TCGA-AD-6965-01	Primary Tumor	3.998	11.45	11.63	8.339	3.212	1.35
TCGA-CM-5344-01	Primary Tumor	3.981	12.5	13.04	9.122	2.306	0.5784
TCGA-A6-5661-01	Primary Tumor	3.977	11.1	11.17	7.774	1.399	0
TCGA-AZ-4684-01	Primary Tumor	3.975	12.33	12.33	8.929	0.9633	2.935
TCGA-A6-2686-01	Primary Tumor	3.966	12.24	13.39	8.859	1.561	0
TCGA-CM-6161-01	Primary Tumor	3.96	11.84	11.57	8.474	4.871	3.05
TCGA-D5-6920-01	Primary Tumor	3.96	11.55	11.48	7.223	5.694	0
TCGA-D5-6932-01	Primary Tumor	3.948	11.89	12.33	9.731	3.389	0.9277
TCGA-NH-A50T-01	Primary Tumor	3.941	10.63	10.61	9.687	2.864	0.5348
TCGA-CK-5914-01	Primary Tumor	3.924	11.46	11.47	8.181	1.147	0.4906
TCGA-AD-6890-01	Primary Tumor	3.924	11.39	11.69	8.558	2.518	1.984
TCGA-CM-5349-01	Primary Tumor	3.92	12.1	12.78	9.168	6.479	1.091
TCGA-D5-6529-01	Primary Tumor	3.888	13.08	12.44	9.75	2.486	0.5462
TCGA-G4-6322-01	Primary Tumor	3.88	11.73	12.16	7.563	2.819	0
TCGA-AA-3713-01	Primary Tumor	3.859	11.13	11.07	8.788	0.471	0
TCGA-CM-5861-01	Primary Tumor	3.851	10.81	11.38	8.916	0	0
TCGA-CA-5797-01	Primary Tumor	3.848	12.05	12.35	8.801	2.945	5.028
TCGA-AA-3662-01	Primary Tumor	3.824	11.8	12.52	8.731	6.218	0
TCGA-F4-6460-01	Primary Tumor	3.811	12.71	12.89	9.248	3.302	2.046
TCGA-CK-4952-01	Primary Tumor	3.775	10.65	10.86	9.045	0.8629	0
TCGA-CA-5256-01	Primary Tumor	3.774	11.58	13.24	7.336	4.162	0.6119
TCGA-AD-A5EK-01	Primary Tumor	3.77	11.33	11.54	7.572	6.005	1.341
TCGA-DM-A28K-01	Primary Tumor	3.749	10.25	11.07	9.837	1.027	0.6028
TCGA-AU-6004-01	Primary Tumor	3.727	12.08	11.58	9.071	2.169	0.9066
TCGA-AA-3685-01	Primary Tumor	3.71	11.72	14.21	9.503	2.132	0
TCGA-CM-6675-01	Primary Tumor	3.71	11.52	11.64	8.236	0.4884	1.385
TCGA-AA-3712-01	Primary Tumor	3.679	12.45	12.15	8.767	1.636	0.5075
TCGA-AM-5820-01	Primary Tumor	3.666	12.26	12.72	9.349	0.5033	1.172
TCGA-D5-5541-01	Primary Tumor	3.659	11.87	12.22	8.077	2.352	0.7523
TCGA-NH-A6GA-01	Primary Tumor	3.642	10.96	11.77	9.664	1.92	2.047
TCGA-AA-3526-01	Primary Tumor	3.638	11.69	13.05	8.009	4.986	0.5441
TCGA-D5-5540-01	Primary Tumor	3.595	11.21	12.11	7.513	5.174	2.231
TCGA-CM-4747-01	Primary Tumor	3.592	11.79	12.27	8.583	1.289	0
TCGA-CK-6747-01	Primary Tumor	3.587	11.68	12.11	7.038	4.005	1.504
TCGA-CA-5796-01	Primary Tumor	3.568	10.61	11.48	6.243	1.83	0
TCGA-CM-6165-01	Primary Tumor	3.565	12.38	12.86	8.344	0.5776	0
TCGA-A6-A5ZU-01	Primary Tumor	3.548	12.26	12.55	8.91	0	0
TCGA-G4-6303-01	Primary Tumor	3.545	11.98	11.9	8.871	2.623	1.023
TCGA-CM-4743-01	Primary Tumor	3.534	11.39	13.01	10.52	0.6984	0
TCGA-G4-6628-01	Primary Tumor	3.507	11.01	11.42	6.578	0	0
TCGA-G4-6294-01	Primary Tumor	3.485	11.03	11.94	7.798	0.5493	0
TCGA-F4-6854-01	Primary Tumor	3.47	12.01	12.5	9.065	2.464	1.03
TCGA-A6-5667-01	Primary Tumor	3.426	11.61	11.9	9.023	5.352	1.431
TCGA-AA-3675-01	Primary Tumor	3.413	11.66	12.32	8.396	7.579	0
TCGA-CM-6164-01	Primary Tumor	3.411	11.36	12.25	7.973	9.373	1.513
TCGA-CM-6674-01	Primary Tumor	3.405	12.1	12.28	8.579	3.805	0
TCGA-A6-6650-01	Primary Tumor	3.367	10.62	11.11	8.267	0.4732	0.4732
TCGA-AA-3495-01	Primary Tumor	3.341	11.58	11.83	7.558	1.288	1.548
TCGA-AA-3509-01	Primary Tumor	3.337	11.77	12.55	7.457	3.667	1.451
TCGA-CK-5915-01	Primary Tumor	3.305	10.47	10.8	6.585	2.039	0
TCGA-F4-6808-01	Primary Tumor	3.305	10.38	11.27	7.85	2.791	0
TCGA-DM-A28F-01	Primary Tumor	3.28	10.71	11.39	7.608	1.032	0
TCGA-AA-3660-01	Primary Tumor	3.277	11.5	11.91	8.196	2.544	1.552
TCGA-D5-6538-01	Primary Tumor	3.252	10.82	11.07	8.052	2.333	0.535
TCGA-DM-A282-01	Primary Tumor	3.187	11.62	12.16	7.91	2.614	1.832
TCGA-DM-A0XF-01	Primary Tumor	3.184	11.68	11.87	8.381	5.824	1.388
TCGA-G4-6321-01	Primary Tumor	3.155	9.266	9.764	6.199	0.7301	0
TCGA-G4-6304-01	Primary Tumor	3.147	8.89	9.689	7.054	3.147	0
TCGA-CA-5255-01	Primary Tumor	3.132	10.08	10.5	8.227	1.414	1.077
TCGA-G4-6306-01	Primary Tumor	3.128	8.889	9.741	8.109	1.638	0
TCGA-3L-AA1B-01	Primary Tumor	3.127	11.52	12.16	8.094	6.484	1.964
TCGA-CK-6751-01	Primary Tumor	3.103	12.21	12.32	8.175	1.009	0.5909
TCGA-CM-5864-01	Primary Tumor	3.086	11.26	12.23	7.482	5.457	0
TCGA-AA-3496-01	Primary Tumor	3.079	12.47	12.56	8.54	1.618	6.677
TCGA-G4-6625-01	Primary Tumor	3.046	11.97	12.31	8.42	2.469	0
TCGA-G4-6307-01	Primary Tumor	3.036	10.16	11.08	6.927	4.48	0
TCGA-A6-A56B-01	Primary Tumor	3.024	12.09	11.68	9.777	3.024	1.13
TCGA-A6-6648-01	Primary Tumor	3.021	11.28	10.78	6.608	5.034	1.012
TCGA-D5-6540-01	Primary Tumor	3.007	11.54	11.07	9.728	0	0
TCGA-DM-A0XD-01	Primary Tumor	3.001	11.58	11.57	10.07	5.379	0
TCGA-G4-6315-01	Primary Tumor	2.942	10.51	11.16	7.057	3.123	0
TCGA-AD-6888-01	Primary Tumor	2.942	8.979	9.289	7.641	4.116	0
TCGA-AD-6889-01	Primary Tumor	2.937	10.48	10.93	7.456	2.488	0
TCGA-DM-A1D9-01	Primary Tumor	2.93	10.78	11.48	7.33	5.535	0.9952
TCGA-DM-A28C-01	Primary Tumor	2.925	10.38	10.71	6.69	6.563	0.4979
TCGA-DM-A1HA-01	Primary Tumor	2.885	8.227	9.887	9.44	0	1.136
TCGA-AA-3502-01	Primary Tumor	2.864	9.754	11.42	7.08	0	0
TCGA-AU-3779-01	Primary Tumor	2.859	12.66	12.9	8.949	3.579	0.6052
TCGA-5M-AATE-01	Primary Tumor	2.844	11.3	11.3	8.866	1.613	0.754
TCGA-NH-A50U-01	Primary Tumor	2.83	11.28	12	8.171	0.9745	0
TCGA-5M-AAT4-01	Primary Tumor	2.812	10.95	11.12	9.588	1.656	0
TCGA-T9-A92H-01	Primary Tumor	2.784	10.55	10.81	8.153	1.178	0
TCGA-DM-A28E-01	Primary Tumor	2.773	9.677	10.63	6.923	0.9246	0
TCGA-QL-A97D-01	Primary Tumor	2.737	10.56	11.09	8.035	1.273	0
TCGA-DM-A1D6-01	Primary Tumor	2.733	10.47	10.44	7.576	2.536	0
TCGA-CA-6715-01	Primary Tumor	2.71	10.84	11.08	7.11	2.789	0.4536
TCGA-AZ-4682-01	Primary Tumor	2.661	11.57	12.64	7.472	2.751	0.8632
TCGA-AA-A01Z-01	Primary Tumor	2.621	10.57	10.7	7.498	0.8941	1.442
TCGA-D5-6931-01	Primary Tumor	2.619	12.02	11.63	9.699	1.521	0
TCGA-AY-A54L-01	Primary Tumor	2.606	9.489	10.02	6.486	2.961	0
TCGA-A6-6653-01	Primary Tumor	2.596	11.4	11.6	8.485	3.182	0
TCGA-CM-5868-01	Primary Tumor	2.589	11.86	12.87	8.227	2.673	0.7797
TCGA-NH-A6GB-01	Primary Tumor	2.571	10.78	10.55	8.275	0.6939	1.513
TCGA-QG-A5YW-01	Primary Tumor	2.534	11.49	11.86	8.58	3.231	0
TCGA-G4-6323-01	Primary Tumor	2.523	9.789	10.87	6.454	2.523	0
TCGA-NH-A8F7-01	Primary Tumor	2.502	9.513	10.13	7.998	6.923	0.5524
TCGA-AZ-6606-01	Primary Tumor	2.479	10.5	11.04	9.265	5.369	0.5016
TCGA-CM-6171-01	Primary Tumor	2.459	11.25	11.47	6.973	2.336	0
TCGA-D5-6530-01	Primary Tumor	2.449	10.83	10.4	7.534	1.314	0
TCGA-AY-6386-01	Primary Tumor	2.447	10.74	10.97	7.459	4.567	0
TCGA-4T-AA8H-01	Primary Tumor	2.429	9.519	9.359	8.751	4.031	0
TCGA-AA-3697-01	Primary Tumor	2.415	11.01	12.03	8.455	1.163	0
TCGA-AY-A71X-01	Primary Tumor	2.386	8.616	9.69	7.559	2.386	0
TCGA-AA-A01X-01	Primary Tumor	2.38	10.99	11.14	8.197	6.652	0.5532
TCGA-F4-6806-01	Primary Tumor	2.327	11.84	12.14	7.812	0	0
TCGA-G4-6588-01	Primary Tumor	2.324	11.38	11.1	10.01	2.461	0.5857
TCGA-DM-A1D0-01	Primary Tumor	2.321	9.526	10.5	7.541	2.736	0
TCGA-A6-6652-01	Primary Tumor	2.307	10.47	11.24	8.643	2.543	0
TCGA-AD-A5EJ-01	Primary Tumor	2.292	11.6	10.96	8.665	1.781	0
TCGA-D5-6535-01	Primary Tumor	2.292	11.52	11.41	8.742	1.972	0.9813
TCGA-AY-A8YK-01	Primary Tumor	2.237	10.96	11.33	7.374	1.259	0
TCGA-DM-A0X9-01	Primary Tumor	2.181	11.1	11.36	8.232	1.836	0.4018
TCGA-G4-6626-01	Primary Tumor	2.173	10.04	10.8	7.386	3.289	0.5247
TCGA-CK-5912-01	Primary Tumor	2.168	11.19	11.9	6.226	5.489	0
TCGA-A6-6140-01	Primary Tumor	2.164	10.65	10.8	6.55	0.9036	0
TCGA-AA-3492-01	Primary Tumor	2.144	11.62	12.57	8.758	0.574	1.302
TCGA-CM-6170-01	Primary Tumor	2.113	12.24	12.25	7.877	1.168	1.168
TCGA-A6-5665-01	Primary Tumor	2.099	10.17	10.77	8.658	0	0
TCGA-DM-A1HB-01	Primary Tumor	2.079	11.13	10.55	9.452	0	0
TCGA-A6-6141-01	Primary Tumor	2.027	11.48	11.78	7.86	1.509	1.157
TCGA-AA-A02K-01	Primary Tumor	1.92	10.23	10.83	9.077	3.452	5.523
TCGA-A6-5656-01	Primary Tumor	1.913	10.22	10.76	7.883	6.788	1.411
TCGA-AY-5543-01	Primary Tumor	1.911	11.25	11.32	7.195	2.945	0
TCGA-QG-A5YV-01	Primary Tumor	1.909	10.81	11.14	8.007	6.273	0
TCGA-CK-6746-01	Primary Tumor	1.902	9.931	10.53	10.07	0	0
TCGA-AZ-6599-01	Primary Tumor	1.827	8.802	9.562	5.114	4.699	0
TCGA-CK-4947-01	Primary Tumor	1.822	12.28	12.07	7.999	0	1.181
TCGA-DM-A1D4-01	Primary Tumor	1.785	9.612	10.66	6.416	0.4933	0
TCGA-QG-A5Z2-01	Primary Tumor	1.765	9.581	10.11	6.847	0.7533	0
TCGA-DM-A28H-01	Primary Tumor	1.753	10.56	11.2	6.658	1.753	0
TCGA-CM-6172-01	Primary Tumor	1.727	11.79	12.01	8.253	5.099	0.9443
TCGA-DM-A288-01	Primary Tumor	1.696	10.07	10.73	6.917	1.422	0
TCGA-D5-6532-01	Primary Tumor	1.677	10.72	10.82	7.306	7.105	0.9097
TCGA-QG-A5YX-01	Primary Tumor	1.607	9.531	10.23	5.792	0	0
TCGA-AZ-4614-01	Primary Tumor	1.605	9.813	10.86	8.762	1.154	1.154
TCGA-A6-5666-01	Primary Tumor	1.603	10.51	11.17	6.634	3.932	1.013
TCGA-G4-6586-01	Primary Tumor	1.434	9.101	9.842	7.104	0.8881	0
TCGA-G4-6309-01	Primary Tumor	1.432	10.99	10.98	8.851	3.331	0
TCGA-AZ-6608-01	Primary Tumor	1.396	9.096	9.997	7.72	1.153	0
TCGA-AZ-6598-01	Primary Tumor	1.39	11.08	10.79	8.091	3.098	0
TCGA-AM-5821-01	Primary Tumor	1.368	12.14	11.9	9.375	0.6106	0
TCGA-G4-6295-01	Primary Tumor	1.297	10.95	11.1	7.614	1.778	0
TCGA-DM-A1D8-01	Primary Tumor	1.215	10.49	11.39	8.482	0.9936	0.7318
TCGA-D5-6537-01	Primary Tumor	1.19	10.25	10.34	7.552	1.438	0.5133
TCGA-CM-4744-01	Primary Tumor	1.111	9.76	11.48	10	1.731	0
TCGA-DM-A1DB-01	Primary Tumor	1.102	9.475	10.56	6.803	0.654	0
TCGA-G4-6317-01	Primary Tumor	1.065	9.891	10.84	7.182	0.6286	0
TCGA-4N-A93T-01	Primary Tumor	0.9764	9.626	10.71	8.934	1.294	0.5693
TCGA-DM-A28M-01	Primary Tumor	0.7885	9.861	10.36	6.852	0.4474	0
TCGA-DM-A1DA-01	Primary Tumor	0.7104	10.1	10.39	8.947	0.3986	0
TCGA-AZ-4313-01	Primary Tumor	0.5586	10.74	11.84	9.584	0.5586	0
TCGA-RU-A8FL-01	Primary Tumor	0	8.525	9.791	5.929	3.198	0
TCGA-AA-A02Y-01	Primary Tumor	0	8.054	9.268	6.432	0	0
