# Supplementary material for: The cytoplasmic expression of FSTL3 correlates with colorectal cancer progression, metastasis status and prognosis
Source: J Cell Mol Med. 2023 Feb 18;27(5):672–86. doi: 10.1111/jcmm.17690 (PMC9983317; doi:10.1111/jcmm.17690)
Supplement: Supplementary file 9 — Table S2. [file JCMM-27-672-s008.xlsx]

## Sheet: Supplementary Table 2
Supplementary Table 2. FSTL3 expression values in paired patients from TCGA-COAD
sample	sample_type	FSTL3
TCGA-A6-2675-11	Solid Tissue Normal	9.034
TCGA-A6-2682-11	Solid Tissue Normal	6.899
TCGA-A6-2684-11	Solid Tissue Normal	6.155
TCGA-A6-2685-11	Solid Tissue Normal	6.656
TCGA-A6-2686-11	Solid Tissue Normal	7.054
TCGA-A6-5659-11	Solid Tissue Normal	6.827
TCGA-A6-5662-11	Solid Tissue Normal	8.19
TCGA-A6-5665-11	Solid Tissue Normal	7.163
TCGA-A6-5667-11	Solid Tissue Normal	7.306
TCGA-AA-3489-11	Solid Tissue Normal	8.848
TCGA-AA-3496-11	Solid Tissue Normal	8.63
TCGA-AA-3511-11	Solid Tissue Normal	7.178
TCGA-AA-3655-11	Solid Tissue Normal	7.428
TCGA-AA-3660-11	Solid Tissue Normal	6.241
TCGA-AA-3662-11	Solid Tissue Normal	7.44
TCGA-AA-3663-11	Solid Tissue Normal	8.916
TCGA-AA-3697-11	Solid Tissue Normal	8.022
TCGA-AA-3712-11	Solid Tissue Normal	7.913
TCGA-AA-3713-11	Solid Tissue Normal	9.1
TCGA-AZ-6598-11	Solid Tissue Normal	9.364
TCGA-AZ-6599-11	Solid Tissue Normal	8.534
TCGA-AZ-6600-11	Solid Tissue Normal	9.31
TCGA-AZ-6601-11	Solid Tissue Normal	8.468
TCGA-AZ-6603-11	Solid Tissue Normal	9
TCGA-AZ-6605-11	Solid Tissue Normal	9.284
TCGA-F4-6704-11	Solid Tissue Normal	8.741
TCGA-A6-2675-01	Primary Tumor	9.04
TCGA-A6-2682-01	Primary Tumor	9.675
TCGA-A6-2684-01	Primary Tumor	9.498
TCGA-A6-2685-01	Primary Tumor	10.15
TCGA-A6-2686-01	Primary Tumor	8.859
TCGA-A6-5659-01	Primary Tumor	8.637
TCGA-A6-5662-01	Primary Tumor	9.638
TCGA-A6-5665-01	Primary Tumor	8.658
TCGA-A6-5667-01	Primary Tumor	9.023
TCGA-AA-3489-01	Primary Tumor	9.876
TCGA-AA-3496-01	Primary Tumor	8.54
TCGA-AA-3511-01	Primary Tumor	9.099
TCGA-AA-3655-01	Primary Tumor	7.442
TCGA-AA-3660-01	Primary Tumor	8.196
TCGA-AA-3662-01	Primary Tumor	8.731
TCGA-AA-3663-01	Primary Tumor	8.066
TCGA-AA-3697-01	Primary Tumor	8.455
TCGA-AA-3712-01	Primary Tumor	8.767
TCGA-AA-3713-01	Primary Tumor	8.788
TCGA-AZ-6598-01	Primary Tumor	8.091
TCGA-AZ-6599-01	Primary Tumor	5.114
TCGA-AZ-6600-01	Primary Tumor	10.18
TCGA-AZ-6601-01	Primary Tumor	10.51
TCGA-AZ-6603-01	Primary Tumor	8.222
TCGA-AZ-6605-01	Primary Tumor	9.317
TCGA-F4-6704-01	Primary Tumor	10.13
