# Supplementary material for: The cytoplasmic expression of FSTL3 correlates with colorectal cancer progression, metastasis status and prognosis
Source: J Cell Mol Med. 2023 Feb 18;27(5):672–86. doi: 10.1111/jcmm.17690 (PMC9983317; doi:10.1111/jcmm.17690)
Supplement: Supplementary file 10 — Table S3. [file JCMM-27-672-s017.xlsx]

## Sheet: Supplementary Table 3
Supplementary Table 3. Expression levels of different pathological features of FSTL3 in TCGA-COPD patients
sample	sample_type	FSTL3	pathologic_stage	pathologic_M	pathologic_N	pathologic_T
TCGA-NH-A8F7-06	Metastatic	7.13	Stage IIA	MX	N0	T3
TCGA-G4-6317-02	Recurrent Tumor	8.677	Stage IIIC	MX	N2	T3
TCGA-AZ-6605-11	Solid Tissue Normal	9.284	Stage IIIB	M0	N1	T4
TCGA-AZ-6600-11	Solid Tissue Normal	9.31	Stage IV	M1	N1	T4
TCGA-AZ-6598-11	Solid Tissue Normal	9.364	Stage II	MX	N0	T3
TCGA-AA-3496-11	Solid Tissue Normal	8.63	Stage II	M0	N0	T3
TCGA-A6-5662-11	Solid Tissue Normal	8.19	Stage IVA	M1	N2	T3
TCGA-AA-3663-11	Solid Tissue Normal	8.916	Stage II	M0	N0	T3
TCGA-F4-6704-11	Solid Tissue Normal	8.741	Stage IIIC	MX	N2b	T3
TCGA-A6-2678-11	Solid Tissue Normal	7.832	Stage IIIB	M0	N1	T3
TCGA-A6-5665-11	Solid Tissue Normal	7.163	Stage IIA	M0	N0	T3
TCGA-AA-3713-11	Solid Tissue Normal	9.1	Stage IV	M1	N0	T3
TCGA-AZ-6603-11	Solid Tissue Normal	9		MX	N1	T2
TCGA-AA-3489-11	Solid Tissue Normal	8.848	Stage II	M0	N0	T3
TCGA-AA-3712-11	Solid Tissue Normal	7.913	Stage III	M0	N2	T3
TCGA-AZ-6599-11	Solid Tissue Normal	8.534	Stage I	MX	N0	T2
TCGA-A6-2675-11	Solid Tissue Normal	9.034	Stage IIA	MX	N0	T3
TCGA-AA-3516-11	Solid Tissue Normal	7.411	Stage III	M0	N2	T3
TCGA-A6-2679-11	Solid Tissue Normal	8.784	Stage IIB		N0	T3
TCGA-A6-5659-11	Solid Tissue Normal	6.827	Stage I	M0	N0	T2
TCGA-AA-3527-11	Solid Tissue Normal	6.765	Stage IIA	M0	N0	T3
TCGA-AA-3662-11	Solid Tissue Normal	7.44	Stage IV	M1	N2	T4
TCGA-A6-5667-11	Solid Tissue Normal	7.306	Stage IIIB	MX	N1a	T3
TCGA-A6-2686-11	Solid Tissue Normal	7.054	Stage IIA	M0	N0	T3
TCGA-AA-3518-11	Solid Tissue Normal	7.316	Stage IIA	M0	N0	T3
TCGA-AA-3697-11	Solid Tissue Normal	8.022	Stage II	M0	N0	T3
TCGA-A6-2683-11	Solid Tissue Normal	6.4	Stage IV	M1	N0	T4
TCGA-AZ-6601-11	Solid Tissue Normal	8.468	Stage II	M0	N0	T3
TCGA-AA-3514-11	Solid Tissue Normal	6.867	Stage I	M0	N0	T2
TCGA-A6-2671-11	Solid Tissue Normal	7.8	Stage IV	M1	N2	T3
TCGA-AA-3517-11	Solid Tissue Normal	6.766	Stage IIA	M0	N0	T3
TCGA-AA-3520-11	Solid Tissue Normal	6.51	Stage II	M0	N0	T3
TCGA-AA-3531-11	Solid Tissue Normal	6.745	Stage IIA	M0	N0	T3
TCGA-A6-2680-11	Solid Tissue Normal	8.125	Stage II	M0	N0	T3
TCGA-AA-3511-11	Solid Tissue Normal	7.178	Stage II	M0	N0	T4
TCGA-AA-3660-11	Solid Tissue Normal	6.241	Stage II	M0	N0	T3
TCGA-AA-3525-11	Solid Tissue Normal	5.971	Stage IIIB	M0	N1	T3
TCGA-A6-2682-11	Solid Tissue Normal	6.899	Stage IV	M1	N1	T4b
TCGA-AA-3522-11	Solid Tissue Normal	6.414	Stage IIA	M0	N0	T3
TCGA-AA-3534-11	Solid Tissue Normal	6.467	Stage IIA	M0	N0	T3
TCGA-AA-3655-11	Solid Tissue Normal	7.428	Stage II	M0	N0	T3
TCGA-A6-2684-11	Solid Tissue Normal	6.155	Stage I	M0	N0	T2
TCGA-A6-2685-11	Solid Tissue Normal	6.656	Stage IIA	M0	N0	T3
TCGA-F4-6703-01	Primary Tumor	9.667	Stage IIA	M0	N0	T3
TCGA-AZ-6607-01	Primary Tumor	11.85	Stage IV	M1	N2	T4
TCGA-AZ-4323-01	Primary Tumor	9.889	Stage IV	M1	N2	T4
TCGA-AD-6964-01	Primary Tumor	9.63			N2b	T4a
TCGA-A6-A566-01	Primary Tumor	9.5	Stage IIIB	M0	N1	T4
TCGA-NH-A5IV-01	Primary Tumor	8.802	Stage IIA	MX	N0	T3
TCGA-G4-6302-01	Primary Tumor	12.21	Stage IIA	M0	N0	T3
TCGA-F4-6855-01	Primary Tumor	9.473	Stage IIA	M0	N0	T3
TCGA-F4-6463-01	Primary Tumor	9.043	Stage IIA	M0	N0	T3
TCGA-A6-6781-01	Primary Tumor	11.06	Stage IIIC	MX	N1b	T4b
TCGA-CM-6167-01	Primary Tumor	9.953	Stage IIIC	M0	N2b	T3
TCGA-CM-5863-01	Primary Tumor	9.975	Stage IIIB	M0	N1b	T3
TCGA-D5-6929-01	Primary Tumor	9.021	Stage IV	M1	N1	T3
TCGA-G4-6310-01	Primary Tumor	8.868	Stage IIIB	M0	N1	T3
TCGA-A6-6651-01	Primary Tumor	10.45	Stage IIIB	MX	N1b	T3
TCGA-AY-6196-01	Primary Tumor	11.96	Stage IIIC		N2b	T3
TCGA-G4-6314-01	Primary Tumor	9.546	Stage IV	M1	N2	T3
TCGA-WS-AB45-01	Primary Tumor	11.32	Stage IIA	MX	N0	T3
TCGA-CA-5254-01	Primary Tumor	8.519	Stage IIA	M0	N0	T3
TCGA-D5-6534-01	Primary Tumor	11.26	Stage IIA	M0	N0	T3
TCGA-CK-6748-01	Primary Tumor	9.748	Stage IV	M1	N1	T3
TCGA-CM-5348-01	Primary Tumor	10.77	Stage IIIB	M0	N1a	T3
TCGA-AA-3489-01	Primary Tumor	9.876	Stage II	M0	N0	T3
TCGA-AD-6901-01	Primary Tumor	10.05		MX	N0	T3
TCGA-F4-6856-01	Primary Tumor	8.624	Stage I	M0	N0	T2
TCGA-G4-6627-01	Primary Tumor	10.05	Stage IIA	M0	N0	T3
TCGA-A6-6649-01	Primary Tumor	9.389	Stage IIIB	M0	N1b	T3
TCGA-D5-6924-01	Primary Tumor	8.999	Stage IIA	M0	N0	T3
TCGA-A6-5657-01	Primary Tumor	10.97	Stage IIIB	M0	N1	T3
TCGA-NH-A50V-01	Primary Tumor	9.546	Stage IIIB	M0	N2a	T3
TCGA-CM-6162-01	Primary Tumor	10.11	Stage IIIB	M0	N1a	T3
TCGA-F4-6807-01	Primary Tumor	9.663	Stage IIIC	M0	N2b	T3
TCGA-F4-6805-01	Primary Tumor	9.228	Stage IIA	M0	N0	T3
TCGA-F4-6809-01	Primary Tumor	9.811	Stage IVA	M1	N1	T3
TCGA-F4-6704-01	Primary Tumor	10.13	Stage IIIC	MX	N2b	T3
TCGA-A6-6142-01	Primary Tumor	10.17	Stage IVA	M1a	N1a	T3
TCGA-D5-5537-01	Primary Tumor	8.622	Stage IIA	MX	N2	T3
TCGA-NH-A6GC-01	Primary Tumor	9.763	Stage IVB	M1b	N1b	T4b
TCGA-5M-AAT6-01	Primary Tumor	9.8	Stage IV	M1a	N2b	T4a
TCGA-AA-A01P-01	Primary Tumor	10.62	Stage III	M0	N1	T3
TCGA-A6-4105-01	Primary Tumor	9.184	Stage IIA	M0	N0	T3
TCGA-A6-A565-01	Primary Tumor	8.824	Stage IIIC	MX	N2	T3
TCGA-A6-2682-01	Primary Tumor	9.675	Stage IV	M1	N1	T4b
TCGA-CA-6719-01	Primary Tumor	10.3	Stage IIA	M0	N0	T3
TCGA-CA-6717-01	Primary Tumor	9.447	Stage IIA	M0	N0	T3
TCGA-CM-6168-01	Primary Tumor	9.9	Stage IIA	M0	N0	T3
TCGA-CM-6169-01	Primary Tumor	8.946	Stage IIA	M0	N0	T3
TCGA-F4-6461-01	Primary Tumor	9.072	Stage IIIC	M0	N2	T4b
TCGA-F4-6569-01	Primary Tumor	10.31	Stage I	M0	N0	T2
TCGA-A6-6782-01	Primary Tumor	9.37	Stage IIB	MX	N0	T4a
TCGA-AA-3663-01	Primary Tumor	8.066	Stage II	M0	N0	T3
TCGA-A6-2685-01	Primary Tumor	10.15	Stage IIA	M0	N0	T3
TCGA-AD-6963-01	Primary Tumor	8.271		MX	N0	T3
TCGA-A6-5659-01	Primary Tumor	8.637	Stage I	M0	N0	T2
TCGA-G4-6298-01	Primary Tumor	10.07	Stage IIIB	MX	N1	T4a
TCGA-D5-6928-01	Primary Tumor	8.929	Stage IIA	M0	N0	T3
TCGA-D5-7000-01	Primary Tumor	8.91	Stage I	M0	N0	T2
TCGA-A6-5664-01	Primary Tumor	8.903	Stage IIIC	MX	N2a	T4a
TCGA-D5-6930-01	Primary Tumor	8.938	Stage IIA	M0	N0	T3
TCGA-F4-6570-01	Primary Tumor	11.53	Stage IIA	M0	N0	T3
TCGA-AZ-6605-01	Primary Tumor	9.317	Stage IIIB	M0	N1	T4
TCGA-A6-5660-01	Primary Tumor	8.763	Stage IIIC	M0	N2b	T3
TCGA-AD-6899-01	Primary Tumor	9.564	Stage IIIC	MX	N2b	T4a
TCGA-G4-6299-01	Primary Tumor	9.665	Stage IIIC	M0	N2	T3
TCGA-CA-6718-01	Primary Tumor	10.67	Stage IIA	M0	N0	T3
TCGA-AA-3511-01	Primary Tumor	9.099	Stage II	M0	N0	T4
TCGA-NH-A8F8-01	Primary Tumor	9.976	Stage IV	M1	N2b	T4a
TCGA-QG-A5Z1-01	Primary Tumor	8.76	Stage IIIB	MX	N1b	T3
TCGA-AD-6895-01	Primary Tumor	10.79	Stage IIIB	M0	N1a	T3
TCGA-G4-6320-01	Primary Tumor	7.708	Stage III	MX	N1	T3
TCGA-AZ-6601-01	Primary Tumor	10.51	Stage II	M0	N0	T3
TCGA-A6-6654-01	Primary Tumor	11.33	Stage IIIB	M0	N1	T3
TCGA-CK-5913-01	Primary Tumor	8.544	Stage IIA	MX	N0	T3
TCGA-CM-6163-01	Primary Tumor	8.35	Stage I	M0	N0	T1
TCGA-A6-6780-01	Primary Tumor	7.708	Stage IIA	MX	N0	T3
TCGA-CK-4950-01	Primary Tumor	8.024	Stage IIIB	M0	N1	T3
TCGA-D5-6923-01	Primary Tumor	9.88	Stage I	M0	N0	T2
TCGA-D5-6926-01	Primary Tumor	9.802	Stage IIIB	M0	N1	T4a
TCGA-A6-5662-01	Primary Tumor	9.638	Stage IVA	M1	N2	T3
TCGA-CM-5860-01	Primary Tumor	10.11	Stage IIA	M0	N0	T3
TCGA-F4-6459-01	Primary Tumor	10.29	Stage IIIB	M0	N2a	T3
TCGA-G4-6297-01	Primary Tumor	10.12	Stage IV	M1	N2	T3
TCGA-DM-A1D7-01	Primary Tumor	8.027	Stage IIA	M0	N0	T3
TCGA-A6-2675-01	Primary Tumor	9.04	Stage IIA	MX	N0	T3
TCGA-AZ-5403-01	Primary Tumor	8.782	Stage II	MX	N0	T3
TCGA-AZ-4315-01	Primary Tumor	8.318	Stage IIA	M0	N0	T3
TCGA-D5-6531-01	Primary Tumor	9.04	Stage IIA	M0	N0	T3
TCGA-AZ-6600-01	Primary Tumor	10.18	Stage IV	M1	N1	T4
TCGA-DM-A285-01	Primary Tumor	10.23	Stage IV	M1	N2	T3
TCGA-CA-6716-01	Primary Tumor	8.375	Stage IIA	M0	N0	T3
TCGA-D5-6533-01	Primary Tumor	7.735	[Discrepancy]	M0	N0	T4b
TCGA-D5-6898-01	Primary Tumor	9.06	Stage I	M0	N0	T2
TCGA-CK-4951-01	Primary Tumor	8.725	Stage IIA	M0	N0	T3
TCGA-AA-3506-01	Primary Tumor	9.138	Stage I	M0	N0	T2
TCGA-CM-6676-01	Primary Tumor	8.858	Stage I	M0	N0	T2
TCGA-G4-6311-01	Primary Tumor	9.672	Stage III	MX	N1	T3
TCGA-A6-6138-01	Primary Tumor	8.22	Stage I	M0	N0	T2
TCGA-G4-6293-01	Primary Tumor	8.156	Stage III	M0	N1	T3
TCGA-CM-4751-01	Primary Tumor	9.254	Stage IIIB	M0	N1b	T3
TCGA-CK-5916-01	Primary Tumor	8.509	Stage I	M0	N0	T1
TCGA-SS-A7HO-01	Primary Tumor	6.672	Stage IIB	M0	N0	T4a
TCGA-AA-3655-01	Primary Tumor	7.442	Stage II	M0	N0	T3
TCGA-D5-6541-01	Primary Tumor	8.614	Stage IIA	M0	N0	T3
TCGA-AY-A69D-01	Primary Tumor	7.955	Stage IIA	M0	N0	T3
TCGA-D5-5539-01	Primary Tumor	9.25	Stage IIIA	M0	N1	T3
TCGA-DM-A28A-01	Primary Tumor	9.567	Stage IIIC	M0	N2	T3
TCGA-AZ-5407-01	Primary Tumor	7.577	Stage I	M0	N0	T1
TCGA-CM-6679-01	Primary Tumor	9.401	Stage IIA	M0	N0	T3
TCGA-AZ-4615-01	Primary Tumor	10.9	Stage IIIB	M0	N1	T3
TCGA-AZ-6603-01	Primary Tumor	8.222		MX	N1	T2
TCGA-AD-6548-01	Primary Tumor	8.593	Stage I	M0	N0	T2
TCGA-CM-6680-01	Primary Tumor	8.298	Stage IIIB	M0	N2a	T3
TCGA-DM-A28G-01	Primary Tumor	7.153	Stage IIA	M0	N0	T3
TCGA-D5-6927-01	Primary Tumor	9.425	Stage IIA	M0	N0	T3
TCGA-D5-6922-01	Primary Tumor	8.596	Stage IIIA	M0	N1	T3
TCGA-D5-6539-01	Primary Tumor	7.986	[Discrepancy]	M0	N0	T3
TCGA-AD-5900-01	Primary Tumor	9.619	Stage I	MX	N0	T2
TCGA-A6-A567-01	Primary Tumor	8.856	Stage IV	M1	N1	T3
TCGA-CM-5862-01	Primary Tumor	7.372	Stage IVA	M1a	N1a	T3
TCGA-A6-2684-01	Primary Tumor	9.498	Stage I	M0	N0	T2
TCGA-CM-6166-01	Primary Tumor	8.417	Stage I	M0	N0	T2
TCGA-AZ-4616-01	Primary Tumor	9.35	Stage IV	M1	N2	T3
TCGA-CM-6677-01	Primary Tumor	8.455	Stage IIA	M0	N0	T3
TCGA-D5-5538-01	Primary Tumor	8.924	Stage IIIB	M0	N1b	T3
TCGA-DM-A280-01	Primary Tumor	10.74	Stage IIA	M0	N0	T3
TCGA-CM-6678-01	Primary Tumor	8.337	Stage IVA	M1a	N1c	T4a
TCGA-A6-6137-01	Primary Tumor	6.731	Stage IIIB	M0	N1c	T3
TCGA-CK-4948-01	Primary Tumor	9.159	Stage III	M0	N1	T3
TCGA-AY-6197-01	Primary Tumor	9.72	Stage IIA		N0	T3
TCGA-D5-6536-01	Primary Tumor	9.725	Stage IIA	M0	N0	T3
TCGA-AD-6965-01	Primary Tumor	8.339	Stage IIIC	M0	N2b	T4a
TCGA-CM-5344-01	Primary Tumor	9.122	Stage IIIB	M0	N1b	T3
TCGA-A6-5661-01	Primary Tumor	7.774	Stage IIA	M0	N0	T3
TCGA-AZ-4684-01	Primary Tumor	8.929	Stage IVA	M1	N2	T3
TCGA-A6-2686-01	Primary Tumor	8.859	Stage IIA	M0	N0	T3
TCGA-CM-6161-01	Primary Tumor	8.474	Stage I	M0	N0	T2
TCGA-D5-6920-01	Primary Tumor	7.223	Stage IIA	M0	N0	T3
TCGA-D5-6932-01	Primary Tumor	9.731	Stage IIA	M0	N0	T3
TCGA-NH-A50T-01	Primary Tumor	9.687	Stage IIA	MX	N0	T3
TCGA-CK-5914-01	Primary Tumor	8.181	Stage IIIB	MX	N1	T3
TCGA-AD-6890-01	Primary Tumor	8.558		MX	N0	T1
TCGA-CM-5349-01	Primary Tumor	9.168	Stage IIA	M0	N0	T3
TCGA-D5-6529-01	Primary Tumor	9.75	Stage IIA	M0	N0	T3
TCGA-G4-6322-01	Primary Tumor	7.563	Stage IIIB	MX	N1	T3
TCGA-AA-3713-01	Primary Tumor	8.788	Stage IV	M1	N0	T3
TCGA-CM-5861-01	Primary Tumor	8.916	Stage IIA	M0	N0	T3
TCGA-CA-5797-01	Primary Tumor	8.801	Stage IIA	M0	N0	T3
TCGA-AA-3662-01	Primary Tumor	8.731	Stage IV	M1	N2	T4
TCGA-F4-6460-01	Primary Tumor	9.248	Stage IIIB	M0	N1	T3
TCGA-CK-4952-01	Primary Tumor	9.045	Stage IIIC	M0	N2	T4
TCGA-CA-5256-01	Primary Tumor	7.336	Stage IIA	M0	N0	T3
TCGA-AD-A5EK-01	Primary Tumor	7.572	Stage I	MX	N0	T2
TCGA-DM-A28K-01	Primary Tumor	9.837	Stage IIA	M0	N0	T3
TCGA-AU-6004-01	Primary Tumor	9.071	Stage I	M0	N0	T2
TCGA-AA-3685-01	Primary Tumor	9.503	Stage II	M0	N0	T3
TCGA-CM-6675-01	Primary Tumor	8.236	Stage IVB	M1b	N2b	T3
TCGA-AA-3712-01	Primary Tumor	8.767	Stage III	M0	N2	T3
TCGA-AM-5820-01	Primary Tumor	9.349	Stage IVA	M1	N2	T4a
TCGA-D5-5541-01	Primary Tumor	8.077	Stage IIIB	M0	N1a	T3
TCGA-NH-A6GA-01	Primary Tumor	9.664	Stage IIIC	MX	N2a	T4a
TCGA-AA-3526-01	Primary Tumor	8.009	Stage I	M0	N0	T2
TCGA-D5-5540-01	Primary Tumor	7.513	Stage IIA	M0	N0	T3
TCGA-CM-4747-01	Primary Tumor	8.583	Stage IVA	M1a	N1b	T4a
TCGA-CK-6747-01	Primary Tumor	7.038	Stage IIA	MX	N0	T3
TCGA-CA-5796-01	Primary Tumor	6.243	Stage IIA	M0	N0	T3
TCGA-CM-6165-01	Primary Tumor	8.344	Stage IIA	M0	N0	T3
TCGA-A6-A5ZU-01	Primary Tumor	8.91	Stage IIIB	M0	N1	T3
TCGA-G4-6303-01	Primary Tumor	8.871	Stage IV	M1	N1	T3
TCGA-CM-4743-01	Primary Tumor	10.52	Stage IIA	M0	N0	T3
TCGA-G4-6628-01	Primary Tumor	6.578	Stage I	M0	N0	T2
TCGA-G4-6294-01	Primary Tumor	7.798	Stage IV	M1	N1	T3
TCGA-F4-6854-01	Primary Tumor	9.065	Stage IIA	M0	N0	T3
TCGA-A6-5667-01	Primary Tumor	9.023	Stage IIIB	MX	N1a	T3
TCGA-AA-3675-01	Primary Tumor	8.396	Stage II	M0	N0	T3
TCGA-CM-6164-01	Primary Tumor	7.973	Stage IIA	M0	N0	T3
TCGA-CM-6674-01	Primary Tumor	8.579	Stage IIA	M0	N0	T3
TCGA-A6-6650-01	Primary Tumor	8.267	Stage IIA	M0	N0	T3
TCGA-AA-3495-01	Primary Tumor	7.558	Stage I	M0	N0	T2
TCGA-AA-3509-01	Primary Tumor	7.457	Stage II	M0	N0	T3
TCGA-CK-5915-01	Primary Tumor	6.585	Stage I	MX	N0	T2
TCGA-F4-6808-01	Primary Tumor	7.85	Stage I	M0	N0	T1
TCGA-DM-A28F-01	Primary Tumor	7.608	Stage IIIB	M0	N1	T3
TCGA-AA-3660-01	Primary Tumor	8.196	Stage II	M0	N0	T3
TCGA-D5-6538-01	Primary Tumor	8.052	Stage IIIB	M0	N2	T3
TCGA-DM-A282-01	Primary Tumor	7.91	Stage IIA	M0	N0	T3
TCGA-DM-A0XF-01	Primary Tumor	8.381	Stage IIIC	M0	N2	T3
TCGA-G4-6321-01	Primary Tumor	6.199	Stage III	MX	N1	T2
TCGA-G4-6304-01	Primary Tumor	7.054	Stage IIB	M0	N0	T4
TCGA-CA-5255-01	Primary Tumor	8.227	Stage IIA	M0	N0	T3
TCGA-G4-6306-01	Primary Tumor	8.109	[Discrepancy]	M0	N0	T2
TCGA-3L-AA1B-01	Primary Tumor	8.094	Stage I	M0	N0	T2
TCGA-CK-6751-01	Primary Tumor	8.175	Stage I	MX	N0	T2
TCGA-CM-5864-01	Primary Tumor	7.482	Stage I	M0	N0	T2
TCGA-AA-3496-01	Primary Tumor	8.54	Stage II	M0	N0	T3
TCGA-G4-6625-01	Primary Tumor	8.42	Stage IIA	M0	N0	T3
TCGA-G4-6307-01	Primary Tumor	6.927	Stage IIIB	M0	N1	T3
TCGA-A6-A56B-01	Primary Tumor	9.777	Stage IIIB	M0	N1	T3
TCGA-A6-6648-01	Primary Tumor	6.608	Stage IVA	M1a	N0	T3
TCGA-D5-6540-01	Primary Tumor	9.728	Stage I	M0	N0	T2
TCGA-DM-A0XD-01	Primary Tumor	10.07	Stage IIA	M0	N0	T3
TCGA-G4-6315-01	Primary Tumor	7.057	Stage IV	M1	N1	T3
TCGA-AD-6888-01	Primary Tumor	7.641	Stage IIIB	M0	N1b	T3
TCGA-AD-6889-01	Primary Tumor	7.456	Stage IIA	M0	N0	T3
TCGA-DM-A1D9-01	Primary Tumor	7.33	Stage IIA	M0	N0	T3
TCGA-DM-A28C-01	Primary Tumor	6.69	Stage IIA	M0	N0	T3
TCGA-DM-A1HA-01	Primary Tumor	9.44	Stage IIIC	M0	N2	T3
TCGA-AA-3502-01	Primary Tumor	7.08	Stage I	M0	N0	T2
TCGA-AU-3779-01	Primary Tumor	8.949	Stage IIA	M0	N0	T3
TCGA-5M-AATE-01	Primary Tumor	8.866	Stage IIA	M0	N0	T3
TCGA-NH-A50U-01	Primary Tumor	8.171	Stage IVA	M1a	N0	T4a
TCGA-5M-AAT4-01	Primary Tumor	9.588	Stage IV	M1b	N0	T3
TCGA-T9-A92H-01	Primary Tumor	8.153	Stage IIA	M0	N0	T3
TCGA-DM-A28E-01	Primary Tumor	6.923	Stage IIA	M0	N0	T3
TCGA-QL-A97D-01	Primary Tumor	8.035	Stage I	MX	N0	T2
TCGA-DM-A1D6-01	Primary Tumor	7.576	Stage IIA	M0	N0	T3
TCGA-CA-6715-01	Primary Tumor	7.11	Stage IIIB	M0	N1	T3
TCGA-AZ-4682-01	Primary Tumor	7.472	Stage IVA	M1	N0	T3
TCGA-AA-A01Z-01	Primary Tumor	7.498	Stage II	M0	N0	T3
TCGA-D5-6931-01	Primary Tumor	9.699	Stage IIIC	M0	N2	T4b
TCGA-AY-A54L-01	Primary Tumor	6.486	Stage I	M0	N0	T2
TCGA-A6-6653-01	Primary Tumor	8.485	Stage I	M0	N0	T2
TCGA-CM-5868-01	Primary Tumor	8.227	Stage IVA	M1a	N1a	T4a
TCGA-NH-A6GB-01	Primary Tumor	8.275	Stage IIIC	MX	N2b	T3
TCGA-QG-A5YW-01	Primary Tumor	8.58	Stage IIIC	MX	N2b	T3
TCGA-G4-6323-01	Primary Tumor	6.454	Stage IA	MX	N0	Tis
TCGA-NH-A8F7-01	Primary Tumor	7.998	Stage IIA	MX	N0	T3
TCGA-AZ-6606-01	Primary Tumor	9.265	Stage IV	M1	N2	T4
TCGA-CM-6171-01	Primary Tumor	6.973	Stage I	M0	N0	T2
TCGA-D5-6530-01	Primary Tumor	7.534	Stage I	M0	N0	T2
TCGA-AY-6386-01	Primary Tumor	7.459	Stage IIIB	M0	N1a	T3
TCGA-4T-AA8H-01	Primary Tumor	8.751	Stage IIA	MX	N0	T3
TCGA-AA-3697-01	Primary Tumor	8.455	Stage II	M0	N0	T3
TCGA-AY-A71X-01	Primary Tumor	7.559	Stage I	M0	N0	T2
TCGA-AA-A01X-01	Primary Tumor	8.197	Stage III	M0	N1	T2
TCGA-F4-6806-01	Primary Tumor	7.812	Stage I	M0	N0	T2
TCGA-G4-6588-01	Primary Tumor	10.01	Stage IIA	M0	N0	T3
TCGA-DM-A1D0-01	Primary Tumor	7.541	Stage IIA	M0	N0	T3
TCGA-A6-6652-01	Primary Tumor	8.643	Stage IVA	M1	N0	T3
TCGA-AD-A5EJ-01	Primary Tumor	8.665	Stage IIA	MX	N0	T3
TCGA-D5-6535-01	Primary Tumor	8.742	Stage IIIB	MX	N1	T3
TCGA-AY-A8YK-01	Primary Tumor	7.374	Stage IVA	M1	N2a	T3
TCGA-DM-A0X9-01	Primary Tumor	8.232	Stage IIA	M0	N0	T3
TCGA-G4-6626-01	Primary Tumor	7.386	Stage IIA	M0	N0	T3
TCGA-CK-5912-01	Primary Tumor	6.226	Stage I	MX	N0	T2
TCGA-A6-6140-01	Primary Tumor	6.55	Stage IIA	M0	N0	T3
TCGA-AA-3492-01	Primary Tumor	8.758	Stage II	M0	N0	T3
TCGA-CM-6170-01	Primary Tumor	7.877	Stage I	M0	N0	T2
TCGA-A6-5665-01	Primary Tumor	8.658	Stage IIA	M0	N0	T3
TCGA-DM-A1HB-01	Primary Tumor	9.452	Stage IIIB	M0	N1	T3
TCGA-A6-6141-01	Primary Tumor	7.86	Stage IIA	M0	N0	T3
TCGA-AA-A02K-01	Primary Tumor	9.077	Stage IV	M1	N2	T4
TCGA-A6-5656-01	Primary Tumor	7.883	Stage I	M0	N0	T2
TCGA-AY-5543-01	Primary Tumor	7.195	Stage IVA	M1	N1a	T3
TCGA-QG-A5YV-01	Primary Tumor	8.007	Stage IIIC	MX	N1a	T4b
TCGA-CK-6746-01	Primary Tumor	10.07	Stage IIB	MX	N0	T4b
TCGA-AZ-6599-01	Primary Tumor	5.114	Stage I	MX	N0	T2
TCGA-CK-4947-01	Primary Tumor	7.999	Stage IIIB	M0	N1	T4
TCGA-DM-A1D4-01	Primary Tumor	6.416	Stage IIA	M0	N0	T3
TCGA-QG-A5Z2-01	Primary Tumor	6.847	Stage I	M0	N0	T2
TCGA-DM-A28H-01	Primary Tumor	6.658	Stage IIIC	M0	N2	T3
TCGA-CM-6172-01	Primary Tumor	8.253	Stage IIIB	M0	N1a	T3
TCGA-DM-A288-01	Primary Tumor	6.917	Stage IIIC	M0	N2	T3
TCGA-D5-6532-01	Primary Tumor	7.306	Stage IIA	M0	N0	T3
TCGA-QG-A5YX-01	Primary Tumor	5.792	Stage IIA	MX	N0	T3
TCGA-AZ-4614-01	Primary Tumor	8.762	Stage IVA	M1	N1	T4a
TCGA-A6-5666-01	Primary Tumor	6.634	Stage IIC	M0	N0	T4b
TCGA-G4-6586-01	Primary Tumor	7.104	Stage IIA	M0	N0	T3
TCGA-G4-6309-01	Primary Tumor	8.851	Stage IIIB	M0	N1	T3
TCGA-AZ-6608-01	Primary Tumor	7.72	Stage IIIA	M0	N1	T2
TCGA-AZ-6598-01	Primary Tumor	8.091	Stage II	MX	N0	T3
TCGA-AM-5821-01	Primary Tumor	9.375	Stage IIA	M0	N0	T3
TCGA-G4-6295-01	Primary Tumor	7.614	Stage II	M0	N0	T3
TCGA-DM-A1D8-01	Primary Tumor	8.482			N1	T3
TCGA-D5-6537-01	Primary Tumor	7.552	Stage IIIB	MX	N1a	T3
TCGA-CM-4744-01	Primary Tumor	10	Stage I	M0	N0	T2
TCGA-DM-A1DB-01	Primary Tumor	6.803	Stage IIA	M0	N0	T3
TCGA-G4-6317-01	Primary Tumor	7.182	Stage IIIC	MX	N2	T3
TCGA-4N-A93T-01	Primary Tumor	8.934	Stage IIIB	M0	N1b	T4a
TCGA-DM-A28M-01	Primary Tumor	6.852	Stage IIA	M0	N0	T3
TCGA-DM-A1DA-01	Primary Tumor	8.947	Stage IIIC	M0	N2	T3
TCGA-AZ-4313-01	Primary Tumor	9.584	Stage I	M0	N0	T1
TCGA-RU-A8FL-01	Primary Tumor	5.929	Stage IIIB	MX	N2a	T3
TCGA-AA-A02Y-01	Primary Tumor	6.432	Stage I	M0	N0	T2
