# Supplementary material for: The cytoplasmic expression of FSTL3 correlates with colorectal cancer progression, metastasis status and prognosis
Source: J Cell Mol Med. 2023 Feb 18;27(5):672–86. doi: 10.1111/jcmm.17690 (PMC9983317; doi:10.1111/jcmm.17690)
Supplement: Supplementary file 11 — Table S4. [file JCMM-27-672-s001.xlsx]

## Sheet: Overall survival
Supplementary Table 4. Variation in prognosis values and FSTL3 levels in the TCGA-COAD dataset
sample	patient	OS	OS.time	gene expression RNAseq - IlluminaHiSeq: FSTL3	data
TCGA-NH-A8F7-06	TCGA-NH-A8F7	0	543	low	7.13
TCGA-G4-6317-02	TCGA-G4-6317	0	1095	high	8.677
TCGA-AZ-6598-11	TCGA-AZ-6598	1	1503	high	9.364
TCGA-AZ-6600-11	TCGA-AZ-6600	1	368	high	9.31
TCGA-AZ-6605-11	TCGA-AZ-6605	1	159	high	9.284
TCGA-AA-3713-11	TCGA-AA-3713	0	579	high	9.1
TCGA-A6-2675-11	TCGA-A6-2675	0	1321	high	9.034
TCGA-AZ-6603-11	TCGA-AZ-6603	1	899	high	9
TCGA-AA-3663-11	TCGA-AA-3663	0	212	high	8.916
TCGA-AA-3489-11	TCGA-AA-3489	1	214	high	8.848
TCGA-A6-2679-11	TCGA-A6-2679	0	1366	high	8.784
TCGA-F4-6704-11	TCGA-F4-6704	0	47	high	8.741
TCGA-AA-3496-11	TCGA-AA-3496	0	31	high	8.63
TCGA-AZ-6599-11	TCGA-AZ-6599	1	206	low	8.534
TCGA-AZ-6601-11	TCGA-AZ-6601	1	3042	low	8.468
TCGA-A6-5662-11	TCGA-A6-5662	0	718	low	8.19
TCGA-A6-2680-11	TCGA-A6-2680	0	1068	low	8.125
TCGA-AA-3697-11	TCGA-AA-3697	0	2587	low	8.022
TCGA-AA-3712-11	TCGA-AA-3712	0	0	low	7.913
TCGA-A6-2678-11	TCGA-A6-2678	0	1286	low	7.832
TCGA-A6-2671-11	TCGA-A6-2671	1	1331	low	7.8
TCGA-AA-3662-11	TCGA-AA-3662	0	184	low	7.44
TCGA-AA-3655-11	TCGA-AA-3655	0	1856	low	7.428
TCGA-AA-3516-11	TCGA-AA-3516	1	396	low	7.411
TCGA-AA-3518-11	TCGA-AA-3518	0	31	low	7.316
TCGA-A6-5667-11	TCGA-A6-5667	0	887	low	7.306
TCGA-AA-3511-11	TCGA-AA-3511	0	212	low	7.178
TCGA-A6-5665-11	TCGA-A6-5665	0	671	low	7.163
TCGA-A6-2686-11	TCGA-A6-2686	1	1126	low	7.054
TCGA-A6-2682-11	TCGA-A6-2682	1	424	low	6.899
TCGA-AA-3514-11	TCGA-AA-3514	0	31	low	6.867
TCGA-A6-5659-11	TCGA-A6-5659	0	926	low	6.827
TCGA-AA-3517-11	TCGA-AA-3517	0	1186	low	6.766
TCGA-AA-3527-11	TCGA-AA-3527	0	0	low	6.765
TCGA-AA-3531-11	TCGA-AA-3531	0	1035	low	6.745
TCGA-A6-2685-11	TCGA-A6-2685	0	1133	low	6.656
TCGA-AA-3520-11	TCGA-AA-3520	0	731	low	6.51
TCGA-AA-3534-11	TCGA-AA-3534	0	882	low	6.467
TCGA-AA-3522-11	TCGA-AA-3522	0	1127	low	6.414
TCGA-A6-2683-11	TCGA-A6-2683	1	504	low	6.4
TCGA-AA-3660-11	TCGA-AA-3660	0	2375	low	6.241
TCGA-A6-2684-11	TCGA-A6-2684	0	1127	low	6.155
TCGA-AA-3525-11	TCGA-AA-3525	0	245	low	5.971
TCGA-G4-6302-01	TCGA-G4-6302	1	2047	high	12.21
TCGA-AY-6196-01	TCGA-AY-6196	0	6	high	11.96
TCGA-AZ-6607-01	TCGA-AZ-6607	1	97	high	11.85
TCGA-F4-6570-01	TCGA-F4-6570	1	188	high	11.53
TCGA-A6-6654-01	TCGA-A6-6654	0	726	high	11.33
TCGA-WS-AB45-01	TCGA-WS-AB45	0	2130	high	11.32
TCGA-D5-6534-01	TCGA-D5-6534	0	1316	high	11.26
TCGA-A6-6781-01	TCGA-A6-6781	0	598	high	11.06
TCGA-A6-5657-01	TCGA-A6-5657	0	962	high	10.97
TCGA-AZ-4615-01	TCGA-AZ-4615	0	1002	high	10.9
TCGA-AD-6895-01	TCGA-AD-6895	0	763	high	10.79
TCGA-CM-5348-01	TCGA-CM-5348	0	699	high	10.77
TCGA-DM-A280-01	TCGA-DM-A280	1	236	high	10.74
TCGA-CA-6718-01	TCGA-CA-6718	1	306	high	10.67
TCGA-AA-A01P-01	TCGA-AA-A01P	1	1158	high	10.62
TCGA-CM-4743-01	TCGA-CM-4743	0	701	high	10.52
TCGA-AZ-6601-01	TCGA-AZ-6601	1	3042	high	10.51
TCGA-A6-6651-01	TCGA-A6-6651	0	662	high	10.45
TCGA-F4-6569-01	TCGA-F4-6569	0	1087	high	10.31
TCGA-CA-6719-01	TCGA-CA-6719	0	435	high	10.3
TCGA-F4-6459-01	TCGA-F4-6459	1	262	high	10.29
TCGA-DM-A285-01	TCGA-DM-A285	1	179	high	10.23
TCGA-AZ-6600-01	TCGA-AZ-6600	1	368	high	10.18
TCGA-A6-6142-01	TCGA-A6-6142	0	763	high	10.17
TCGA-A6-2685-01	TCGA-A6-2685	0	1133	high	10.15
TCGA-F4-6704-01	TCGA-F4-6704	0	47	high	10.13
TCGA-G4-6297-01	TCGA-G4-6297	0	2506	high	10.12
TCGA-CM-5860-01	TCGA-CM-5860	0	974	high	10.11
TCGA-CM-6162-01	TCGA-CM-6162	0	365	high	10.11
TCGA-CK-6746-01	TCGA-CK-6746	0	0	high	10.07
TCGA-DM-A0XD-01	TCGA-DM-A0XD	1	743	high	10.07
TCGA-G4-6298-01	TCGA-G4-6298	1	715	high	10.07
TCGA-AD-6901-01	TCGA-AD-6901	1	682	high	10.05
TCGA-G4-6627-01	TCGA-G4-6627	0	2275	high	10.05
TCGA-G4-6588-01	TCGA-G4-6588	0	796	high	10.01
TCGA-CM-4744-01	TCGA-CM-4744	0	609	high	10
TCGA-NH-A8F8-01	TCGA-NH-A8F8	1	511	high	9.976
TCGA-CM-5863-01	TCGA-CM-5863	0	457	high	9.975
TCGA-CM-6167-01	TCGA-CM-6167	0	456	high	9.953
TCGA-CM-6168-01	TCGA-CM-6168	0	395	high	9.9
TCGA-AZ-4323-01	TCGA-AZ-4323	1	43	high	9.889
TCGA-D5-6923-01	TCGA-D5-6923	0	378	high	9.88
TCGA-AA-3489-01	TCGA-AA-3489	1	214	high	9.876
TCGA-DM-A28K-01	TCGA-DM-A28K	0	2988	high	9.837
TCGA-F4-6809-01	TCGA-F4-6809	1	403	high	9.811
TCGA-D5-6926-01	TCGA-D5-6926	0	275	high	9.802
TCGA-5M-AAT6-01	TCGA-5M-AAT6	1	290	high	9.8
TCGA-A6-A56B-01	TCGA-A6-A56B	1	1711	high	9.777
TCGA-NH-A6GC-01	TCGA-NH-A6GC	0	389	high	9.763
TCGA-D5-6529-01	TCGA-D5-6529	0	614	high	9.75
TCGA-CK-6748-01	TCGA-CK-6748	0	61	high	9.748
TCGA-D5-6932-01	TCGA-D5-6932	0	346	high	9.731
TCGA-D5-6540-01	TCGA-D5-6540	0	491	high	9.728
TCGA-D5-6536-01	TCGA-D5-6536	0	543	high	9.725
TCGA-AY-6197-01	TCGA-AY-6197	0	652	high	9.72
TCGA-D5-6931-01	TCGA-D5-6931	0	365	high	9.699
TCGA-NH-A50T-01	TCGA-NH-A50T	0	553	high	9.687
TCGA-A6-2682-01	TCGA-A6-2682	1	424	high	9.675
TCGA-G4-6311-01	TCGA-G4-6311	0	1199	high	9.672
TCGA-F4-6703-01	TCGA-F4-6703	0	1456	high	9.667
TCGA-G4-6299-01	TCGA-G4-6299	0	2268	high	9.665
TCGA-NH-A6GA-01	TCGA-NH-A6GA	1	302	high	9.664
TCGA-F4-6807-01	TCGA-F4-6807	0	1309	high	9.663
TCGA-A6-5662-01	TCGA-A6-5662	0	718	high	9.638
TCGA-AD-6964-01	TCGA-AD-6964	1	331	high	9.63
TCGA-AD-5900-01	TCGA-AD-5900	0	370	high	9.619
TCGA-5M-AAT4-01	TCGA-5M-AAT4	1	49	high	9.588
TCGA-AZ-4313-01	TCGA-AZ-4313	0	2310	high	9.584
TCGA-DM-A28A-01	TCGA-DM-A28A	1	805	high	9.567
TCGA-AD-6899-01	TCGA-AD-6899	1	176	high	9.564
TCGA-G4-6314-01	TCGA-G4-6314	0	1093	high	9.546
TCGA-NH-A50V-01	TCGA-NH-A50V	0	588	high	9.546
TCGA-AA-3685-01	TCGA-AA-3685	0	1127	high	9.503
TCGA-A6-A566-01	TCGA-A6-A566	1	758	high	9.5
TCGA-A6-2684-01	TCGA-A6-2684	0	1127	high	9.498
TCGA-F4-6855-01	TCGA-F4-6855	0	1442	high	9.473
TCGA-DM-A1HB-01	TCGA-DM-A1HB	0	4126	high	9.452
TCGA-CA-6717-01	TCGA-CA-6717	0	388	high	9.447
TCGA-DM-A1HA-01	TCGA-DM-A1HA	0	4000	high	9.44
TCGA-D5-6927-01	TCGA-D5-6927	0	287	high	9.425
TCGA-CM-6679-01	TCGA-CM-6679	0	306	high	9.401
TCGA-A6-6649-01	TCGA-A6-6649	0	735	high	9.389
TCGA-AM-5821-01	TCGA-AM-5821	0	28	high	9.375
TCGA-A6-6782-01	TCGA-A6-6782	0	617	high	9.37
TCGA-AZ-4616-01	TCGA-AZ-4616	1	156	high	9.35
TCGA-AM-5820-01	TCGA-AM-5820	0	14	high	9.349
TCGA-AZ-6605-01	TCGA-AZ-6605	1	159	high	9.317
TCGA-AZ-6606-01	TCGA-AZ-6606	1	357	high	9.265
TCGA-CM-4751-01	TCGA-CM-4751	0	822	high	9.254
TCGA-D5-5539-01	TCGA-D5-5539	0	596	high	9.25
TCGA-F4-6460-01	TCGA-F4-6460	1	972	high	9.248
TCGA-F4-6805-01	TCGA-F4-6805	0	1047	high	9.228
TCGA-A6-4105-01	TCGA-A6-4105	1	442	high	9.184
TCGA-CM-5349-01	TCGA-CM-5349	0	915	high	9.168
TCGA-CK-4948-01	TCGA-CK-4948	0	4502	high	9.159
TCGA-AA-3506-01	TCGA-AA-3506	0	1765	high	9.138
TCGA-CM-5344-01	TCGA-CM-5344	0	670	high	9.122
TCGA-AA-3511-01	TCGA-AA-3511	0	212	high	9.099
TCGA-AA-A02K-01	TCGA-AA-A02K	1	426	high	9.077
TCGA-F4-6461-01	TCGA-F4-6461	1	338	high	9.072
TCGA-AU-6004-01	TCGA-AU-6004	0	824	high	9.071
TCGA-F4-6854-01	TCGA-F4-6854	0	16	high	9.065
TCGA-D5-6898-01	TCGA-D5-6898	0	229	high	9.06
TCGA-CK-4952-01	TCGA-CK-4952	0	475	high	9.045
TCGA-F4-6463-01	TCGA-F4-6463	0	1087	high	9.043
TCGA-A6-2675-01	TCGA-A6-2675	0	1321	high	9.04
TCGA-D5-6531-01	TCGA-D5-6531	0	540	high	9.04
TCGA-A6-5667-01	TCGA-A6-5667	0	887	high	9.023
TCGA-D5-6929-01	TCGA-D5-6929	0	408	high	9.021
TCGA-D5-6924-01	TCGA-D5-6924	0	435	high	8.999
TCGA-AU-3779-01	TCGA-AU-3779	0	441	high	8.949
TCGA-DM-A1DA-01	TCGA-DM-A1DA	1	228	high	8.947
TCGA-CM-6169-01	TCGA-CM-6169	0	396	high	8.946
TCGA-D5-6930-01	TCGA-D5-6930	0	406	high	8.938
TCGA-4N-A93T-01	TCGA-4N-A93T	0	146	high	8.934
TCGA-AZ-4684-01	TCGA-AZ-4684	0	1977	high	8.929
TCGA-D5-6928-01	TCGA-D5-6928	0	354	high	8.929
TCGA-D5-5538-01	TCGA-D5-5538	1	1661	high	8.924
TCGA-CM-5861-01	TCGA-CM-5861	0	457	high	8.916
TCGA-A6-A5ZU-01	TCGA-A6-A5ZU	0	293	high	8.91
TCGA-D5-7000-01	TCGA-D5-7000	0	312	high	8.91
TCGA-A6-5664-01	TCGA-A6-5664	0	672	high	8.903
TCGA-G4-6303-01	TCGA-G4-6303	1	2003	high	8.871
TCGA-G4-6310-01	TCGA-G4-6310	0	1935	high	8.868
TCGA-5M-AATE-01	TCGA-5M-AATE	0	1200	high	8.866
TCGA-A6-2686-01	TCGA-A6-2686	1	1126	high	8.859
TCGA-CM-6676-01	TCGA-CM-6676	0	337	high	8.858
TCGA-A6-A567-01	TCGA-A6-A567	1	1881	high	8.856
TCGA-G4-6309-01	TCGA-G4-6309	0	2600	high	8.851
TCGA-A6-A565-01	TCGA-A6-A565	1	494	high	8.824
TCGA-NH-A5IV-01	TCGA-NH-A5IV	0	588	high	8.802
TCGA-CA-5797-01	TCGA-CA-5797	0	383	high	8.801
TCGA-AA-3713-01	TCGA-AA-3713	0	579	high	8.788
TCGA-AZ-5403-01	TCGA-AZ-5403	1	1910	high	8.782
TCGA-AA-3712-01	TCGA-AA-3712	0	0	high	8.767
TCGA-A6-5660-01	TCGA-A6-5660	0	888	high	8.763
TCGA-AZ-4614-01	TCGA-AZ-4614	1	172	high	8.762
TCGA-QG-A5Z1-01	TCGA-QG-A5Z1	1	256	high	8.76
TCGA-AA-3492-01	TCGA-AA-3492	1	92	high	8.758
TCGA-4T-AA8H-01	TCGA-4T-AA8H	0	385	high	8.751
TCGA-D5-6535-01	TCGA-D5-6535	0	460	high	8.742
TCGA-AA-3662-01	TCGA-AA-3662	0	184	high	8.731
TCGA-CK-4951-01	TCGA-CK-4951	1	2134	high	8.725
TCGA-AD-A5EJ-01	TCGA-AD-A5EJ	0	0	high	8.665
TCGA-A6-5665-01	TCGA-A6-5665	0	671	high	8.658
TCGA-A6-6652-01	TCGA-A6-6652	0	751	high	8.643
TCGA-A6-5659-01	TCGA-A6-5659	0	926	high	8.637
TCGA-F4-6856-01	TCGA-F4-6856	0	1074	high	8.624
TCGA-D5-5537-01	TCGA-D5-5537	1	1381	high	8.622
TCGA-D5-6541-01	TCGA-D5-6541	0	474	high	8.614
TCGA-D5-6922-01	TCGA-D5-6922	0	308	low	8.596
TCGA-AD-6548-01	TCGA-AD-6548	0	650	low	8.593
TCGA-CM-4747-01	TCGA-CM-4747	0	761	low	8.583
TCGA-QG-A5YW-01	TCGA-QG-A5YW	0	896	low	8.58
TCGA-CM-6674-01	TCGA-CM-6674	0	394	low	8.579
TCGA-AD-6890-01	TCGA-AD-6890	0	746	low	8.558
TCGA-CK-5913-01	TCGA-CK-5913	0	1561	low	8.544
TCGA-AA-3496-01	TCGA-AA-3496	0	31	low	8.54
TCGA-CA-5254-01	TCGA-CA-5254	0	386	low	8.519
TCGA-CK-5916-01	TCGA-CK-5916	1	643	low	8.509
TCGA-A6-6653-01	TCGA-A6-6653	0	742	low	8.485
TCGA-DM-A1D8-01	TCGA-DM-A1D8	1	383	low	8.482
TCGA-CM-6161-01	TCGA-CM-6161	0	457	low	8.474
TCGA-AA-3697-01	TCGA-AA-3697	0	2587	low	8.455
TCGA-CM-6677-01	TCGA-CM-6677	0	337	low	8.455
TCGA-G4-6625-01	TCGA-G4-6625	0	2792	low	8.42
TCGA-CM-6166-01	TCGA-CM-6166	0	669	low	8.417
TCGA-AA-3675-01	TCGA-AA-3675	0	1431	low	8.396
TCGA-DM-A0XF-01	TCGA-DM-A0XF	1	1162	low	8.381
TCGA-CA-6716-01	TCGA-CA-6716	0	371	low	8.375
TCGA-CM-6163-01	TCGA-CM-6163	0	427	low	8.35
TCGA-CM-6165-01	TCGA-CM-6165	0	488	low	8.344
TCGA-AD-6965-01	TCGA-AD-6965	0	805	low	8.339
TCGA-CM-6678-01	TCGA-CM-6678	0	335	low	8.337
TCGA-AZ-4315-01	TCGA-AZ-4315	0	1776	low	8.318
TCGA-CM-6680-01	TCGA-CM-6680	0	366	low	8.298
TCGA-NH-A6GB-01	TCGA-NH-A6GB	0	476	low	8.275
TCGA-AD-6963-01	TCGA-AD-6963	0	834	low	8.271
TCGA-A6-6650-01	TCGA-A6-6650	0	627	low	8.267
TCGA-CM-6172-01	TCGA-CM-6172	0	335	low	8.253
TCGA-CM-6675-01	TCGA-CM-6675	0	397	low	8.236
TCGA-DM-A0X9-01	TCGA-DM-A0X9	0	3641	low	8.232
TCGA-CA-5255-01	TCGA-CA-5255	0	376	low	8.227
TCGA-CM-5868-01	TCGA-CM-5868	0	518	low	8.227
TCGA-AZ-6603-01	TCGA-AZ-6603	1	899	low	8.222
TCGA-A6-6138-01	TCGA-A6-6138	0	685	low	8.22
TCGA-AA-A01X-01	TCGA-AA-A01X	0	791	low	8.197
TCGA-AA-3660-01	TCGA-AA-3660	0	2375	low	8.196
TCGA-CK-5914-01	TCGA-CK-5914	0	669	low	8.181
TCGA-CK-6751-01	TCGA-CK-6751	0	3780	low	8.175
TCGA-NH-A50U-01	TCGA-NH-A50U	1	334	low	8.171
TCGA-G4-6293-01	TCGA-G4-6293	0	4051	low	8.156
TCGA-T9-A92H-01	TCGA-T9-A92H	0	362	low	8.153
TCGA-G4-6306-01	TCGA-G4-6306	0	1359	low	8.109
TCGA-3L-AA1B-01	TCGA-3L-AA1B	0	475	low	8.094
TCGA-AZ-6598-01	TCGA-AZ-6598	1	1503	low	8.091
TCGA-D5-5541-01	TCGA-D5-5541	0	1701	low	8.077
TCGA-AA-3663-01	TCGA-AA-3663	0	212	low	8.066
TCGA-D5-6538-01	TCGA-D5-6538	0	521	low	8.052
TCGA-QL-A97D-01	TCGA-QL-A97D	0	666	low	8.035
TCGA-DM-A1D7-01	TCGA-DM-A1D7	1	405	low	8.027
TCGA-CK-4950-01	TCGA-CK-4950	0	2599	low	8.024
TCGA-AA-3526-01	TCGA-AA-3526	0	580	low	8.009
TCGA-QG-A5YV-01	TCGA-QG-A5YV	0	1301	low	8.007
TCGA-CK-4947-01	TCGA-CK-4947	0	534	low	7.999
TCGA-NH-A8F7-01	TCGA-NH-A8F7	0	543	low	7.998
TCGA-D5-6539-01	TCGA-D5-6539	0	380	low	7.986
TCGA-CM-6164-01	TCGA-CM-6164	0	883	low	7.973
TCGA-AY-A69D-01	TCGA-AY-A69D	0	543	low	7.955
TCGA-DM-A282-01	TCGA-DM-A282	0	4233	low	7.91
TCGA-A6-5656-01	TCGA-A6-5656	0	1001	low	7.883
TCGA-CM-6170-01	TCGA-CM-6170	0	457	low	7.877
TCGA-A6-6141-01	TCGA-A6-6141	0	255	low	7.86
TCGA-F4-6808-01	TCGA-F4-6808	0	1024	low	7.85
TCGA-F4-6806-01	TCGA-F4-6806	0	1260	low	7.812
TCGA-G4-6294-01	TCGA-G4-6294	1	858	low	7.798
TCGA-A6-5661-01	TCGA-A6-5661	0	1020	low	7.774
TCGA-D5-6533-01	TCGA-D5-6533	0	775	low	7.735
TCGA-AZ-6608-01	TCGA-AZ-6608	1	59	low	7.72
TCGA-A6-6780-01	TCGA-A6-6780	0	612	low	7.708
TCGA-G4-6320-01	TCGA-G4-6320	0	804	low	7.708
TCGA-AD-6888-01	TCGA-AD-6888	1	472	low	7.641
TCGA-G4-6295-01	TCGA-G4-6295	0	254	low	7.614
TCGA-DM-A28F-01	TCGA-DM-A28F	1	1094	low	7.608
TCGA-AZ-5407-01	TCGA-AZ-5407	0	2683	low	7.577
TCGA-DM-A1D6-01	TCGA-DM-A1D6	1	1518	low	7.576
TCGA-AD-A5EK-01	TCGA-AD-A5EK	0	500	low	7.572
TCGA-G4-6322-01	TCGA-G4-6322	0	792	low	7.563
TCGA-AY-A71X-01	TCGA-AY-A71X	0	588	low	7.559
TCGA-AA-3495-01	TCGA-AA-3495	0	1127	low	7.558
TCGA-D5-6537-01	TCGA-D5-6537	1	146	low	7.552
TCGA-DM-A1D0-01	TCGA-DM-A1D0	0	3974	low	7.541
TCGA-D5-6530-01	TCGA-D5-6530	0	621	low	7.534
TCGA-D5-5540-01	TCGA-D5-5540	0	1706	low	7.513
TCGA-AA-A01Z-01	TCGA-AA-A01Z	0	1126	low	7.498
TCGA-CM-5864-01	TCGA-CM-5864	0	457	low	7.482
TCGA-AZ-4682-01	TCGA-AZ-4682	1	680	low	7.472
TCGA-AY-6386-01	TCGA-AY-6386	0	542	low	7.459
TCGA-AA-3509-01	TCGA-AA-3509	0	1915	low	7.457
TCGA-AD-6889-01	TCGA-AD-6889	1	2532	low	7.456
TCGA-AA-3655-01	TCGA-AA-3655	0	1856	low	7.442
TCGA-G4-6626-01	TCGA-G4-6626	1	1422	low	7.386
TCGA-AY-A8YK-01	TCGA-AY-A8YK	0	573	low	7.374
TCGA-CM-5862-01	TCGA-CM-5862	1	153	low	7.372
TCGA-CA-5256-01	TCGA-CA-5256	0	379	low	7.336
TCGA-DM-A1D9-01	TCGA-DM-A1D9	0	4270	low	7.33
TCGA-D5-6532-01	TCGA-D5-6532	0	555	low	7.306
TCGA-D5-6920-01	TCGA-D5-6920	0	377	low	7.223
TCGA-AY-5543-01	TCGA-AY-5543	0	1004	low	7.195
TCGA-G4-6317-01	TCGA-G4-6317	0	1095	low	7.182
TCGA-DM-A28G-01	TCGA-DM-A28G	1	1849	low	7.153
TCGA-CA-6715-01	TCGA-CA-6715	0	383	low	7.11
TCGA-G4-6586-01	TCGA-G4-6586	0	1089	low	7.104
TCGA-AA-3502-01	TCGA-AA-3502	0	1065	low	7.08
TCGA-G4-6315-01	TCGA-G4-6315	0	1883	low	7.057
TCGA-G4-6304-01	TCGA-G4-6304	0	1631	low	7.054
TCGA-CK-6747-01	TCGA-CK-6747	0	2523	low	7.038
TCGA-CM-6171-01	TCGA-CM-6171	0	427	low	6.973
TCGA-G4-6307-01	TCGA-G4-6307	0	1674	low	6.927
TCGA-DM-A28E-01	TCGA-DM-A28E	0	3648	low	6.923
TCGA-DM-A288-01	TCGA-DM-A288	1	427	low	6.917
TCGA-DM-A28M-01	TCGA-DM-A28M	0	2895	low	6.852
TCGA-QG-A5Z2-01	TCGA-QG-A5Z2	0	952	low	6.847
TCGA-DM-A1DB-01	TCGA-DM-A1DB	1	1348	low	6.803
TCGA-A6-6137-01	TCGA-A6-6137	0	824	low	6.731
TCGA-DM-A28C-01	TCGA-DM-A28C	1	2475	low	6.69
TCGA-SS-A7HO-01	TCGA-SS-A7HO	0	1829	low	6.672
TCGA-DM-A28H-01	TCGA-DM-A28H	0	3561	low	6.658
TCGA-A6-5666-01	TCGA-A6-5666	0	995	low	6.634
TCGA-A6-6648-01	TCGA-A6-6648	0	766	low	6.608
TCGA-CK-5915-01	TCGA-CK-5915	0	0	low	6.585
TCGA-G4-6628-01	TCGA-G4-6628	0	2424	low	6.578
TCGA-A6-6140-01	TCGA-A6-6140	0	734	low	6.55
TCGA-AY-A54L-01	TCGA-AY-A54L	0	525	low	6.486
TCGA-G4-6323-01	TCGA-G4-6323	0	419	low	6.454
TCGA-AA-A02Y-01	TCGA-AA-A02Y	0	1216	low	6.432
TCGA-DM-A1D4-01	TCGA-DM-A1D4	1	2821	low	6.416
TCGA-CA-5796-01	TCGA-CA-5796	0	377	low	6.243
TCGA-CK-5912-01	TCGA-CK-5912	1	1493	low	6.226
TCGA-G4-6321-01	TCGA-G4-6321	0	672	low	6.199
TCGA-RU-A8FL-01	TCGA-RU-A8FL	0	1177	low	5.929
TCGA-QG-A5YX-01	TCGA-QG-A5YX	0	1003	low	5.792
TCGA-AZ-6599-01	TCGA-AZ-6599	1	206	low	5.114

## Sheet: Disease specific survival
Supplementary Table 4. Variation in prognosis values and FSTL3 level in the TCGA-COAD datasets.
sample	patient	DSS	DSS.time	gene expression RNAseq - IlluminaHiSeq: FSTL3	data
TCGA-NH-A8F7-06	TCGA-NH-A8F7	0	543	low	7.13
TCGA-G4-6317-02	TCGA-G4-6317	0	1095	high	8.677
TCGA-AZ-6598-11	TCGA-AZ-6598	0	1503	high	9.364
TCGA-AZ-6600-11	TCGA-AZ-6600	1	368	high	9.31
TCGA-AZ-6605-11	TCGA-AZ-6605	0	159	high	9.284
TCGA-AA-3713-11	TCGA-AA-3713	0	579	high	9.1
TCGA-A6-2675-11	TCGA-A6-2675	0	1321	high	9.034
TCGA-AZ-6603-11	TCGA-AZ-6603	0	899	high	9
TCGA-AA-3663-11	TCGA-AA-3663	0	212	high	8.916
TCGA-AA-3489-11	TCGA-AA-3489	1	214	high	8.848
TCGA-A6-2679-11	TCGA-A6-2679	0	1366	high	8.784
TCGA-F4-6704-11	TCGA-F4-6704	0	47	high	8.741
TCGA-AA-3496-11	TCGA-AA-3496	0	31	high	8.63
TCGA-AZ-6599-11	TCGA-AZ-6599	0	206	low	8.534
TCGA-AZ-6601-11	TCGA-AZ-6601	1	3042	low	8.468
TCGA-A6-5662-11	TCGA-A6-5662	0	718	low	8.19
TCGA-A6-2680-11	TCGA-A6-2680	0	1068	low	8.125
TCGA-AA-3697-11	TCGA-AA-3697	0	2587	low	8.022
TCGA-AA-3712-11	TCGA-AA-3712	0	0	low	7.913
TCGA-A6-2678-11	TCGA-A6-2678	0	1286	low	7.832
TCGA-A6-2671-11	TCGA-A6-2671	1	1331	low	7.8
TCGA-AA-3662-11	TCGA-AA-3662	0	184	low	7.44
TCGA-AA-3655-11	TCGA-AA-3655	0	1856	low	7.428
TCGA-AA-3516-11	TCGA-AA-3516	1	396	low	7.411
TCGA-AA-3518-11	TCGA-AA-3518	0	31	low	7.316
TCGA-A6-5667-11	TCGA-A6-5667	0	887	low	7.306
TCGA-AA-3511-11	TCGA-AA-3511	0	212	low	7.178
TCGA-A6-5665-11	TCGA-A6-5665	0	671	low	7.163
TCGA-A6-2686-11	TCGA-A6-2686	0	1126	low	7.054
TCGA-A6-2682-11	TCGA-A6-2682	1	424	low	6.899
TCGA-AA-3514-11	TCGA-AA-3514	0	31	low	6.867
TCGA-A6-5659-11	TCGA-A6-5659	0	926	low	6.827
TCGA-AA-3517-11	TCGA-AA-3517	0	1186	low	6.766
TCGA-AA-3527-11	TCGA-AA-3527	0	0	low	6.765
TCGA-AA-3531-11	TCGA-AA-3531	0	1035	low	6.745
TCGA-A6-2685-11	TCGA-A6-2685	0	1133	low	6.656
TCGA-AA-3520-11	TCGA-AA-3520	0	731	low	6.51
TCGA-AA-3534-11	TCGA-AA-3534	0	882	low	6.467
TCGA-AA-3522-11	TCGA-AA-3522	0	1127	low	6.414
TCGA-A6-2683-11	TCGA-A6-2683	1	504	low	6.4
TCGA-AA-3660-11	TCGA-AA-3660	0	2375	low	6.241
TCGA-A6-2684-11	TCGA-A6-2684	0	1127	low	6.155
TCGA-AA-3525-11	TCGA-AA-3525	0	245	low	5.971
TCGA-G4-6302-01	TCGA-G4-6302	0	2047	high	12.21
TCGA-AY-6196-01	TCGA-AY-6196	0	6	high	11.96
TCGA-AZ-6607-01	TCGA-AZ-6607	1	97	high	11.85
TCGA-F4-6570-01	TCGA-F4-6570	0	188	high	11.53
TCGA-A6-6654-01	TCGA-A6-6654	0	726	high	11.33
TCGA-WS-AB45-01	TCGA-WS-AB45	0	2130	high	11.32
TCGA-D5-6534-01	TCGA-D5-6534	0	1316	high	11.26
TCGA-A6-6781-01	TCGA-A6-6781	0	598	high	11.06
TCGA-A6-5657-01	TCGA-A6-5657	0	962	high	10.97
TCGA-AZ-4615-01	TCGA-AZ-4615	0	1002	high	10.9
TCGA-AD-6895-01	TCGA-AD-6895	0	763	high	10.79
TCGA-CM-5348-01	TCGA-CM-5348	0	699	high	10.77
TCGA-CA-6718-01	TCGA-CA-6718	1	306	high	10.67
TCGA-AA-A01P-01	TCGA-AA-A01P	1	1158	high	10.62
TCGA-CM-4743-01	TCGA-CM-4743	0	701	high	10.52
TCGA-AZ-6601-01	TCGA-AZ-6601	1	3042	high	10.51
TCGA-A6-6651-01	TCGA-A6-6651	0	662	high	10.45
TCGA-F4-6569-01	TCGA-F4-6569	0	1087	high	10.31
TCGA-CA-6719-01	TCGA-CA-6719	0	435	high	10.3
TCGA-F4-6459-01	TCGA-F4-6459	0	262	high	10.29
TCGA-AZ-6600-01	TCGA-AZ-6600	1	368	high	10.18
TCGA-A6-6142-01	TCGA-A6-6142	0	763	high	10.17
TCGA-A6-2685-01	TCGA-A6-2685	0	1133	high	10.15
TCGA-F4-6704-01	TCGA-F4-6704	0	47	high	10.13
TCGA-G4-6297-01	TCGA-G4-6297	0	2506	high	10.12
TCGA-CM-5860-01	TCGA-CM-5860	0	974	high	10.11
TCGA-CM-6162-01	TCGA-CM-6162	0	365	high	10.11
TCGA-CK-6746-01	TCGA-CK-6746	0	0	high	10.07
TCGA-G4-6298-01	TCGA-G4-6298	1	715	high	10.07
TCGA-AD-6901-01	TCGA-AD-6901	1	682	high	10.05
TCGA-G4-6627-01	TCGA-G4-6627	0	2275	high	10.05
TCGA-G4-6588-01	TCGA-G4-6588	0	796	high	10.01
TCGA-CM-4744-01	TCGA-CM-4744	0	609	high	10
TCGA-NH-A8F8-01	TCGA-NH-A8F8	1	511	high	9.976
TCGA-CM-5863-01	TCGA-CM-5863	0	457	high	9.975
TCGA-CM-6167-01	TCGA-CM-6167	0	456	high	9.953
TCGA-CM-6168-01	TCGA-CM-6168	0	395	high	9.9
TCGA-AZ-4323-01	TCGA-AZ-4323	1	43	high	9.889
TCGA-D5-6923-01	TCGA-D5-6923	0	378	high	9.88
TCGA-AA-3489-01	TCGA-AA-3489	1	214	high	9.876
TCGA-DM-A28K-01	TCGA-DM-A28K	0	2988	high	9.837
TCGA-F4-6809-01	TCGA-F4-6809	1	403	high	9.811
TCGA-D5-6926-01	TCGA-D5-6926	0	275	high	9.802
TCGA-5M-AAT6-01	TCGA-5M-AAT6	1	290	high	9.8
TCGA-A6-A56B-01	TCGA-A6-A56B	0	1711	high	9.777
TCGA-NH-A6GC-01	TCGA-NH-A6GC	0	389	high	9.763
TCGA-D5-6529-01	TCGA-D5-6529	0	614	high	9.75
TCGA-CK-6748-01	TCGA-CK-6748	0	61	high	9.748
TCGA-D5-6932-01	TCGA-D5-6932	0	346	high	9.731
TCGA-D5-6540-01	TCGA-D5-6540	0	491	high	9.728
TCGA-D5-6536-01	TCGA-D5-6536	0	543	high	9.725
TCGA-AY-6197-01	TCGA-AY-6197	0	652	high	9.72
TCGA-D5-6931-01	TCGA-D5-6931	0	365	high	9.699
TCGA-NH-A50T-01	TCGA-NH-A50T	0	553	high	9.687
TCGA-A6-2682-01	TCGA-A6-2682	1	424	high	9.675
TCGA-G4-6311-01	TCGA-G4-6311	0	1199	high	9.672
TCGA-F4-6703-01	TCGA-F4-6703	0	1456	high	9.667
TCGA-G4-6299-01	TCGA-G4-6299	0	2268	high	9.665
TCGA-NH-A6GA-01	TCGA-NH-A6GA	1	302	high	9.664
TCGA-F4-6807-01	TCGA-F4-6807	0	1309	high	9.663
TCGA-A6-5662-01	TCGA-A6-5662	0	718	high	9.638
TCGA-AD-6964-01	TCGA-AD-6964	1	331	high	9.63
TCGA-AD-5900-01	TCGA-AD-5900	0	370	high	9.619
TCGA-5M-AAT4-01	TCGA-5M-AAT4	1	49	high	9.588
TCGA-AZ-4313-01	TCGA-AZ-4313	0	2310	high	9.584
TCGA-AD-6899-01	TCGA-AD-6899	0	176	high	9.564
TCGA-G4-6314-01	TCGA-G4-6314	0	1093	high	9.546
TCGA-NH-A50V-01	TCGA-NH-A50V	0	588	high	9.546
TCGA-AA-3685-01	TCGA-AA-3685	0	1127	high	9.503
TCGA-A6-A566-01	TCGA-A6-A566	1	758	high	9.5
TCGA-A6-2684-01	TCGA-A6-2684	0	1127	high	9.498
TCGA-F4-6855-01	TCGA-F4-6855	0	1442	high	9.473
TCGA-DM-A1HB-01	TCGA-DM-A1HB	0	4126	high	9.452
TCGA-CA-6717-01	TCGA-CA-6717	0	388	high	9.447
TCGA-DM-A1HA-01	TCGA-DM-A1HA	0	4000	high	9.44
TCGA-D5-6927-01	TCGA-D5-6927	0	287	high	9.425
TCGA-CM-6679-01	TCGA-CM-6679	0	306	high	9.401
TCGA-A6-6649-01	TCGA-A6-6649	0	735	high	9.389
TCGA-AM-5821-01	TCGA-AM-5821	0	28	high	9.375
TCGA-A6-6782-01	TCGA-A6-6782	0	617	high	9.37
TCGA-AZ-4616-01	TCGA-AZ-4616	1	156	high	9.35
TCGA-AM-5820-01	TCGA-AM-5820	0	14	high	9.349
TCGA-AZ-6605-01	TCGA-AZ-6605	0	159	high	9.317
TCGA-AZ-6606-01	TCGA-AZ-6606	1	357	high	9.265
TCGA-CM-4751-01	TCGA-CM-4751	0	822	high	9.254
TCGA-D5-5539-01	TCGA-D5-5539	0	596	high	9.25
TCGA-F4-6460-01	TCGA-F4-6460	1	972	high	9.248
TCGA-F4-6805-01	TCGA-F4-6805	0	1047	high	9.228
TCGA-A6-4105-01	TCGA-A6-4105	0	442	high	9.184
TCGA-CM-5349-01	TCGA-CM-5349	0	915	high	9.168
TCGA-CK-4948-01	TCGA-CK-4948	0	4502	high	9.159
TCGA-AA-3506-01	TCGA-AA-3506	0	1765	high	9.138
TCGA-CM-5344-01	TCGA-CM-5344	0	670	high	9.122
TCGA-AA-3511-01	TCGA-AA-3511	0	212	high	9.099
TCGA-AA-A02K-01	TCGA-AA-A02K	1	426	high	9.077
TCGA-F4-6461-01	TCGA-F4-6461	1	338	high	9.072
TCGA-AU-6004-01	TCGA-AU-6004	0	824	high	9.071
TCGA-F4-6854-01	TCGA-F4-6854	0	16	high	9.065
TCGA-D5-6898-01	TCGA-D5-6898	0	229	high	9.06
TCGA-CK-4952-01	TCGA-CK-4952	0	475	high	9.045
TCGA-F4-6463-01	TCGA-F4-6463	0	1087	high	9.043
TCGA-A6-2675-01	TCGA-A6-2675	0	1321	high	9.04
TCGA-D5-6531-01	TCGA-D5-6531	0	540	high	9.04
TCGA-A6-5667-01	TCGA-A6-5667	0	887	high	9.023
TCGA-D5-6929-01	TCGA-D5-6929	0	408	high	9.021
TCGA-D5-6924-01	TCGA-D5-6924	0	435	high	8.999
TCGA-AU-3779-01	TCGA-AU-3779	0	441	high	8.949
TCGA-CM-6169-01	TCGA-CM-6169	0	396	high	8.946
TCGA-D5-6930-01	TCGA-D5-6930	0	406	high	8.938
TCGA-4N-A93T-01	TCGA-4N-A93T	0	146	high	8.934
TCGA-AZ-4684-01	TCGA-AZ-4684	0	1977	high	8.929
TCGA-D5-6928-01	TCGA-D5-6928	0	354	high	8.929
TCGA-D5-5538-01	TCGA-D5-5538	1	1661	high	8.924
TCGA-CM-5861-01	TCGA-CM-5861	0	457	high	8.916
TCGA-A6-A5ZU-01	TCGA-A6-A5ZU	0	293	high	8.91
TCGA-D5-7000-01	TCGA-D5-7000	0	312	high	8.91
TCGA-A6-5664-01	TCGA-A6-5664	0	672	high	8.903
TCGA-G4-6303-01	TCGA-G4-6303	1	2003	high	8.871
TCGA-G4-6310-01	TCGA-G4-6310	0	1935	high	8.868
TCGA-5M-AATE-01	TCGA-5M-AATE	0	1200	high	8.866
TCGA-A6-2686-01	TCGA-A6-2686	0	1126	high	8.859
TCGA-CM-6676-01	TCGA-CM-6676	0	337	high	8.858
TCGA-A6-A567-01	TCGA-A6-A567	1	1881	high	8.856
TCGA-G4-6309-01	TCGA-G4-6309	0	2600	high	8.851
TCGA-A6-A565-01	TCGA-A6-A565	1	494	high	8.824
TCGA-NH-A5IV-01	TCGA-NH-A5IV	0	588	high	8.802
TCGA-CA-5797-01	TCGA-CA-5797	0	383	high	8.801
TCGA-AA-3713-01	TCGA-AA-3713	0	579	high	8.788
TCGA-AZ-5403-01	TCGA-AZ-5403	1	1910	high	8.782
TCGA-AA-3712-01	TCGA-AA-3712	0	0	high	8.767
TCGA-A6-5660-01	TCGA-A6-5660	0	888	high	8.763
TCGA-AZ-4614-01	TCGA-AZ-4614	1	172	high	8.762
TCGA-QG-A5Z1-01	TCGA-QG-A5Z1	0	256	high	8.76
TCGA-AA-3492-01	TCGA-AA-3492	0	92	high	8.758
TCGA-4T-AA8H-01	TCGA-4T-AA8H	0	385	high	8.751
TCGA-D5-6535-01	TCGA-D5-6535	0	460	high	8.742
TCGA-AA-3662-01	TCGA-AA-3662	0	184	high	8.731
TCGA-CK-4951-01	TCGA-CK-4951	0	2134	high	8.725
TCGA-AD-A5EJ-01	TCGA-AD-A5EJ	0	0	high	8.665
TCGA-A6-5665-01	TCGA-A6-5665	0	671	high	8.658
TCGA-A6-6652-01	TCGA-A6-6652	0	751	high	8.643
TCGA-A6-5659-01	TCGA-A6-5659	0	926	high	8.637
TCGA-F4-6856-01	TCGA-F4-6856	0	1074	high	8.624
TCGA-D5-5537-01	TCGA-D5-5537	1	1381	high	8.622
TCGA-D5-6541-01	TCGA-D5-6541	0	474	high	8.614
TCGA-D5-6922-01	TCGA-D5-6922	0	308	low	8.596
TCGA-AD-6548-01	TCGA-AD-6548	0	650	low	8.593
TCGA-CM-4747-01	TCGA-CM-4747	0	761	low	8.583
TCGA-QG-A5YW-01	TCGA-QG-A5YW	0	896	low	8.58
TCGA-CM-6674-01	TCGA-CM-6674	0	394	low	8.579
TCGA-AD-6890-01	TCGA-AD-6890	0	746	low	8.558
TCGA-CK-5913-01	TCGA-CK-5913	0	1561	low	8.544
TCGA-AA-3496-01	TCGA-AA-3496	0	31	low	8.54
TCGA-CA-5254-01	TCGA-CA-5254	0	386	low	8.519
TCGA-CK-5916-01	TCGA-CK-5916	1	643	low	8.509
TCGA-A6-6653-01	TCGA-A6-6653	0	742	low	8.485
TCGA-CM-6161-01	TCGA-CM-6161	0	457	low	8.474
TCGA-AA-3697-01	TCGA-AA-3697	0	2587	low	8.455
TCGA-CM-6677-01	TCGA-CM-6677	0	337	low	8.455
TCGA-G4-6625-01	TCGA-G4-6625	0	2792	low	8.42
TCGA-CM-6166-01	TCGA-CM-6166	0	669	low	8.417
TCGA-AA-3675-01	TCGA-AA-3675	0	1431	low	8.396
TCGA-CA-6716-01	TCGA-CA-6716	0	371	low	8.375
TCGA-CM-6163-01	TCGA-CM-6163	0	427	low	8.35
TCGA-CM-6165-01	TCGA-CM-6165	0	488	low	8.344
TCGA-AD-6965-01	TCGA-AD-6965	0	805	low	8.339
TCGA-CM-6678-01	TCGA-CM-6678	0	335	low	8.337
TCGA-AZ-4315-01	TCGA-AZ-4315	0	1776	low	8.318
TCGA-CM-6680-01	TCGA-CM-6680	0	366	low	8.298
TCGA-NH-A6GB-01	TCGA-NH-A6GB	0	476	low	8.275
TCGA-AD-6963-01	TCGA-AD-6963	0	834	low	8.271
TCGA-A6-6650-01	TCGA-A6-6650	0	627	low	8.267
TCGA-CM-6172-01	TCGA-CM-6172	0	335	low	8.253
TCGA-CM-6675-01	TCGA-CM-6675	0	397	low	8.236
TCGA-DM-A0X9-01	TCGA-DM-A0X9	0	3641	low	8.232
TCGA-CA-5255-01	TCGA-CA-5255	0	376	low	8.227
TCGA-CM-5868-01	TCGA-CM-5868	0	518	low	8.227
TCGA-AZ-6603-01	TCGA-AZ-6603	0	899	low	8.222
TCGA-A6-6138-01	TCGA-A6-6138	0	685	low	8.22
TCGA-AA-A01X-01	TCGA-AA-A01X	0	791	low	8.197
TCGA-AA-3660-01	TCGA-AA-3660	0	2375	low	8.196
TCGA-CK-5914-01	TCGA-CK-5914	0	669	low	8.181
TCGA-CK-6751-01	TCGA-CK-6751	0	3780	low	8.175
TCGA-NH-A50U-01	TCGA-NH-A50U	1	334	low	8.171
TCGA-G4-6293-01	TCGA-G4-6293	0	4051	low	8.156
TCGA-T9-A92H-01	TCGA-T9-A92H	0	362	low	8.153
TCGA-G4-6306-01	TCGA-G4-6306	0	1359	low	8.109
TCGA-3L-AA1B-01	TCGA-3L-AA1B	0	475	low	8.094
TCGA-AZ-6598-01	TCGA-AZ-6598	0	1503	low	8.091
TCGA-D5-5541-01	TCGA-D5-5541	0	1701	low	8.077
TCGA-AA-3663-01	TCGA-AA-3663	0	212	low	8.066
TCGA-D5-6538-01	TCGA-D5-6538	0	521	low	8.052
TCGA-QL-A97D-01	TCGA-QL-A97D	0	666	low	8.035
TCGA-CK-4950-01	TCGA-CK-4950	0	2599	low	8.024
TCGA-AA-3526-01	TCGA-AA-3526	0	580	low	8.009
TCGA-QG-A5YV-01	TCGA-QG-A5YV	0	1301	low	8.007
TCGA-CK-4947-01	TCGA-CK-4947	0	534	low	7.999
TCGA-NH-A8F7-01	TCGA-NH-A8F7	0	543	low	7.998
TCGA-D5-6539-01	TCGA-D5-6539	0	380	low	7.986
TCGA-CM-6164-01	TCGA-CM-6164	0	883	low	7.973
TCGA-AY-A69D-01	TCGA-AY-A69D	0	543	low	7.955
TCGA-DM-A282-01	TCGA-DM-A282	0	4233	low	7.91
TCGA-A6-5656-01	TCGA-A6-5656	0	1001	low	7.883
TCGA-CM-6170-01	TCGA-CM-6170	0	457	low	7.877
TCGA-A6-6141-01	TCGA-A6-6141	0	255	low	7.86
TCGA-F4-6808-01	TCGA-F4-6808	0	1024	low	7.85
TCGA-F4-6806-01	TCGA-F4-6806	0	1260	low	7.812
TCGA-G4-6294-01	TCGA-G4-6294	1	858	low	7.798
TCGA-A6-5661-01	TCGA-A6-5661	0	1020	low	7.774
TCGA-D5-6533-01	TCGA-D5-6533	0	775	low	7.735
TCGA-A6-6780-01	TCGA-A6-6780	0	612	low	7.708
TCGA-G4-6320-01	TCGA-G4-6320	0	804	low	7.708
TCGA-AD-6888-01	TCGA-AD-6888	1	472	low	7.641
TCGA-G4-6295-01	TCGA-G4-6295	0	254	low	7.614
TCGA-AZ-5407-01	TCGA-AZ-5407	0	2683	low	7.577
TCGA-AD-A5EK-01	TCGA-AD-A5EK	0	500	low	7.572
TCGA-G4-6322-01	TCGA-G4-6322	0	792	low	7.563
TCGA-AY-A71X-01	TCGA-AY-A71X	0	588	low	7.559
TCGA-AA-3495-01	TCGA-AA-3495	0	1127	low	7.558
TCGA-D5-6537-01	TCGA-D5-6537	1	146	low	7.552
TCGA-DM-A1D0-01	TCGA-DM-A1D0	0	3974	low	7.541
TCGA-D5-6530-01	TCGA-D5-6530	0	621	low	7.534
TCGA-D5-5540-01	TCGA-D5-5540	0	1706	low	7.513
TCGA-AA-A01Z-01	TCGA-AA-A01Z	0	1126	low	7.498
TCGA-CM-5864-01	TCGA-CM-5864	0	457	low	7.482
TCGA-AZ-4682-01	TCGA-AZ-4682	1	680	low	7.472
TCGA-AY-6386-01	TCGA-AY-6386	0	542	low	7.459
TCGA-AA-3509-01	TCGA-AA-3509	0	1915	low	7.457
TCGA-AD-6889-01	TCGA-AD-6889	0	2532	low	7.456
TCGA-AA-3655-01	TCGA-AA-3655	0	1856	low	7.442
TCGA-G4-6626-01	TCGA-G4-6626	0	1422	low	7.386
TCGA-AY-A8YK-01	TCGA-AY-A8YK	0	573	low	7.374
TCGA-CM-5862-01	TCGA-CM-5862	1	153	low	7.372
TCGA-CA-5256-01	TCGA-CA-5256	0	379	low	7.336
TCGA-DM-A1D9-01	TCGA-DM-A1D9	0	4270	low	7.33
TCGA-D5-6532-01	TCGA-D5-6532	0	555	low	7.306
TCGA-D5-6920-01	TCGA-D5-6920	0	377	low	7.223
TCGA-AY-5543-01	TCGA-AY-5543	0	1004	low	7.195
TCGA-G4-6317-01	TCGA-G4-6317	0	1095	low	7.182
TCGA-CA-6715-01	TCGA-CA-6715	0	383	low	7.11
TCGA-G4-6586-01	TCGA-G4-6586	0	1089	low	7.104
TCGA-AA-3502-01	TCGA-AA-3502	0	1065	low	7.08
TCGA-G4-6315-01	TCGA-G4-6315	0	1883	low	7.057
TCGA-G4-6304-01	TCGA-G4-6304	0	1631	low	7.054
TCGA-CK-6747-01	TCGA-CK-6747	0	2523	low	7.038
TCGA-CM-6171-01	TCGA-CM-6171	0	427	low	6.973
TCGA-G4-6307-01	TCGA-G4-6307	0	1674	low	6.927
TCGA-DM-A28E-01	TCGA-DM-A28E	0	3648	low	6.923
TCGA-DM-A28M-01	TCGA-DM-A28M	0	2895	low	6.852
TCGA-QG-A5Z2-01	TCGA-QG-A5Z2	0	952	low	6.847
TCGA-A6-6137-01	TCGA-A6-6137	0	824	low	6.731
TCGA-SS-A7HO-01	TCGA-SS-A7HO	0	1829	low	6.672
TCGA-DM-A28H-01	TCGA-DM-A28H	0	3561	low	6.658
TCGA-A6-5666-01	TCGA-A6-5666	0	995	low	6.634
TCGA-A6-6648-01	TCGA-A6-6648	0	766	low	6.608
TCGA-CK-5915-01	TCGA-CK-5915	0	0	low	6.585
TCGA-G4-6628-01	TCGA-G4-6628	0	2424	low	6.578
TCGA-A6-6140-01	TCGA-A6-6140	0	734	low	6.55
TCGA-AY-A54L-01	TCGA-AY-A54L	0	525	low	6.486
TCGA-G4-6323-01	TCGA-G4-6323	0	419	low	6.454
TCGA-AA-A02Y-01	TCGA-AA-A02Y	0	1216	low	6.432
TCGA-CA-5796-01	TCGA-CA-5796	0	377	low	6.243
TCGA-CK-5912-01	TCGA-CK-5912	0	1493	low	6.226
TCGA-G4-6321-01	TCGA-G4-6321	0	672	low	6.199
TCGA-RU-A8FL-01	TCGA-RU-A8FL	0	1177	low	5.929
TCGA-QG-A5YX-01	TCGA-QG-A5YX	0	1003	low	5.792
TCGA-AZ-6599-01	TCGA-AZ-6599	0	206	low	5.114

## Sheet: Disease free interval
Supplementary Table 4. Variation in prognosis values and FSTL3 level in the TCGA-COAD datasets.
sample	patient	DFI	DFI.time	gene expression RNAseq - IlluminaHiSeq: FSTL3	data
TCGA-AZ-6598-11	TCGA-AZ-6598	0	1503	high	9.364
TCGA-A6-2675-11	TCGA-A6-2675	0	1321	high	9.034
TCGA-AZ-6603-11	TCGA-AZ-6603	0	899	high	9
TCGA-AA-3663-11	TCGA-AA-3663	0	212	high	8.916
TCGA-A6-2679-11	TCGA-A6-2679	0	1366	high	8.784
TCGA-AZ-6599-11	TCGA-AZ-6599	0	206	low	8.534
TCGA-A6-2680-11	TCGA-A6-2680	0	1068	low	8.125
TCGA-A6-2678-11	TCGA-A6-2678	0	1286	low	7.832
TCGA-AA-3655-11	TCGA-AA-3655	0	1856	low	7.428
TCGA-A6-5667-11	TCGA-A6-5667	0	887	low	7.306
TCGA-AA-3511-11	TCGA-AA-3511	1	59	low	7.178
TCGA-A6-2686-11	TCGA-A6-2686	0	1126	low	7.054
TCGA-A6-5659-11	TCGA-A6-5659	0	926	low	6.827
TCGA-AA-3517-11	TCGA-AA-3517	1	821	low	6.766
TCGA-AA-3531-11	TCGA-AA-3531	0	1035	low	6.745
TCGA-AA-3534-11	TCGA-AA-3534	0	882	low	6.467
TCGA-AA-3522-11	TCGA-AA-3522	0	1127	low	6.414
TCGA-AA-3660-11	TCGA-AA-3660	0	2375	low	6.241
TCGA-A6-6654-01	TCGA-A6-6654	0	726	high	11.33
TCGA-WS-AB45-01	TCGA-WS-AB45	0	2130	high	11.32
TCGA-D5-6534-01	TCGA-D5-6534	0	1316	high	11.26
TCGA-A6-6781-01	TCGA-A6-6781	0	598	high	11.06
TCGA-A6-5657-01	TCGA-A6-5657	0	962	high	10.97
TCGA-AD-6895-01	TCGA-AD-6895	0	763	high	10.79
TCGA-CA-6718-01	TCGA-CA-6718	1	207	high	10.67
TCGA-CM-4743-01	TCGA-CM-4743	0	701	high	10.52
TCGA-F4-6569-01	TCGA-F4-6569	0	1087	high	10.31
TCGA-AD-6901-01	TCGA-AD-6901	1	468	high	10.05
TCGA-G4-6627-01	TCGA-G4-6627	1	1003	high	10.05
TCGA-CM-4744-01	TCGA-CM-4744	0	609	high	10
TCGA-A6-A56B-01	TCGA-A6-A56B	1	1678	high	9.777
TCGA-AY-6197-01	TCGA-AY-6197	0	652	high	9.72
TCGA-NH-A50T-01	TCGA-NH-A50T	0	553	high	9.687
TCGA-F4-6703-01	TCGA-F4-6703	0	1456	high	9.667
TCGA-F4-6807-01	TCGA-F4-6807	0	1309	high	9.663
TCGA-AD-5900-01	TCGA-AD-5900	0	370	high	9.619
TCGA-AZ-4313-01	TCGA-AZ-4313	0	2310	high	9.584
TCGA-AD-6899-01	TCGA-AD-6899	0	176	high	9.564
TCGA-NH-A50V-01	TCGA-NH-A50V	0	588	high	9.546
TCGA-AA-3685-01	TCGA-AA-3685	0	1127	high	9.503
TCGA-F4-6855-01	TCGA-F4-6855	0	1442	high	9.473
TCGA-CA-6717-01	TCGA-CA-6717	0	388	high	9.447
TCGA-A6-6649-01	TCGA-A6-6649	0	735	high	9.389
TCGA-A6-6782-01	TCGA-A6-6782	0	617	high	9.37
TCGA-CM-4751-01	TCGA-CM-4751	0	822	high	9.254
TCGA-F4-6460-01	TCGA-F4-6460	1	313	high	9.248
TCGA-F4-6805-01	TCGA-F4-6805	0	1047	high	9.228
TCGA-CK-4948-01	TCGA-CK-4948	0	4502	high	9.159
TCGA-AA-3511-01	TCGA-AA-3511	1	59	high	9.099
TCGA-F4-6854-01	TCGA-F4-6854	0	16	high	9.065
TCGA-F4-6463-01	TCGA-F4-6463	0	1087	high	9.043
TCGA-A6-2675-01	TCGA-A6-2675	0	1321	high	9.04
TCGA-A6-5667-01	TCGA-A6-5667	0	887	high	9.023
TCGA-A6-A5ZU-01	TCGA-A6-A5ZU	0	293	high	8.91
TCGA-G4-6310-01	TCGA-G4-6310	0	1935	high	8.868
TCGA-A6-2686-01	TCGA-A6-2686	0	1126	high	8.859
TCGA-G4-6309-01	TCGA-G4-6309	1	2176	high	8.851
TCGA-NH-A5IV-01	TCGA-NH-A5IV	0	588	high	8.802
TCGA-CA-5797-01	TCGA-CA-5797	0	383	high	8.801
TCGA-A6-5660-01	TCGA-A6-5660	0	888	high	8.763
TCGA-4T-AA8H-01	TCGA-4T-AA8H	0	385	high	8.751
TCGA-A6-5659-01	TCGA-A6-5659	0	926	high	8.637
TCGA-F4-6856-01	TCGA-F4-6856	0	1074	high	8.624
TCGA-D5-5537-01	TCGA-D5-5537	1	722	high	8.622
TCGA-AD-6548-01	TCGA-AD-6548	0	650	low	8.593
TCGA-QG-A5YW-01	TCGA-QG-A5YW	0	896	low	8.58
TCGA-AD-6890-01	TCGA-AD-6890	0	746	low	8.558
TCGA-CK-5913-01	TCGA-CK-5913	0	1561	low	8.544
TCGA-CA-5254-01	TCGA-CA-5254	0	386	low	8.519
TCGA-A6-6653-01	TCGA-A6-6653	0	742	low	8.485
TCGA-AA-3675-01	TCGA-AA-3675	0	1431	low	8.396
TCGA-CA-6716-01	TCGA-CA-6716	0	371	low	8.375
TCGA-AD-6965-01	TCGA-AD-6965	1	648	low	8.339
TCGA-AD-6963-01	TCGA-AD-6963	0	834	low	8.271
TCGA-CA-5255-01	TCGA-CA-5255	0	376	low	8.227
TCGA-AZ-6603-01	TCGA-AZ-6603	0	899	low	8.222
TCGA-AA-3660-01	TCGA-AA-3660	0	2375	low	8.196
TCGA-G4-6293-01	TCGA-G4-6293	0	4051	low	8.156
TCGA-T9-A92H-01	TCGA-T9-A92H	1	81	low	8.153
TCGA-3L-AA1B-01	TCGA-3L-AA1B	0	475	low	8.094
TCGA-AZ-6598-01	TCGA-AZ-6598	0	1503	low	8.091
TCGA-D5-5541-01	TCGA-D5-5541	0	1701	low	8.077
TCGA-AA-3663-01	TCGA-AA-3663	0	212	low	8.066
TCGA-QL-A97D-01	TCGA-QL-A97D	0	666	low	8.035
TCGA-CK-4950-01	TCGA-CK-4950	0	2599	low	8.024
TCGA-AA-3526-01	TCGA-AA-3526	0	580	low	8.009
TCGA-QG-A5YV-01	TCGA-QG-A5YV	0	1301	low	8.007
TCGA-AY-A69D-01	TCGA-AY-A69D	0	543	low	7.955
TCGA-A6-5656-01	TCGA-A6-5656	0	1001	low	7.883
TCGA-F4-6808-01	TCGA-F4-6808	0	1024	low	7.85
TCGA-F4-6806-01	TCGA-F4-6806	1	336	low	7.812
TCGA-A6-5661-01	TCGA-A6-5661	0	1020	low	7.774
TCGA-D5-6533-01	TCGA-D5-6533	0	775	low	7.735
TCGA-A6-6780-01	TCGA-A6-6780	0	612	low	7.708
TCGA-AD-6888-01	TCGA-AD-6888	1	343	low	7.641
TCGA-AZ-5407-01	TCGA-AZ-5407	0	2683	low	7.577
TCGA-AD-A5EK-01	TCGA-AD-A5EK	0	500	low	7.572
TCGA-AY-A71X-01	TCGA-AY-A71X	0	588	low	7.559
TCGA-AA-3495-01	TCGA-AA-3495	0	1127	low	7.558
TCGA-D5-5540-01	TCGA-D5-5540	0	1706	low	7.513
TCGA-AY-6386-01	TCGA-AY-6386	0	542	low	7.459
TCGA-AA-3509-01	TCGA-AA-3509	0	1915	low	7.457
TCGA-AD-6889-01	TCGA-AD-6889	1	1516	low	7.456
TCGA-AA-3655-01	TCGA-AA-3655	0	1856	low	7.442
TCGA-CA-5256-01	TCGA-CA-5256	0	379	low	7.336
TCGA-CA-6715-01	TCGA-CA-6715	0	383	low	7.11
TCGA-AA-3502-01	TCGA-AA-3502	0	1065	low	7.08
TCGA-CK-6747-01	TCGA-CK-6747	0	2523	low	7.038
TCGA-QG-A5Z2-01	TCGA-QG-A5Z2	0	952	low	6.847
TCGA-A6-6137-01	TCGA-A6-6137	0	824	low	6.731
TCGA-SS-A7HO-01	TCGA-SS-A7HO	1	506	low	6.672
TCGA-A6-5666-01	TCGA-A6-5666	1	509	low	6.634
TCGA-G4-6628-01	TCGA-G4-6628	0	2424	low	6.578
TCGA-A6-6140-01	TCGA-A6-6140	0	734	low	6.55
TCGA-AY-A54L-01	TCGA-AY-A54L	1	396	low	6.486
TCGA-AA-A02Y-01	TCGA-AA-A02Y	0	1216	low	6.432
TCGA-CA-5796-01	TCGA-CA-5796	0	377	low	6.243
TCGA-CK-5912-01	TCGA-CK-5912	0	1493	low	6.226
TCGA-QG-A5YX-01	TCGA-QG-A5YX	0	1003	low	5.792
TCGA-AZ-6599-01	TCGA-AZ-6599	0	206	low	5.114

## Sheet: Progression free interval
Supplementary Table 4. Variation in prognosis values and FSTL3 level in the TCGA-COAD datasets.
sample	patient	PFI	PFI.time	gene expression RNAseq - IlluminaHiSeq: FSTL3	data
TCGA-NH-A8F7-06	TCGA-NH-A8F7	0	543	low	7.13
TCGA-G4-6317-02	TCGA-G4-6317	1	592	high	8.677
TCGA-AZ-6598-11	TCGA-AZ-6598	0	1503	high	9.364
TCGA-AZ-6600-11	TCGA-AZ-6600	1	368	high	9.31
TCGA-AZ-6605-11	TCGA-AZ-6605	0	159	high	9.284
TCGA-AA-3713-11	TCGA-AA-3713	0	579	high	9.1
TCGA-A6-2675-11	TCGA-A6-2675	0	1321	high	9.034
TCGA-AZ-6603-11	TCGA-AZ-6603	0	899	high	9
TCGA-AA-3663-11	TCGA-AA-3663	0	212	high	8.916
TCGA-AA-3489-11	TCGA-AA-3489	1	214	high	8.848
TCGA-A6-2679-11	TCGA-A6-2679	0	1366	high	8.784
TCGA-F4-6704-11	TCGA-F4-6704	0	47	high	8.741
TCGA-AA-3496-11	TCGA-AA-3496	0	31	high	8.63
TCGA-AZ-6599-11	TCGA-AZ-6599	0	206	low	8.534
TCGA-AZ-6601-11	TCGA-AZ-6601	1	2270	low	8.468
TCGA-A6-5662-11	TCGA-A6-5662	1	495	low	8.19
TCGA-A6-2680-11	TCGA-A6-2680	0	1068	low	8.125
TCGA-AA-3697-11	TCGA-AA-3697	0	2587	low	8.022
TCGA-AA-3712-11	TCGA-AA-3712	0	0	low	7.913
TCGA-A6-2678-11	TCGA-A6-2678	0	1286	low	7.832
TCGA-A6-2671-11	TCGA-A6-2671	1	535	low	7.8
TCGA-AA-3662-11	TCGA-AA-3662	0	184	low	7.44
TCGA-AA-3655-11	TCGA-AA-3655	0	1856	low	7.428
TCGA-AA-3516-11	TCGA-AA-3516	1	396	low	7.411
TCGA-AA-3518-11	TCGA-AA-3518	0	31	low	7.316
TCGA-A6-5667-11	TCGA-A6-5667	0	887	low	7.306
TCGA-AA-3511-11	TCGA-AA-3511	1	59	low	7.178
TCGA-A6-5665-11	TCGA-A6-5665	1	529	low	7.163
TCGA-A6-2686-11	TCGA-A6-2686	0	1126	low	7.054
TCGA-A6-2682-11	TCGA-A6-2682	1	381	low	6.899
TCGA-AA-3514-11	TCGA-AA-3514	0	31	low	6.867
TCGA-A6-5659-11	TCGA-A6-5659	0	926	low	6.827
TCGA-AA-3517-11	TCGA-AA-3517	1	821	low	6.766
TCGA-AA-3527-11	TCGA-AA-3527	0	0	low	6.765
TCGA-AA-3531-11	TCGA-AA-3531	0	1035	low	6.745
TCGA-A6-2685-11	TCGA-A6-2685	1	948	low	6.656
TCGA-AA-3520-11	TCGA-AA-3520	0	731	low	6.51
TCGA-AA-3534-11	TCGA-AA-3534	0	882	low	6.467
TCGA-AA-3522-11	TCGA-AA-3522	0	1127	low	6.414
TCGA-A6-2683-11	TCGA-A6-2683	1	300	low	6.4
TCGA-AA-3660-11	TCGA-AA-3660	0	2375	low	6.241
TCGA-A6-2684-11	TCGA-A6-2684	1	976	low	6.155
TCGA-AA-3525-11	TCGA-AA-3525	0	245	low	5.971
TCGA-G4-6302-01	TCGA-G4-6302	0	2047	high	12.21
TCGA-AY-6196-01	TCGA-AY-6196	0	6	high	11.96
TCGA-AZ-6607-01	TCGA-AZ-6607	1	97	high	11.85
TCGA-F4-6570-01	TCGA-F4-6570	0	188	high	11.53
TCGA-A6-6654-01	TCGA-A6-6654	0	726	high	11.33
TCGA-WS-AB45-01	TCGA-WS-AB45	0	2130	high	11.32
TCGA-D5-6534-01	TCGA-D5-6534	0	1316	high	11.26
TCGA-A6-6781-01	TCGA-A6-6781	0	598	high	11.06
TCGA-A6-5657-01	TCGA-A6-5657	0	962	high	10.97
TCGA-AZ-4615-01	TCGA-AZ-4615	1	688	high	10.9
TCGA-AD-6895-01	TCGA-AD-6895	0	763	high	10.79
TCGA-CM-5348-01	TCGA-CM-5348	0	699	high	10.77
TCGA-DM-A280-01	TCGA-DM-A280	0	236	high	10.74
TCGA-CA-6718-01	TCGA-CA-6718	1	207	high	10.67
TCGA-AA-A01P-01	TCGA-AA-A01P	1	762	high	10.62
TCGA-CM-4743-01	TCGA-CM-4743	0	701	high	10.52
TCGA-AZ-6601-01	TCGA-AZ-6601	1	2270	high	10.51
TCGA-A6-6651-01	TCGA-A6-6651	0	662	high	10.45
TCGA-F4-6569-01	TCGA-F4-6569	0	1087	high	10.31
TCGA-CA-6719-01	TCGA-CA-6719	1	354	high	10.3
TCGA-F4-6459-01	TCGA-F4-6459	0	262	high	10.29
TCGA-DM-A285-01	TCGA-DM-A285	0	179	high	10.23
TCGA-AZ-6600-01	TCGA-AZ-6600	1	368	high	10.18
TCGA-A6-6142-01	TCGA-A6-6142	1	654	high	10.17
TCGA-A6-2685-01	TCGA-A6-2685	1	948	high	10.15
TCGA-F4-6704-01	TCGA-F4-6704	0	47	high	10.13
TCGA-G4-6297-01	TCGA-G4-6297	1	439	high	10.12
TCGA-CM-5860-01	TCGA-CM-5860	0	974	high	10.11
TCGA-CM-6162-01	TCGA-CM-6162	0	365	high	10.11
TCGA-CK-6746-01	TCGA-CK-6746	0	0	high	10.07
TCGA-DM-A0XD-01	TCGA-DM-A0XD	1	484	high	10.07
TCGA-G4-6298-01	TCGA-G4-6298	1	291	high	10.07
TCGA-AD-6901-01	TCGA-AD-6901	1	468	high	10.05
TCGA-G4-6627-01	TCGA-G4-6627	1	1003	high	10.05
TCGA-G4-6588-01	TCGA-G4-6588	0	796	high	10.01
TCGA-CM-4744-01	TCGA-CM-4744	0	609	high	10
TCGA-NH-A8F8-01	TCGA-NH-A8F8	1	511	high	9.976
TCGA-CM-5863-01	TCGA-CM-5863	0	457	high	9.975
TCGA-CM-6167-01	TCGA-CM-6167	0	456	high	9.953
TCGA-CM-6168-01	TCGA-CM-6168	0	395	high	9.9
TCGA-AZ-4323-01	TCGA-AZ-4323	1	43	high	9.889
TCGA-D5-6923-01	TCGA-D5-6923	0	378	high	9.88
TCGA-AA-3489-01	TCGA-AA-3489	1	214	high	9.876
TCGA-DM-A28K-01	TCGA-DM-A28K	0	2988	high	9.837
TCGA-F4-6809-01	TCGA-F4-6809	1	403	high	9.811
TCGA-D5-6926-01	TCGA-D5-6926	0	275	high	9.802
TCGA-5M-AAT6-01	TCGA-5M-AAT6	1	219	high	9.8
TCGA-A6-A56B-01	TCGA-A6-A56B	1	1678	high	9.777
TCGA-NH-A6GC-01	TCGA-NH-A6GC	0	389	high	9.763
TCGA-D5-6529-01	TCGA-D5-6529	1	386	high	9.75
TCGA-CK-6748-01	TCGA-CK-6748	0	61	high	9.748
TCGA-D5-6932-01	TCGA-D5-6932	0	346	high	9.731
TCGA-D5-6540-01	TCGA-D5-6540	0	491	high	9.728
TCGA-D5-6536-01	TCGA-D5-6536	1	493	high	9.725
TCGA-AY-6197-01	TCGA-AY-6197	0	652	high	9.72
TCGA-D5-6931-01	TCGA-D5-6931	0	365	high	9.699
TCGA-NH-A50T-01	TCGA-NH-A50T	0	553	high	9.687
TCGA-A6-2682-01	TCGA-A6-2682	1	381	high	9.675
TCGA-G4-6311-01	TCGA-G4-6311	0	1199	high	9.672
TCGA-F4-6703-01	TCGA-F4-6703	0	1456	high	9.667
TCGA-G4-6299-01	TCGA-G4-6299	0	2268	high	9.665
TCGA-NH-A6GA-01	TCGA-NH-A6GA	1	6	high	9.664
TCGA-F4-6807-01	TCGA-F4-6807	0	1309	high	9.663
TCGA-A6-5662-01	TCGA-A6-5662	1	495	high	9.638
TCGA-AD-6964-01	TCGA-AD-6964	1	325	high	9.63
TCGA-AD-5900-01	TCGA-AD-5900	0	370	high	9.619
TCGA-5M-AAT4-01	TCGA-5M-AAT4	1	49	high	9.588
TCGA-AZ-4313-01	TCGA-AZ-4313	0	2310	high	9.584
TCGA-DM-A28A-01	TCGA-DM-A28A	0	805	high	9.567
TCGA-AD-6899-01	TCGA-AD-6899	0	176	high	9.564
TCGA-G4-6314-01	TCGA-G4-6314	1	38	high	9.546
TCGA-NH-A50V-01	TCGA-NH-A50V	0	588	high	9.546
TCGA-AA-3685-01	TCGA-AA-3685	0	1127	high	9.503
TCGA-A6-A566-01	TCGA-A6-A566	1	257	high	9.5
TCGA-A6-2684-01	TCGA-A6-2684	1	976	high	9.498
TCGA-F4-6855-01	TCGA-F4-6855	0	1442	high	9.473
TCGA-DM-A1HB-01	TCGA-DM-A1HB	0	4126	high	9.452
TCGA-CA-6717-01	TCGA-CA-6717	0	388	high	9.447
TCGA-DM-A1HA-01	TCGA-DM-A1HA	0	4000	high	9.44
TCGA-D5-6927-01	TCGA-D5-6927	0	287	high	9.425
TCGA-CM-6679-01	TCGA-CM-6679	0	306	high	9.401
TCGA-A6-6649-01	TCGA-A6-6649	0	735	high	9.389
TCGA-AM-5821-01	TCGA-AM-5821	0	28	high	9.375
TCGA-A6-6782-01	TCGA-A6-6782	0	617	high	9.37
TCGA-AZ-4616-01	TCGA-AZ-4616	1	156	high	9.35
TCGA-AM-5820-01	TCGA-AM-5820	0	14	high	9.349
TCGA-AZ-6605-01	TCGA-AZ-6605	0	159	high	9.317
TCGA-AZ-6606-01	TCGA-AZ-6606	1	357	high	9.265
TCGA-CM-4751-01	TCGA-CM-4751	0	822	high	9.254
TCGA-D5-5539-01	TCGA-D5-5539	1	579	high	9.25
TCGA-F4-6460-01	TCGA-F4-6460	1	313	high	9.248
TCGA-F4-6805-01	TCGA-F4-6805	0	1047	high	9.228
TCGA-A6-4105-01	TCGA-A6-4105	1	364	high	9.184
TCGA-CM-5349-01	TCGA-CM-5349	0	915	high	9.168
TCGA-CK-4948-01	TCGA-CK-4948	0	4502	high	9.159
TCGA-AA-3506-01	TCGA-AA-3506	0	1765	high	9.138
TCGA-CM-5344-01	TCGA-CM-5344	0	670	high	9.122
TCGA-AA-3511-01	TCGA-AA-3511	1	59	high	9.099
TCGA-AA-A02K-01	TCGA-AA-A02K	1	306	high	9.077
TCGA-F4-6461-01	TCGA-F4-6461	1	288	high	9.072
TCGA-AU-6004-01	TCGA-AU-6004	0	824	high	9.071
TCGA-F4-6854-01	TCGA-F4-6854	0	16	high	9.065
TCGA-D5-6898-01	TCGA-D5-6898	0	229	high	9.06
TCGA-CK-4952-01	TCGA-CK-4952	0	475	high	9.045
TCGA-F4-6463-01	TCGA-F4-6463	0	1087	high	9.043
TCGA-A6-2675-01	TCGA-A6-2675	0	1321	high	9.04
TCGA-D5-6531-01	TCGA-D5-6531	0	540	high	9.04
TCGA-A6-5667-01	TCGA-A6-5667	0	887	high	9.023
TCGA-D5-6929-01	TCGA-D5-6929	0	408	high	9.021
TCGA-D5-6924-01	TCGA-D5-6924	0	435	high	8.999
TCGA-AU-3779-01	TCGA-AU-3779	0	441	high	8.949
TCGA-DM-A1DA-01	TCGA-DM-A1DA	0	228	high	8.947
TCGA-CM-6169-01	TCGA-CM-6169	0	396	high	8.946
TCGA-D5-6930-01	TCGA-D5-6930	0	406	high	8.938
TCGA-4N-A93T-01	TCGA-4N-A93T	0	146	high	8.934
TCGA-AZ-4684-01	TCGA-AZ-4684	1	411	high	8.929
TCGA-D5-6928-01	TCGA-D5-6928	0	354	high	8.929
TCGA-D5-5538-01	TCGA-D5-5538	1	1007	high	8.924
TCGA-CM-5861-01	TCGA-CM-5861	1	335	high	8.916
TCGA-A6-A5ZU-01	TCGA-A6-A5ZU	0	293	high	8.91
TCGA-D5-7000-01	TCGA-D5-7000	0	312	high	8.91
TCGA-A6-5664-01	TCGA-A6-5664	1	183	high	8.903
TCGA-G4-6303-01	TCGA-G4-6303	1	872	high	8.871
TCGA-G4-6310-01	TCGA-G4-6310	0	1935	high	8.868
TCGA-5M-AATE-01	TCGA-5M-AATE	1	810	high	8.866
TCGA-A6-2686-01	TCGA-A6-2686	0	1126	high	8.859
TCGA-CM-6676-01	TCGA-CM-6676	0	337	high	8.858
TCGA-A6-A567-01	TCGA-A6-A567	1	612	high	8.856
TCGA-G4-6309-01	TCGA-G4-6309	1	2176	high	8.851
TCGA-A6-A565-01	TCGA-A6-A565	1	301	high	8.824
TCGA-NH-A5IV-01	TCGA-NH-A5IV	0	588	high	8.802
TCGA-CA-5797-01	TCGA-CA-5797	0	383	high	8.801
TCGA-AA-3713-01	TCGA-AA-3713	0	579	high	8.788
TCGA-AZ-5403-01	TCGA-AZ-5403	1	304	high	8.782
TCGA-AA-3712-01	TCGA-AA-3712	0	0	high	8.767
TCGA-A6-5660-01	TCGA-A6-5660	0	888	high	8.763
TCGA-AZ-4614-01	TCGA-AZ-4614	1	172	high	8.762
TCGA-QG-A5Z1-01	TCGA-QG-A5Z1	0	256	high	8.76
TCGA-AA-3492-01	TCGA-AA-3492	0	92	high	8.758
TCGA-4T-AA8H-01	TCGA-4T-AA8H	0	385	high	8.751
TCGA-D5-6535-01	TCGA-D5-6535	0	460	high	8.742
TCGA-AA-3662-01	TCGA-AA-3662	0	184	high	8.731
TCGA-CK-4951-01	TCGA-CK-4951	1	480	high	8.725
TCGA-AD-A5EJ-01	TCGA-AD-A5EJ	0	0	high	8.665
TCGA-A6-5665-01	TCGA-A6-5665	1	529	high	8.658
TCGA-A6-6652-01	TCGA-A6-6652	0	751	high	8.643
TCGA-A6-5659-01	TCGA-A6-5659	0	926	high	8.637
TCGA-F4-6856-01	TCGA-F4-6856	0	1074	high	8.624
TCGA-D5-5537-01	TCGA-D5-5537	1	722	high	8.622
TCGA-D5-6541-01	TCGA-D5-6541	0	474	high	8.614
TCGA-D5-6922-01	TCGA-D5-6922	0	308	low	8.596
TCGA-AD-6548-01	TCGA-AD-6548	0	650	low	8.593
TCGA-CM-4747-01	TCGA-CM-4747	0	761	low	8.583
TCGA-QG-A5YW-01	TCGA-QG-A5YW	0	896	low	8.58
TCGA-CM-6674-01	TCGA-CM-6674	0	394	low	8.579
TCGA-AD-6890-01	TCGA-AD-6890	0	746	low	8.558
TCGA-CK-5913-01	TCGA-CK-5913	0	1561	low	8.544
TCGA-AA-3496-01	TCGA-AA-3496	0	31	low	8.54
TCGA-CA-5254-01	TCGA-CA-5254	0	386	low	8.519
TCGA-CK-5916-01	TCGA-CK-5916	1	292	low	8.509
TCGA-A6-6653-01	TCGA-A6-6653	0	742	low	8.485
TCGA-DM-A1D8-01	TCGA-DM-A1D8	0	383	low	8.482
TCGA-CM-6161-01	TCGA-CM-6161	0	457	low	8.474
TCGA-AA-3697-01	TCGA-AA-3697	0	2587	low	8.455
TCGA-CM-6677-01	TCGA-CM-6677	0	337	low	8.455
TCGA-G4-6625-01	TCGA-G4-6625	1	2564	low	8.42
TCGA-CM-6166-01	TCGA-CM-6166	0	669	low	8.417
TCGA-AA-3675-01	TCGA-AA-3675	0	1431	low	8.396
TCGA-DM-A0XF-01	TCGA-DM-A0XF	0	1162	low	8.381
TCGA-CA-6716-01	TCGA-CA-6716	0	371	low	8.375
TCGA-CM-6163-01	TCGA-CM-6163	0	427	low	8.35
TCGA-CM-6165-01	TCGA-CM-6165	0	488	low	8.344
TCGA-AD-6965-01	TCGA-AD-6965	1	648	low	8.339
TCGA-CM-6678-01	TCGA-CM-6678	1	0	low	8.337
TCGA-AZ-4315-01	TCGA-AZ-4315	0	1776	low	8.318
TCGA-CM-6680-01	TCGA-CM-6680	0	366	low	8.298
TCGA-NH-A6GB-01	TCGA-NH-A6GB	0	476	low	8.275
TCGA-AD-6963-01	TCGA-AD-6963	0	834	low	8.271
TCGA-A6-6650-01	TCGA-A6-6650	0	627	low	8.267
TCGA-CM-6172-01	TCGA-CM-6172	0	335	low	8.253
TCGA-CM-6675-01	TCGA-CM-6675	1	337	low	8.236
TCGA-DM-A0X9-01	TCGA-DM-A0X9	0	3641	low	8.232
TCGA-CA-5255-01	TCGA-CA-5255	0	376	low	8.227
TCGA-CM-5868-01	TCGA-CM-5868	0	518	low	8.227
TCGA-AZ-6603-01	TCGA-AZ-6603	0	899	low	8.222
TCGA-A6-6138-01	TCGA-A6-6138	0	685	low	8.22
TCGA-AA-A01X-01	TCGA-AA-A01X	1	791	low	8.197
TCGA-AA-3660-01	TCGA-AA-3660	0	2375	low	8.196
TCGA-CK-5914-01	TCGA-CK-5914	0	669	low	8.181
TCGA-CK-6751-01	TCGA-CK-6751	0	3780	low	8.175
TCGA-NH-A50U-01	TCGA-NH-A50U	1	276	low	8.171
TCGA-G4-6293-01	TCGA-G4-6293	0	4051	low	8.156
TCGA-T9-A92H-01	TCGA-T9-A92H	1	81	low	8.153
TCGA-G4-6306-01	TCGA-G4-6306	0	1359	low	8.109
TCGA-3L-AA1B-01	TCGA-3L-AA1B	0	475	low	8.094
TCGA-AZ-6598-01	TCGA-AZ-6598	0	1503	low	8.091
TCGA-D5-5541-01	TCGA-D5-5541	0	1701	low	8.077
TCGA-AA-3663-01	TCGA-AA-3663	0	212	low	8.066
TCGA-D5-6538-01	TCGA-D5-6538	0	521	low	8.052
TCGA-QL-A97D-01	TCGA-QL-A97D	0	666	low	8.035
TCGA-DM-A1D7-01	TCGA-DM-A1D7	1	80	low	8.027
TCGA-CK-4950-01	TCGA-CK-4950	0	2599	low	8.024
TCGA-AA-3526-01	TCGA-AA-3526	0	580	low	8.009
TCGA-QG-A5YV-01	TCGA-QG-A5YV	0	1301	low	8.007
TCGA-CK-4947-01	TCGA-CK-4947	1	21	low	7.999
TCGA-NH-A8F7-01	TCGA-NH-A8F7	0	543	low	7.998
TCGA-D5-6539-01	TCGA-D5-6539	0	380	low	7.986
TCGA-CM-6164-01	TCGA-CM-6164	0	883	low	7.973
TCGA-AY-A69D-01	TCGA-AY-A69D	0	543	low	7.955
TCGA-DM-A282-01	TCGA-DM-A282	0	4233	low	7.91
TCGA-A6-5656-01	TCGA-A6-5656	0	1001	low	7.883
TCGA-CM-6170-01	TCGA-CM-6170	0	457	low	7.877
TCGA-A6-6141-01	TCGA-A6-6141	0	255	low	7.86
TCGA-F4-6808-01	TCGA-F4-6808	0	1024	low	7.85
TCGA-F4-6806-01	TCGA-F4-6806	1	336	low	7.812
TCGA-G4-6294-01	TCGA-G4-6294	1	517	low	7.798
TCGA-A6-5661-01	TCGA-A6-5661	0	1020	low	7.774
TCGA-D5-6533-01	TCGA-D5-6533	0	775	low	7.735
TCGA-AZ-6608-01	TCGA-AZ-6608	0	59	low	7.72
TCGA-A6-6780-01	TCGA-A6-6780	0	612	low	7.708
TCGA-G4-6320-01	TCGA-G4-6320	0	804	low	7.708
TCGA-AD-6888-01	TCGA-AD-6888	1	343	low	7.641
TCGA-G4-6295-01	TCGA-G4-6295	0	254	low	7.614
TCGA-DM-A28F-01	TCGA-DM-A28F	0	1094	low	7.608
TCGA-AZ-5407-01	TCGA-AZ-5407	0	2683	low	7.577
TCGA-DM-A1D6-01	TCGA-DM-A1D6	0	1518	low	7.576
TCGA-AD-A5EK-01	TCGA-AD-A5EK	0	500	low	7.572
TCGA-G4-6322-01	TCGA-G4-6322	1	789	low	7.563
TCGA-AY-A71X-01	TCGA-AY-A71X	0	588	low	7.559
TCGA-AA-3495-01	TCGA-AA-3495	0	1127	low	7.558
TCGA-D5-6537-01	TCGA-D5-6537	1	123	low	7.552
TCGA-DM-A1D0-01	TCGA-DM-A1D0	0	3974	low	7.541
TCGA-D5-6530-01	TCGA-D5-6530	0	621	low	7.534
TCGA-D5-5540-01	TCGA-D5-5540	0	1706	low	7.513
TCGA-AA-A01Z-01	TCGA-AA-A01Z	1	1126	low	7.498
TCGA-CM-5864-01	TCGA-CM-5864	0	457	low	7.482
TCGA-AZ-4682-01	TCGA-AZ-4682	1	680	low	7.472
TCGA-AY-6386-01	TCGA-AY-6386	0	542	low	7.459
TCGA-AA-3509-01	TCGA-AA-3509	0	1915	low	7.457
TCGA-AD-6889-01	TCGA-AD-6889	1	1516	low	7.456
TCGA-AA-3655-01	TCGA-AA-3655	0	1856	low	7.442
TCGA-G4-6626-01	TCGA-G4-6626	0	1422	low	7.386
TCGA-AY-A8YK-01	TCGA-AY-A8YK	0	573	low	7.374
TCGA-CM-5862-01	TCGA-CM-5862	1	31	low	7.372
TCGA-CA-5256-01	TCGA-CA-5256	0	379	low	7.336
TCGA-DM-A1D9-01	TCGA-DM-A1D9	0	4270	low	7.33
TCGA-D5-6532-01	TCGA-D5-6532	0	555	low	7.306
TCGA-D5-6920-01	TCGA-D5-6920	0	377	low	7.223
TCGA-AY-5543-01	TCGA-AY-5543	0	1004	low	7.195
TCGA-G4-6317-01	TCGA-G4-6317	1	592	low	7.182
TCGA-DM-A28G-01	TCGA-DM-A28G	0	1849	low	7.153
TCGA-CA-6715-01	TCGA-CA-6715	0	383	low	7.11
TCGA-G4-6586-01	TCGA-G4-6586	0	1089	low	7.104
TCGA-AA-3502-01	TCGA-AA-3502	0	1065	low	7.08
TCGA-G4-6315-01	TCGA-G4-6315	0	1883	low	7.057
TCGA-G4-6304-01	TCGA-G4-6304	1	859	low	7.054
TCGA-CK-6747-01	TCGA-CK-6747	0	2523	low	7.038
TCGA-CM-6171-01	TCGA-CM-6171	0	427	low	6.973
TCGA-G4-6307-01	TCGA-G4-6307	0	1674	low	6.927
TCGA-DM-A28E-01	TCGA-DM-A28E	0	3648	low	6.923
TCGA-DM-A288-01	TCGA-DM-A288	1	320	low	6.917
TCGA-DM-A28M-01	TCGA-DM-A28M	0	2895	low	6.852
TCGA-QG-A5Z2-01	TCGA-QG-A5Z2	0	952	low	6.847
TCGA-DM-A1DB-01	TCGA-DM-A1DB	0	1348	low	6.803
TCGA-A6-6137-01	TCGA-A6-6137	0	824	low	6.731
TCGA-DM-A28C-01	TCGA-DM-A28C	1	1929	low	6.69
TCGA-SS-A7HO-01	TCGA-SS-A7HO	1	506	low	6.672
TCGA-DM-A28H-01	TCGA-DM-A28H	1	484	low	6.658
TCGA-A6-5666-01	TCGA-A6-5666	1	509	low	6.634
TCGA-A6-6648-01	TCGA-A6-6648	1	686	low	6.608
TCGA-CK-5915-01	TCGA-CK-5915	0	0	low	6.585
TCGA-G4-6628-01	TCGA-G4-6628	0	2424	low	6.578
TCGA-A6-6140-01	TCGA-A6-6140	0	734	low	6.55
TCGA-AY-A54L-01	TCGA-AY-A54L	1	396	low	6.486
TCGA-G4-6323-01	TCGA-G4-6323	0	419	low	6.454
TCGA-AA-A02Y-01	TCGA-AA-A02Y	0	1216	low	6.432
TCGA-DM-A1D4-01	TCGA-DM-A1D4	1	1920	low	6.416
TCGA-CA-5796-01	TCGA-CA-5796	0	377	low	6.243
TCGA-CK-5912-01	TCGA-CK-5912	0	1493	low	6.226
TCGA-G4-6321-01	TCGA-G4-6321	0	672	low	6.199
TCGA-RU-A8FL-01	TCGA-RU-A8FL	1	256	low	5.929
TCGA-QG-A5YX-01	TCGA-QG-A5YX	0	1003	low	5.792
TCGA-AZ-6599-01	TCGA-AZ-6599	0	206	low	5.114
