# Supplementary material for: The cytoplasmic expression of FSTL3 correlates with colorectal cancer progression, metastasis status and prognosis
Source: J Cell Mol Med. 2023 Feb 18;27(5):672–86. doi: 10.1111/jcmm.17690 (PMC9983317; doi:10.1111/jcmm.17690)
Supplement: Supplementary file 12 — Table S5. [file JCMM-27-672-s009.xlsx]

## Sheet: GSE17536_FSTL family
Supplementary Table 5. Values of FSTL families in different patient groups in the GSE17536 dataset
!Series_title	Metastasis Gene Expression Profile Predicts Recurrence and Death in Colon Cancer Patients (Moffitt Samples)
!Series_geo_accession	GSE17536
!Series_status	Public on Nov 14 2009
!Series_submission_date	Aug 06 2009
!Series_last_update_date	Aug 03 2020
!Series_pubmed_id	19914252
!Series_pubmed_id	22115830
!Series_pubmed_id	25916654
!Series_pubmed_id	30606770
!Series_summary	Background and Aims: Staging inadequately predicts metastatic risk in colon cancer patients. We used a gene expression profile derived from invasive murine colon cancer cells that were highly metastatic in an immunocompetent mouse model to identify colon cancer patients at risk for recurrence in a phase I, exploratory biomarker study.
!Series_summary
!Series_summary	Methods: 55 colorectal cancer patients from Vanderbilt Medical Center (VMC) were used as the training dataset and 177 patients from the Moffitt Cancer Center were used as the independent dataset. The metastasis-associated gene expression profile developed from the mouse model was refined using comparative functional genomics in the VMC gene expression profiles to identify a 34-gene classifier ass…
!Series_summary
!Series_summary	Results: A high score was significantly associated with increased risk of metastasis and death from colon cancer across all pathological stages and specifically in stage II and stage III patients. The recurrence score was shown to independently predict risk of cancer recurrence and death in both univariate and multivariate models. For example, among stage III patients, a high score translated to …
!Series_summary
!Series_summary	Conclusion: Our biologically based gene expression profile yielded a potentially useful classifier to predict cancer recurrence and death independently of conventional measures in colon cancer patients.
!Series_summary
!Series_summary	Keywords: Functional genomics, metastatic colon cancer, mouse model, human colon cancer
!Series_overall_design	Gene expression array differences between highly invasive mouse colon cancer cells and non-invasive colon cancer cells were used to develop a metastasis gene expression profile. It was refined using gene expression data from 55 patient (VMC) samples and trained using 177 patient (Moffitt) samples.
!Series_type	Expression profiling by array
!Series_contributor	J,J,Smith
!Series_contributor	R,D,Beauchamp
!Series_sample_id	GSM437093 GSM437094 GSM437095 GSM437096 GSM437097 GSM437098 GSM437099 GSM437100 GSM437101 GSM437102 GSM437103 GSM437104 GSM437105 GSM437106 GSM437107 GSM437108 GSM437109 GSM437110 GSM437111 GSM437112 GSM437113 GSM437114 GSM437115 GSM437116 GSM437117 GSM437118 GSM437119 GSM437120 GSM437121 GSM437122 GSM437123 GSM437124 GSM437125 GSM437126 GSM437127 GSM437128 GSM437129 GSM437130 GSM437131 GSM437132…
!Series_contact_name	Pengcheng,,Lu
!Series_contact_email	pengcheng.lu@vanderbilt.edu
!Series_contact_institute	Vanderbilt University
!Series_contact_address	2200 Pierce Avenue
!Series_contact_city	Nashville
!Series_contact_state	TN
!Series_contact_zip/postal_code	37232
!Series_contact_country	USA
!Series_supplementary_file	ftp://ftp.ncbi.nlm.nih.gov/geo/series/GSE17nnn/GSE17536/suppl/GSE17536_RAW.tar
!Series_platform_id	GPL570
!Series_platform_taxid	9606
!Series_sample_taxid	9606
!Series_relation	SubSeries of: GSE17538
!Series_relation	BioProject: https://www.ncbi.nlm.nih.gov/bioproject/PRJNA123343
!Sample_title	MCC Patient 1	MCC Patient 2	MCC Patient 3	MCC Patient 4	MCC Patient 5	MCC Patient 6	MCC Patient 7	MCC Patient 8	MCC Patient 9	MCC Patient 10	MCC Patient 11	MCC Patient 12	MCC Patient 13	MCC Patient 14	MCC Patient 15	MCC Patient 16	MCC Patient 17	MCC Patient 18	MCC Patient 19	MCC Patient 20	MCC Patient 21	MCC Patient 22	MCC Patient 23	MCC Patient 24	MCC Patient 25	MCC Patient 26	MCC Patient 27	MCC Patient 28	MCC Patient 29	MCC Patient 30	MCC Patient 31	MCC Patient 32	MCC Patient 33	MCC Patient 34	MCC Patient 35	MCC Patient 36	MCC Patient 37	MCC Patient 38	MCC Patient 39	MCC Patient 40	MCC Patient 41	MCC Patient 42	MCC Patient 43	MCC Patient 44	MCC Patient 45	MCC Patient 46	MCC Patient 47	MCC Patient 48	MCC Patient 49
!Sample_geo_accession	GSM437093	GSM437094	GSM437095	GSM437096	GSM437097	GSM437098	GSM437099	GSM437100	GSM437101	GSM437102	GSM437103	GSM437104	GSM437105	GSM437106	GSM437107	GSM437108	GSM437109	GSM437110	GSM437111	GSM437112	GSM437113	GSM437114	GSM437115	GSM437116	GSM437117	GSM437118	GSM437119	GSM437120	GSM437121	GSM437122	GSM437123	GSM437124	GSM437125	GSM437126	GSM437127	GSM437128	GSM437129	GSM437130	GSM437131	GSM437132	GSM437133	GSM437134	GSM437135	GSM437136	GSM437137	GSM437138	GSM437139	GSM437140	GSM437141
!Sample_status	Public on Nov 14 2009	Public on Nov 14 2009	Public on Nov 14 2009	Public on Nov 14 2009	Public on Nov 14 2009	Public on Nov 14 2009	Public on Nov 14 2009	Public on Nov 14 2009	Public on Nov 14 2009	Public on Nov 14 2009	Public on Nov 14 2009	Public on Nov 14 2009	Public on Nov 14 2009	Public on Nov 14 2009	Public on Nov 14 2009	Public on Nov 14 2009	Public on Nov 14 2009	Public on Nov 14 2009	Public on Nov 14 2009	Public on Nov 14 2009	Public on Nov 14 2009	Public on Nov 14 2009	Public on Nov 14 2009	Public on Nov 14 2009	Public on Nov 14 2009	Public on Nov 14 2009	Public on Nov 14 2009	Public on Nov 14 2009	Public on Nov 14 2009	Public on Nov 14 2009	Public on Nov 14 2009	Public on Nov 14 2009	Public on Nov 14 2009	Public on Nov 14 2009	Public on Nov 14 2009	Public on Nov 14 2009	Public on Nov 14 2009	Public on Nov 14 2009	Public on Nov 14 2009	Public on Nov 14 2009	Public on Nov 14 2009	Public on Nov 14 2009	Public on Nov 14 2009	Public on Nov 14 2009	Public on Nov 14 2009	Public on Nov 14 2009	Public on Nov 14 2009	Public on Nov 14 2009	Public on Nov 14 2009
!Sample_submission_date	Aug 06 2009	Aug 06 2009	Aug 06 2009	Aug 06 2009	Aug 06 2009	Aug 06 2009	Aug 06 2009	Aug 06 2009	Aug 06 2009	Aug 06 2009	Aug 06 2009	Aug 06 2009	Aug 06 2009	Aug 06 2009	Aug 06 2009	Aug 06 2009	Aug 06 2009	Aug 06 2009	Aug 06 2009	Aug 06 2009	Aug 06 2009	Aug 06 2009	Aug 06 2009	Aug 06 2009	Aug 06 2009	Aug 06 2009	Aug 06 2009	Aug 06 2009	Aug 06 2009	Aug 06 2009	Aug 06 2009	Aug 06 2009	Aug 06 2009	Aug 06 2009	Aug 06 2009	Aug 06 2009	Aug 06 2009	Aug 06 2009	Aug 06 2009	Aug 06 2009	Aug 06 2009	Aug 06 2009	Aug 06 2009	Aug 06 2009	Aug 06 2009	Aug 06 2009	Aug 06 2009	Aug 06 2009	Aug 06 2009
!Sample_last_update_date	Nov 02 2009	Nov 02 2009	Nov 02 2009	Nov 02 2009	May 30 2011	Nov 02 2009	Aug 28 2018	Nov 02 2009	May 30 2011	Nov 02 2009	Nov 02 2009	Nov 02 2009	Nov 02 2009	May 30 2011	May 30 2011	Nov 02 2009	May 30 2011	Nov 02 2009	Aug 28 2018	Nov 02 2009	Nov 02 2009	May 30 2011	May 30 2011	Nov 02 2009	Jan 25 2012	May 30 2011	Nov 02 2009	Nov 02 2009	May 30 2011	Nov 02 2009	Aug 28 2018	Nov 02 2009	Nov 02 2009	May 30 2011	Aug 28 2018	May 30 2011	May 30 2011	Nov 02 2009	Nov 02 2009	Nov 02 2009	Nov 02 2009	Nov 02 2009	Nov 02 2009	Nov 02 2009	Nov 02 2009	Nov 02 2009	Nov 02 2009	Nov 02 2009	Nov 02 2009
!Sample_type	RNA	RNA	RNA	RNA	RNA	RNA	RNA	RNA	RNA	RNA	RNA	RNA	RNA	RNA	RNA	RNA	RNA	RNA	RNA	RNA	RNA	RNA	RNA	RNA	RNA	RNA	RNA	RNA	RNA	RNA	RNA	RNA	RNA	RNA	RNA	RNA	RNA	RNA	RNA	RNA	RNA	RNA	RNA	RNA	RNA	RNA	RNA	RNA	RNA
!Sample_channel_count	1	1	1	1	1	1	1	1	1	1	1	1	1	1	1	1	1	1	1	1	1	1	1	1	1	1	1	1	1	1	1	1	1	1	1	1	1	1	1	1	1	1	1	1	1	1	1	1	1
!Sample_source_name_ch1	Moffitt Cancer Center	Moffitt Cancer Center	Moffitt Cancer Center	Moffitt Cancer Center	Moffitt Cancer Center	Moffitt Cancer Center	Moffitt Cancer Center	Moffitt Cancer Center	Moffitt Cancer Center	Moffitt Cancer Center	Moffitt Cancer Center	Moffitt Cancer Center	Moffitt Cancer Center	Moffitt Cancer Center	Moffitt Cancer Center	Moffitt Cancer Center	Moffitt Cancer Center	Moffitt Cancer Center	Moffitt Cancer Center	Moffitt Cancer Center	Moffitt Cancer Center	Moffitt Cancer Center	Moffitt Cancer Center	Moffitt Cancer Center	Moffitt Cancer Center	Moffitt Cancer Center	Moffitt Cancer Center	Moffitt Cancer Center	Moffitt Cancer Center	Moffitt Cancer Center	Moffitt Cancer Center	Moffitt Cancer Center	Moffitt Cancer Center	Moffitt Cancer Center	Moffitt Cancer Center	Moffitt Cancer Center	Moffitt Cancer Center	Moffitt Cancer Center	Moffitt Cancer Center	Moffitt Cancer Center	Moffitt Cancer Center	Moffitt Cancer Center	Moffitt Cancer Center	Moffitt Cancer Center	Moffitt Cancer Center	Moffitt Cancer Center	Moffitt Cancer Center	Moffitt Cancer Center	Moffitt Cancer Center
!Sample_organism_ch1	Homo sapiens	Homo sapiens	Homo sapiens	Homo sapiens	Homo sapiens	Homo sapiens	Homo sapiens	Homo sapiens	Homo sapiens	Homo sapiens	Homo sapiens	Homo sapiens	Homo sapiens	Homo sapiens	Homo sapiens	Homo sapiens	Homo sapiens	Homo sapiens	Homo sapiens	Homo sapiens	Homo sapiens	Homo sapiens	Homo sapiens	Homo sapiens	Homo sapiens	Homo sapiens	Homo sapiens	Homo sapiens	Homo sapiens	Homo sapiens	Homo sapiens	Homo sapiens	Homo sapiens	Homo sapiens	Homo sapiens	Homo sapiens	Homo sapiens	Homo sapiens	Homo sapiens	Homo sapiens	Homo sapiens	Homo sapiens	Homo sapiens	Homo sapiens	Homo sapiens	Homo sapiens	Homo sapiens	Homo sapiens	Homo sapiens
!Sample_characteristics_ch1	age: 73	age: 63	age: 51	age: 56	age: 50	age: 63	age: 66	age: 63	age: 88	age: 66	age: 80	age: 62	age: 82	age: 78	age: 76	age: 87	age: 74	age: 55	age: 71	age: 86	age: 58	age: 78	age: 57	age: 81	age: 74	age: 77	age: 41	age: 43	age: 51	age: 70	age: 78	age: 80	age: 66	age: 76	age: 58	age: 74	age: 49	age: 54	age: 71	age: 79	age: 75	age: 74	age: 74	age: 83	age: 73	age: 57	age: 65	age: 86	age: 89
!Sample_characteristics_ch1	gender: male	gender: male	gender: male	gender: female	gender: male	gender: female	gender: male	gender: male	gender: male	gender: male	gender: female	gender: male	gender: male	gender: female	gender: male	gender: female	gender: female	gender: male	gender: male	gender: female	gender: male	gender: male	gender: male	gender: male	gender: female	gender: female	gender: male	gender: female	gender: female	gender: male	gender: female	gender: male	gender: male	gender: female	gender: female	gender: male	gender: male	gender: female	gender: female	gender: female	gender: female	gender: female	gender: female	gender: female	gender: male	gender: female	gender: female	gender: female	gender: female
!Sample_characteristics_ch1	ethnicity: caucasian	ethnicity: caucasian	ethnicity: other (not caucasian, black, or hispanic)	ethnicity: caucasian	ethnicity: caucasian	ethnicity: other (not caucasian, black, or hispanic)	ethnicity: caucasian	ethnicity: caucasian	ethnicity: caucasian	ethnicity: caucasian	ethnicity: caucasian	ethnicity: caucasian	ethnicity: other (not caucasian, black, or hispanic)	ethnicity: caucasian	ethnicity: caucasian	ethnicity: caucasian	ethnicity: caucasian	ethnicity: caucasian	ethnicity: caucasian	ethnicity: caucasian	ethnicity: caucasian	ethnicity: other (not caucasian, black, or hispanic)	ethnicity: caucasian	ethnicity: caucasian	ethnicity: caucasian	ethnicity: caucasian	ethnicity: hispanic	ethnicity: caucasian	ethnicity: caucasian	ethnicity: black	ethnicity: caucasian	ethnicity: caucasian	ethnicity: caucasian	ethnicity: caucasian	ethnicity: caucasian	ethnicity: caucasian	ethnicity: caucasian	ethnicity: other (not caucasian, black, or hispanic)	ethnicity: caucasian	ethnicity: caucasian	ethnicity: caucasian	ethnicity: caucasian	ethnicity: caucasian	ethnicity: caucasian	ethnicity: caucasian	ethnicity: caucasian	ethnicity: caucasian	ethnicity: caucasian	ethnicity: caucasian
!Sample_characteristics_ch1	ajcc_stage: 1	ajcc_stage: 1	ajcc_stage: 1	ajcc_stage: 1	ajcc_stage: 1	ajcc_stage: 1	ajcc_stage: 1	ajcc_stage: 1	ajcc_stage: 1	ajcc_stage: 1	ajcc_stage: 1	ajcc_stage: 1	ajcc_stage: 1	ajcc_stage: 1	ajcc_stage: 1	ajcc_stage: 1	ajcc_stage: 1	ajcc_stage: 1	ajcc_stage: 1	ajcc_stage: 1	ajcc_stage: 1	ajcc_stage: 1	ajcc_stage: 1	ajcc_stage: 1	ajcc_stage: 2	ajcc_stage: 2	ajcc_stage: 2	ajcc_stage: 2	ajcc_stage: 2	ajcc_stage: 2	ajcc_stage: 2	ajcc_stage: 2	ajcc_stage: 2	ajcc_stage: 2	ajcc_stage: 2	ajcc_stage: 2	ajcc_stage: 2	ajcc_stage: 2	ajcc_stage: 2	ajcc_stage: 2	ajcc_stage: 2	ajcc_stage: 2	ajcc_stage: 2	ajcc_stage: 2	ajcc_stage: 2	ajcc_stage: 2	ajcc_stage: 2	ajcc_stage: 2	ajcc_stage: 2
!Sample_characteristics_ch1	grade: 2 - Moderately differentiated (MD)	grade: 1 - Well differentiated (WD)	grade: 2 - Moderately differentiated (MD)	grade: 1 - Well differentiated (WD)	grade: 2 - Moderately differentiated (MD)	grade: 2 - Moderately differentiated (MD)	grade: 1 - Well differentiated (WD)	grade: 2 - Moderately differentiated (MD)	grade: 2 - Moderately differentiated (MD)	grade: 2 - Moderately differentiated (MD)	grade: 2 - Moderately differentiated (MD)	grade: 2 - Moderately differentiated (MD)	grade: 2 - Moderately differentiated (MD)	grade: 2 - Moderately differentiated (MD)	grade: 1 - Well differentiated (WD)	grade: 2 - Moderately differentiated (MD)	grade: 2 - Moderately differentiated (MD)	grade: 2 - Moderately differentiated (MD)	grade: 2 - Moderately differentiated (MD)	grade: 2 - Moderately differentiated (MD)	grade: 2 - Moderately differentiated (MD)	grade: 2 - Moderately differentiated (MD)	grade: 1 - Well differentiated (WD)	grade: 2 - Moderately differentiated (MD)	grade: 2 - Moderately differentiated (MD)	grade: 3 - Poorly differentiated (PD)	grade: 2 - Moderately differentiated (MD)	grade: 2 - Moderately differentiated (MD)	grade: 2 - Moderately differentiated (MD)	grade: 2 - Moderately differentiated (MD)	grade: 2 - Moderately differentiated (MD)	grade: 2 - Moderately differentiated (MD)	grade: 2 - Moderately differentiated (MD)	grade: 2 - Moderately differentiated (MD)	grade: 3 - Poorly differentiated (PD)	grade: 2 - Moderately differentiated (MD)	grade: 2 - Moderately differentiated (MD)	grade: 2 - Moderately differentiated (MD)	grade: 2 - Moderately differentiated (MD)	grade: 2 - Moderately differentiated (MD)	grade: 1 - Well differentiated (WD)	grade: 2 - Moderately differentiated (MD)	grade: 2 - Moderately differentiated (MD)	grade: 2 - Moderately differentiated (MD)	grade: 2 - Moderately differentiated (MD)	grade: 1 - Well differentiated (WD)	grade: 2 - Moderately differentiated (MD)	grade: 2 - Moderately differentiated (MD)	grade: 1 - Well differentiated (WD)
!Sample_characteristics_ch1	overall_event (death from any cause): no death	overall_event (death from any cause): no death	overall_event (death from any cause): death	overall_event (death from any cause): no death	overall_event (death from any cause): no death	overall_event (death from any cause): death	overall_event (death from any cause): no death	overall_event (death from any cause): no death	overall_event (death from any cause): death	overall_event (death from any cause): no death	overall_event (death from any cause): death	overall_event (death from any cause): no death	overall_event (death from any cause): no death	overall_event (death from any cause): no death	overall_event (death from any cause): no death	overall_event (death from any cause): no death	overall_event (death from any cause): no death	overall_event (death from any cause): no death	overall_event (death from any cause): no death	overall_event (death from any cause): no death	overall_event (death from any cause): no death	overall_event (death from any cause): no death	overall_event (death from any cause): no death	overall_event (death from any cause): no death	overall_event (death from any cause): no death	overall_event (death from any cause): no death	overall_event (death from any cause): death	overall_event (death from any cause): no death	overall_event (death from any cause): no death	overall_event (death from any cause): no death	overall_event (death from any cause): death	overall_event (death from any cause): death	overall_event (death from any cause): death	overall_event (death from any cause): death	overall_event (death from any cause): death	overall_event (death from any cause): no death	overall_event (death from any cause): no death	overall_event (death from any cause): death	overall_event (death from any cause): no death	overall_event (death from any cause): no death	overall_event (death from any cause): death	overall_event (death from any cause): no death	overall_event (death from any cause): no death	overall_event (death from any cause): no death	overall_event (death from any cause): no death	overall_event (death from any cause): no death	overall_event (death from any cause): no death	overall_event (death from any cause): no death	overall_event (death from any cause): no death
!Sample_characteristics_ch1	dss_event (disease specific survival; death from cancer): no death	dss_event (disease specific survival; death from cancer): no death	dss_event (disease specific survival; death from cancer): no death	dss_event (disease specific survival; death from cancer): no death	dss_event (disease specific survival; death from cancer): no death	dss_event (disease specific survival; death from cancer): death	dss_event (disease specific survival; death from cancer): no death	dss_event (disease specific survival; death from cancer): no death	dss_event (disease specific survival; death from cancer): no death	dss_event (disease specific survival; death from cancer): no death	dss_event (disease specific survival; death from cancer): no death	dss_event (disease specific survival; death from cancer): no death	dss_event (disease specific survival; death from cancer): no death	dss_event (disease specific survival; death from cancer): no death	dss_event (disease specific survival; death from cancer): no death	dss_event (disease specific survival; death from cancer): no death	dss_event (disease specific survival; death from cancer): no death	dss_event (disease specific survival; death from cancer): no death	dss_event (disease specific survival; death from cancer): no death	dss_event (disease specific survival; death from cancer): no death	dss_event (disease specific survival; death from cancer): no death	dss_event (disease specific survival; death from cancer): no death	dss_event (disease specific survival; death from cancer): no death	dss_event (disease specific survival; death from cancer): no death	dss_event (disease specific survival; death from cancer): no death	dss_event (disease specific survival; death from cancer): no death	dss_event (disease specific survival; death from cancer): death	dss_event (disease specific survival; death from cancer): no death	dss_event (disease specific survival; death from cancer): no death	dss_event (disease specific survival; death from cancer): no death	dss_event (disease specific survival; death from cancer): death	dss_event (disease specific survival; death from cancer): death	dss_event (disease specific survival; death from cancer): no death	dss_event (disease specific survival; death from cancer): death	dss_event (disease specific survival; death from cancer): death	dss_event (disease specific survival; death from cancer): no death	dss_event (disease specific survival; death from cancer): no death	dss_event (disease specific survival; death from cancer): death	dss_event (disease specific survival; death from cancer): no death	dss_event (disease specific survival; death from cancer): no death	dss_event (disease specific survival; death from cancer): death	dss_event (disease specific survival; death from cancer): no death	dss_event (disease specific survival; death from cancer): no death	dss_event (disease specific survival; death from cancer): no death	dss_event (disease specific survival; death from cancer): no death	dss_event (disease specific survival; death from cancer): no death	dss_event (disease specific survival; death from cancer): no death	dss_event (disease specific survival; death from cancer): no death	dss_event (disease specific survival; death from cancer): no death
!Sample_characteristics_ch1	dfs_event (disease free survival; cancer recurrence): no recurrence	dfs_event (disease free survival; cancer recurrence): no recurrence	dfs_event (disease free survival; cancer recurrence): no recurrence	dfs_event (disease free survival; cancer recurrence): no recurrence	dfs_event (disease free survival; cancer recurrence): no recurrence	dfs_event (disease free survival; cancer recurrence): recurrence	dfs_event (disease free survival; cancer recurrence): no recurrence	dfs_event (disease free survival; cancer recurrence): no recurrence	dfs_event (disease free survival; cancer recurrence): no recurrence	dfs_event (disease free survival; cancer recurrence): no recurrence	dfs_event (disease free survival; cancer recurrence): no recurrence	dfs_event (disease free survival; cancer recurrence): no recurrence	dfs_event (disease free survival; cancer recurrence): no recurrence	dfs_event (disease free survival; cancer recurrence): no recurrence	dfs_event (disease free survival; cancer recurrence): no recurrence	dfs_event (disease free survival; cancer recurrence): no recurrence	dfs_event (disease free survival; cancer recurrence): no recurrence	dfs_event (disease free survival; cancer recurrence): no recurrence	dfs_event (disease free survival; cancer recurrence): no recurrence	dfs_event (disease free survival; cancer recurrence): no recurrence	dfs_event (disease free survival; cancer recurrence): no recurrence	dfs_event (disease free survival; cancer recurrence): no recurrence	dfs_event (disease free survival; cancer recurrence): no recurrence	dfs_event (disease free survival; cancer recurrence): no recurrence	dfs_event (disease free survival; cancer recurrence): no recurrence	dfs_event (disease free survival; cancer recurrence): no recurrence	dfs_event (disease free survival; cancer recurrence): recurrence	dfs_event (disease free survival; cancer recurrence): no recurrence	dfs_event (disease free survival; cancer recurrence): recurrence	dfs_event (disease free survival; cancer recurrence): no recurrence	dfs_event (disease free survival; cancer recurrence): NA	dfs_event (disease free survival; cancer recurrence): recurrence	dfs_event (disease free survival; cancer recurrence): no recurrence	dfs_event (disease free survival; cancer recurrence): no recurrence	dfs_event (disease free survival; cancer recurrence): recurrence	dfs_event (disease free survival; cancer recurrence): no recurrence	dfs_event (disease free survival; cancer recurrence): no recurrence	dfs_event (disease free survival; cancer recurrence): recurrence	dfs_event (disease free survival; cancer recurrence): no recurrence	dfs_event (disease free survival; cancer recurrence): no recurrence	dfs_event (disease free survival; cancer recurrence): recurrence	dfs_event (disease free survival; cancer recurrence): no recurrence	dfs_event (disease free survival; cancer recurrence): no recurrence	dfs_event (disease free survival; cancer recurrence): no recurrence	dfs_event (disease free survival; cancer recurrence): no recurrence	dfs_event (disease free survival; cancer recurrence): no recurrence	dfs_event (disease free survival; cancer recurrence): recurrence	dfs_event (disease free survival; cancer recurrence): no recurrence	dfs_event (disease free survival; cancer recurrence): no recurrence
!Sample_characteristics_ch1	overall survival follow-up time: 142.55	overall survival follow-up time: 122.72	overall survival follow-up time: 28.96	overall survival follow-up time: 119.21	overall survival follow-up time: 59.53	overall survival follow-up time: 68.81	overall survival follow-up time: 82.29	overall survival follow-up time: 110.82	overall survival follow-up time: 65.88	overall survival follow-up time: 84.13	overall survival follow-up time: 16.47	overall survival follow-up time: 89.75	overall survival follow-up time: 76.07	overall survival follow-up time: 67.82	overall survival follow-up time: 52.24	overall survival follow-up time: 64.1	overall survival follow-up time: 55.13	overall survival follow-up time: 57.79	overall survival follow-up time: 50.1	overall survival follow-up time: 43.79	overall survival follow-up time: 30.27	overall survival follow-up time: 3.64	overall survival follow-up time: 36.59	overall survival follow-up time: 20.02	overall survival follow-up time: 118.58	overall survival follow-up time: 55.33	overall survival follow-up time: 134.86	overall survival follow-up time: 127.29	overall survival follow-up time: 120.62	overall survival follow-up time: 106.94	overall survival follow-up time: 11.7	overall survival follow-up time: 28.79	overall survival follow-up time: 26.82	overall survival follow-up time: 52.5	overall survival follow-up time: 24.03	overall survival follow-up time: 88.99	overall survival follow-up time: 102.44	overall survival follow-up time: 33.73	overall survival follow-up time: 85.28	overall survival follow-up time: 26.53	overall survival follow-up time: 37.31	overall survival follow-up time: 86.43	overall survival follow-up time: 55.92	overall survival follow-up time: 70.65	overall survival follow-up time: 76.04	overall survival follow-up time: 79.13	overall survival follow-up time: 83.99	overall survival follow-up time: 80.25	overall survival follow-up time: 40.6
!Sample_characteristics_ch1	dss_time: 142.55	dss_time: 122.72	dss_time: 28.96	dss_time: 119.21	dss_time: 59.53	dss_time: 68.81	dss_time: 82.29	dss_time: 110.82	dss_time: 65.88	dss_time: 84.13	dss_time: 16.47	dss_time: 89.75	dss_time: 76.07	dss_time: 67.82	dss_time: 52.24	dss_time: 64.1	dss_time: 55.13	dss_time: 57.79	dss_time: 50.1	dss_time: 43.79	dss_time: 30.27	dss_time: 3.64	dss_time: 36.59	dss_time: 20.02	dss_time: 118.58	dss_time: 55.33	dss_time: 134.86	dss_time: 127.29	dss_time: 120.62	dss_time: 106.94	dss_time: 11.7	dss_time: 28.79	dss_time: 26.82	dss_time: 52.5	dss_time: 24.03	dss_time: 88.99	dss_time: 102.44	dss_time: 33.73	dss_time: 85.28	dss_time: 26.53	dss_time: 37.31	dss_time: 86.43	dss_time: 55.92	dss_time: 70.65	dss_time: 76.04	dss_time: 79.13	dss_time: 83.99	dss_time: 80.25	dss_time: 40.6
!Sample_characteristics_ch1	dfs_time: 142.55	dfs_time: 122.72	dfs_time: 28.96	dfs_time: 119.21	dfs_time: 59.53	dfs_time: 27.02	dfs_time: 82.29	dfs_time: 109.21	dfs_time: 65.88	dfs_time: 84.13	dfs_time: 16.47	dfs_time: 83.6	dfs_time: 76.07	dfs_time: 67.82	dfs_time: 52.24	dfs_time: 64.1	dfs_time: 55.13	dfs_time: 57.79	dfs_time: 50.1	dfs_time: 43.79	dfs_time: 19.75	dfs_time: 3.64	dfs_time: 23.96	dfs_time: 20.02	dfs_time: 118.58	dfs_time: 55.33	dfs_time: 93.66	dfs_time: 110.79	dfs_time: 27.64	dfs_time: 106.94	dfs_time: 0	dfs_time: 19.36	dfs_time: 26.82	dfs_time: 52.5	dfs_time: 9.05	dfs_time: 88.99	dfs_time: 64.86	dfs_time: 14.13	dfs_time: 85.28	dfs_time: 26.53	dfs_time: 37.31	dfs_time: 86.43	dfs_time: 55.92	dfs_time: 70.65	dfs_time: 76.04	dfs_time: 79.13	dfs_time: 22.38	dfs_time: 80.25	dfs_time: 28.86
!Sample_molecule_ch1	total RNA	total RNA	total RNA	total RNA	total RNA	total RNA	total RNA	total RNA	total RNA	total RNA	total RNA	total RNA	total RNA	total RNA	total RNA	total RNA	total RNA	total RNA	total RNA	total RNA	total RNA	total RNA	total RNA	total RNA	total RNA	total RNA	total RNA	total RNA	total RNA	total RNA	total RNA	total RNA	total RNA	total RNA	total RNA	total RNA	total RNA	total RNA	total RNA	total RNA	total RNA	total RNA	total RNA	total RNA	total RNA	total RNA	total RNA	total RNA	total RNA
!Sample_extract_protocol_ch1	RNA was extracted using the Qiagen RNeasy kit.	RNA was extracted using the Qiagen RNeasy kit.	RNA was extracted using the Qiagen RNeasy kit.	RNA was extracted using the Qiagen RNeasy kit.	RNA was extracted using the Qiagen RNeasy kit.	RNA was extracted using the Qiagen RNeasy kit.	RNA was extracted using the Qiagen RNeasy kit.	RNA was extracted using the Qiagen RNeasy kit.	RNA was extracted using the Qiagen RNeasy kit.	RNA was extracted using the Qiagen RNeasy kit.	RNA was extracted using the Qiagen RNeasy kit.	RNA was extracted using the Qiagen RNeasy kit.	RNA was extracted using the Qiagen RNeasy kit.	RNA was extracted using the Qiagen RNeasy kit.	RNA was extracted using the Qiagen RNeasy kit.	RNA was extracted using the Qiagen RNeasy kit.	RNA was extracted using the Qiagen RNeasy kit.	RNA was extracted using the Qiagen RNeasy kit.	RNA was extracted using the Qiagen RNeasy kit.	RNA was extracted using the Qiagen RNeasy kit.	RNA was extracted using the Qiagen RNeasy kit.	RNA was extracted using the Qiagen RNeasy kit.	RNA was extracted using the Qiagen RNeasy kit.	RNA was extracted using the Qiagen RNeasy kit.	RNA was extracted using the Qiagen RNeasy kit.	RNA was extracted using the Qiagen RNeasy kit.	RNA was extracted using the Qiagen RNeasy kit.	RNA was extracted using the Qiagen RNeasy kit.	RNA was extracted using the Qiagen RNeasy kit.	RNA was extracted using the Qiagen RNeasy kit.	RNA was extracted using the Qiagen RNeasy kit.	RNA was extracted using the Qiagen RNeasy kit.	RNA was extracted using the Qiagen RNeasy kit.	RNA was extracted using the Qiagen RNeasy kit.	RNA was extracted using the Qiagen RNeasy kit.	RNA was extracted using the Qiagen RNeasy kit.	RNA was extracted using the Qiagen RNeasy kit.	RNA was extracted using the Qiagen RNeasy kit.	RNA was extracted using the Qiagen RNeasy kit.	RNA was extracted using the Qiagen RNeasy kit.	RNA was extracted using the Qiagen RNeasy kit.	RNA was extracted using the Qiagen RNeasy kit.	RNA was extracted using the Qiagen RNeasy kit.	RNA was extracted using the Qiagen RNeasy kit.	RNA was extracted using the Qiagen RNeasy kit.	RNA was extracted using the Qiagen RNeasy kit.	RNA was extracted using the Qiagen RNeasy kit.	RNA was extracted using the Qiagen RNeasy kit.	RNA was extracted using the Qiagen RNeasy kit.
!Sample_label_ch1	biotin	biotin	biotin	biotin	biotin	biotin	biotin	biotin	biotin	biotin	biotin	biotin	biotin	biotin	biotin	biotin	biotin	biotin	biotin	biotin	biotin	biotin	biotin	biotin	biotin	biotin	biotin	biotin	biotin	biotin	biotin	biotin	biotin	biotin	biotin	biotin	biotin	biotin	biotin	biotin	biotin	biotin	biotin	biotin	biotin	biotin	biotin	biotin	biotin
!Sample_label_protocol_ch1	Standard Affymetrix protocols were used.	Standard Affymetrix protocols were used.	Standard Affymetrix protocols were used.	Standard Affymetrix protocols were used.	Standard Affymetrix protocols were used.	Standard Affymetrix protocols were used.	Standard Affymetrix protocols were used.	Standard Affymetrix protocols were used.	Standard Affymetrix protocols were used.	Standard Affymetrix protocols were used.	Standard Affymetrix protocols were used.	Standard Affymetrix protocols were used.	Standard Affymetrix protocols were used.	Standard Affymetrix protocols were used.	Standard Affymetrix protocols were used.	Standard Affymetrix protocols were used.	Standard Affymetrix protocols were used.	Standard Affymetrix protocols were used.	Standard Affymetrix protocols were used.	Standard Affymetrix protocols were used.	Standard Affymetrix protocols were used.	Standard Affymetrix protocols were used.	Standard Affymetrix protocols were used.	Standard Affymetrix protocols were used.	Standard Affymetrix protocols were used.	Standard Affymetrix protocols were used.	Standard Affymetrix protocols were used.	Standard Affymetrix protocols were used.	Standard Affymetrix protocols were used.	Standard Affymetrix protocols were used.	Standard Affymetrix protocols were used.	Standard Affymetrix protocols were used.	Standard Affymetrix protocols were used.	Standard Affymetrix protocols were used.	Standard Affymetrix protocols were used.	Standard Affymetrix protocols were used.	Standard Affymetrix protocols were used.	Standard Affymetrix protocols were used.	Standard Affymetrix protocols were used.	Standard Affymetrix protocols were used.	Standard Affymetrix protocols were used.	Standard Affymetrix protocols were used.	Standard Affymetrix protocols were used.	Standard Affymetrix protocols were used.	Standard Affymetrix protocols were used.	Standard Affymetrix protocols were used.	Standard Affymetrix protocols were used.	Standard Affymetrix protocols were used.	Standard Affymetrix protocols were used.
!Sample_taxid_ch1	9606	9606	9606	9606	9606	9606	9606	9606	9606	9606	9606	9606	9606	9606	9606	9606	9606	9606	9606	9606	9606	9606	9606	9606	9606	9606	9606	9606	9606	9606	9606	9606	9606	9606	9606	9606	9606	9606	9606	9606	9606	9606	9606	9606	9606	9606	9606	9606	9606
!Sample_hyb_protocol	Standard Affymetrix protocols for hybridization to the Affy HGU133 2.0 plus array were used.	Standard Affymetrix protocols for hybridization to the Affy HGU133 2.0 plus array were used.	Standard Affymetrix protocols for hybridization to the Affy HGU133 2.0 plus array were used.	Standard Affymetrix protocols for hybridization to the Affy HGU133 2.0 plus array were used.	Standard Affymetrix protocols for hybridization to the Affy HGU133 2.0 plus array were used.	Standard Affymetrix protocols for hybridization to the Affy HGU133 2.0 plus array were used.	Standard Affymetrix protocols for hybridization to the Affy HGU133 2.0 plus array were used.	Standard Affymetrix protocols for hybridization to the Affy HGU133 2.0 plus array were used.	Standard Affymetrix protocols for hybridization to the Affy HGU133 2.0 plus array were used.	Standard Affymetrix protocols for hybridization to the Affy HGU133 2.0 plus array were used.	Standard Affymetrix protocols for hybridization to the Affy HGU133 2.0 plus array were used.	Standard Affymetrix protocols for hybridization to the Affy HGU133 2.0 plus array were used.	Standard Affymetrix protocols for hybridization to the Affy HGU133 2.0 plus array were used.	Standard Affymetrix protocols for hybridization to the Affy HGU133 2.0 plus array were used.	Standard Affymetrix protocols for hybridization to the Affy HGU133 2.0 plus array were used.	Standard Affymetrix protocols for hybridization to the Affy HGU133 2.0 plus array were used.	Standard Affymetrix protocols for hybridization to the Affy HGU133 2.0 plus array were used.	Standard Affymetrix protocols for hybridization to the Affy HGU133 2.0 plus array were used.	Standard Affymetrix protocols for hybridization to the Affy HGU133 2.0 plus array were used.	Standard Affymetrix protocols for hybridization to the Affy HGU133 2.0 plus array were used.	Standard Affymetrix protocols for hybridization to the Affy HGU133 2.0 plus array were used.	Standard Affymetrix protocols for hybridization to the Affy HGU133 2.0 plus array were used.	Standard Affymetrix protocols for hybridization to the Affy HGU133 2.0 plus array were used.	Standard Affymetrix protocols for hybridization to the Affy HGU133 2.0 plus array were used.	Standard Affymetrix protocols for hybridization to the Affy HGU133 2.0 plus array were used.	Standard Affymetrix protocols for hybridization to the Affy HGU133 2.0 plus array were used.	Standard Affymetrix protocols for hybridization to the Affy HGU133 2.0 plus array were used.	Standard Affymetrix protocols for hybridization to the Affy HGU133 2.0 plus array were used.	Standard Affymetrix protocols for hybridization to the Affy HGU133 2.0 plus array were used.	Standard Affymetrix protocols for hybridization to the Affy HGU133 2.0 plus array were used.	Standard Affymetrix protocols for hybridization to the Affy HGU133 2.0 plus array were used.	Standard Affymetrix protocols for hybridization to the Affy HGU133 2.0 plus array were used.	Standard Affymetrix protocols for hybridization to the Affy HGU133 2.0 plus array were used.	Standard Affymetrix protocols for hybridization to the Affy HGU133 2.0 plus array were used.	Standard Affymetrix protocols for hybridization to the Affy HGU133 2.0 plus array were used.	Standard Affymetrix protocols for hybridization to the Affy HGU133 2.0 plus array were used.	Standard Affymetrix protocols for hybridization to the Affy HGU133 2.0 plus array were used.	Standard Affymetrix protocols for hybridization to the Affy HGU133 2.0 plus array were used.	Standard Affymetrix protocols for hybridization to the Affy HGU133 2.0 plus array were used.	Standard Affymetrix protocols for hybridization to the Affy HGU133 2.0 plus array were used.	Standard Affymetrix protocols for hybridization to the Affy HGU133 2.0 plus array were used.	Standard Affymetrix protocols for hybridization to the Affy HGU133 2.0 plus array were used.	Standard Affymetrix protocols for hybridization to the Affy HGU133 2.0 plus array were used.	Standard Affymetrix protocols for hybridization to the Affy HGU133 2.0 plus array were used.	Standard Affymetrix protocols for hybridization to the Affy HGU133 2.0 plus array were used.	Standard Affymetrix protocols for hybridization to the Affy HGU133 2.0 plus array were used.	Standard Affymetrix protocols for hybridization to the Affy HGU133 2.0 plus array were used.	Standard Affymetrix protocols for hybridization to the Affy HGU133 2.0 plus array were used.	Standard Affymetrix protocols for hybridization to the Affy HGU133 2.0 plus array were used.
!Sample_scan_protocol	GeneChip Scanner was used for scanning and generating the raw .CEL files.	GeneChip Scanner was used for scanning and generating the raw .CEL files.	GeneChip Scanner was used for scanning and generating the raw .CEL files.	GeneChip Scanner was used for scanning and generating the raw .CEL files.	GeneChip Scanner was used for scanning and generating the raw .CEL files.	GeneChip Scanner was used for scanning and generating the raw .CEL files.	GeneChip Scanner was used for scanning and generating the raw .CEL files.	GeneChip Scanner was used for scanning and generating the raw .CEL files.	GeneChip Scanner was used for scanning and generating the raw .CEL files.	GeneChip Scanner was used for scanning and generating the raw .CEL files.	GeneChip Scanner was used for scanning and generating the raw .CEL files.	GeneChip Scanner was used for scanning and generating the raw .CEL files.	GeneChip Scanner was used for scanning and generating the raw .CEL files.	GeneChip Scanner was used for scanning and generating the raw .CEL files.	GeneChip Scanner was used for scanning and generating the raw .CEL files.	GeneChip Scanner was used for scanning and generating the raw .CEL files.	GeneChip Scanner was used for scanning and generating the raw .CEL files.	GeneChip Scanner was used for scanning and generating the raw .CEL files.	GeneChip Scanner was used for scanning and generating the raw .CEL files.	GeneChip Scanner was used for scanning and generating the raw .CEL files.	GeneChip Scanner was used for scanning and generating the raw .CEL files.	GeneChip Scanner was used for scanning and generating the raw .CEL files.	GeneChip Scanner was used for scanning and generating the raw .CEL files.	GeneChip Scanner was used for scanning and generating the raw .CEL files.	GeneChip Scanner was used for scanning and generating the raw .CEL files.	GeneChip Scanner was used for scanning and generating the raw .CEL files.	GeneChip Scanner was used for scanning and generating the raw .CEL files.	GeneChip Scanner was used for scanning and generating the raw .CEL files.	GeneChip Scanner was used for scanning and generating the raw .CEL files.	GeneChip Scanner was used for scanning and generating the raw .CEL files.	GeneChip Scanner was used for scanning and generating the raw .CEL files.	GeneChip Scanner was used for scanning and generating the raw .CEL files.	GeneChip Scanner was used for scanning and generating the raw .CEL files.	GeneChip Scanner was used for scanning and generating the raw .CEL files.	GeneChip Scanner was used for scanning and generating the raw .CEL files.	GeneChip Scanner was used for scanning and generating the raw .CEL files.	GeneChip Scanner was used for scanning and generating the raw .CEL files.	GeneChip Scanner was used for scanning and generating the raw .CEL files.	GeneChip Scanner was used for scanning and generating the raw .CEL files.	GeneChip Scanner was used for scanning and generating the raw .CEL files.	GeneChip Scanner was used for scanning and generating the raw .CEL files.	GeneChip Scanner was used for scanning and generating the raw .CEL files.	GeneChip Scanner was used for scanning and generating the raw .CEL files.	GeneChip Scanner was used for scanning and generating the raw .CEL files.	GeneChip Scanner was used for scanning and generating the raw .CEL files.	GeneChip Scanner was used for scanning and generating the raw .CEL files.	GeneChip Scanner was used for scanning and generating the raw .CEL files.	GeneChip Scanner was used for scanning and generating the raw .CEL files.	GeneChip Scanner was used for scanning and generating the raw .CEL files.
!Sample_description	Gene expression	Gene expression	Gene expression	Gene expression	Gene expression	Gene expression	Gene expression	Gene expression	Gene expression	Gene expression	Gene expression	Gene expression	Gene expression	Gene expression	Gene expression	Gene expression	Gene expression	Gene expression	Gene expression	Gene expression	Gene expression	Gene expression	Gene expression	Gene expression	Gene expression	Gene expression	Gene expression	Gene expression	Gene expression	Gene expression	Gene expression	Gene expression	Gene expression	Gene expression	Gene expression	Gene expression	Gene expression	Gene expression	Gene expression	Gene expression	Gene expression	Gene expression	Gene expression	Gene expression	Gene expression	Gene expression	Gene expression	Gene expression	Gene expression
!Sample_data_processing	Bioconductor's affy package was used for RMA normalization and raw data processing using default settings for background correction and normalization. Cox regression hazards model was applied to the processed data using the survival package. All analyses were performed using R software.	Bioconductor's affy package was used for RMA normalization and raw data processing using default settings for background correction and normalization. Cox regression hazards model was applied to the processed data using the survival package. All analyses were performed using R software.	Bioconductor's affy package was used for RMA normalization and raw data processing using default settings for background correction and normalization. Cox regression hazards model was applied to the processed data using the survival package. All analyses were performed using R software.	Bioconductor's affy package was used for RMA normalization and raw data processing using default settings for background correction and normalization. Cox regression hazards model was applied to the processed data using the survival package. All analyses were performed using R software.	Bioconductor's affy package was used for RMA normalization and raw data processing using default settings for background correction and normalization. Cox regression hazards model was applied to the processed data using the survival package. All analyses were performed using R software.	Bioconductor's affy package was used for RMA normalization and raw data processing using default settings for background correction and normalization. Cox regression hazards model was applied to the processed data using the survival package. All analyses were performed using R software.	Bioconductor's affy package was used for RMA normalization and raw data processing using default settings for background correction and normalization. Cox regression hazards model was applied to the processed data using the survival package. All analyses were performed using R software.	Bioconductor's affy package was used for RMA normalization and raw data processing using default settings for background correction and normalization. Cox regression hazards model was applied to the processed data using the survival package. All analyses were performed using R software.	Bioconductor's affy package was used for RMA normalization and raw data processing using default settings for background correction and normalization. Cox regression hazards model was applied to the processed data using the survival package. All analyses were performed using R software.	Bioconductor's affy package was used for RMA normalization and raw data processing using default settings for background correction and normalization. Cox regression hazards model was applied to the processed data using the survival package. All analyses were performed using R software.	Bioconductor's affy package was used for RMA normalization and raw data processing using default settings for background correction and normalization. Cox regression hazards model was applied to the processed data using the survival package. All analyses were performed using R software.	Bioconductor's affy package was used for RMA normalization and raw data processing using default settings for background correction and normalization. Cox regression hazards model was applied to the processed data using the survival package. All analyses were performed using R software.	Bioconductor's affy package was used for RMA normalization and raw data processing using default settings for background correction and normalization. Cox regression hazards model was applied to the processed data using the survival package. All analyses were performed using R software.	Bioconductor's affy package was used for RMA normalization and raw data processing using default settings for background correction and normalization. Cox regression hazards model was applied to the processed data using the survival package. All analyses were performed using R software.	Bioconductor's affy package was used for RMA normalization and raw data processing using default settings for background correction and normalization. Cox regression hazards model was applied to the processed data using the survival package. All analyses were performed using R software.	Bioconductor's affy package was used for RMA normalization and raw data processing using default settings for background correction and normalization. Cox regression hazards model was applied to the processed data using the survival package. All analyses were performed using R software.	Bioconductor's affy package was used for RMA normalization and raw data processing using default settings for background correction and normalization. Cox regression hazards model was applied to the processed data using the survival package. All analyses were performed using R software.	Bioconductor's affy package was used for RMA normalization and raw data processing using default settings for background correction and normalization. Cox regression hazards model was applied to the processed data using the survival package. All analyses were performed using R software.	Bioconductor's affy package was used for RMA normalization and raw data processing using default settings for background correction and normalization. Cox regression hazards model was applied to the processed data using the survival package. All analyses were performed using R software.	Bioconductor's affy package was used for RMA normalization and raw data processing using default settings for background correction and normalization. Cox regression hazards model was applied to the processed data using the survival package. All analyses were performed using R software.	Bioconductor's affy package was used for RMA normalization and raw data processing using default settings for background correction and normalization. Cox regression hazards model was applied to the processed data using the survival package. All analyses were performed using R software.	Bioconductor's affy package was used for RMA normalization and raw data processing using default settings for background correction and normalization. Cox regression hazards model was applied to the processed data using the survival package. All analyses were performed using R software.	Bioconductor's affy package was used for RMA normalization and raw data processing using default settings for background correction and normalization. Cox regression hazards model was applied to the processed data using the survival package. All analyses were performed using R software.	Bioconductor's affy package was used for RMA normalization and raw data processing using default settings for background correction and normalization. Cox regression hazards model was applied to the processed data using the survival package. All analyses were performed using R software.	Bioconductor's affy package was used for RMA normalization and raw data processing using default settings for background correction and normalization. Cox regression hazards model was applied to the processed data using the survival package. All analyses were performed using R software.	Bioconductor's affy package was used for RMA normalization and raw data processing using default settings for background correction and normalization. Cox regression hazards model was applied to the processed data using the survival package. All analyses were performed using R software.	Bioconductor's affy package was used for RMA normalization and raw data processing using default settings for background correction and normalization. Cox regression hazards model was applied to the processed data using the survival package. All analyses were performed using R software.	Bioconductor's affy package was used for RMA normalization and raw data processing using default settings for background correction and normalization. Cox regression hazards model was applied to the processed data using the survival package. All analyses were performed using R software.	Bioconductor's affy package was used for RMA normalization and raw data processing using default settings for background correction and normalization. Cox regression hazards model was applied to the processed data using the survival package. All analyses were performed using R software.	Bioconductor's affy package was used for RMA normalization and raw data processing using default settings for background correction and normalization. Cox regression hazards model was applied to the processed data using the survival package. All analyses were performed using R software.	Bioconductor's affy package was used for RMA normalization and raw data processing using default settings for background correction and normalization. Cox regression hazards model was applied to the processed data using the survival package. All analyses were performed using R software.	Bioconductor's affy package was used for RMA normalization and raw data processing using default settings for background correction and normalization. Cox regression hazards model was applied to the processed data using the survival package. All analyses were performed using R software.	Bioconductor's affy package was used for RMA normalization and raw data processing using default settings for background correction and normalization. Cox regression hazards model was applied to the processed data using the survival package. All analyses were performed using R software.	Bioconductor's affy package was used for RMA normalization and raw data processing using default settings for background correction and normalization. Cox regression hazards model was applied to the processed data using the survival package. All analyses were performed using R software.	Bioconductor's affy package was used for RMA normalization and raw data processing using default settings for background correction and normalization. Cox regression hazards model was applied to the processed data using the survival package. All analyses were performed using R software.	Bioconductor's affy package was used for RMA normalization and raw data processing using default settings for background correction and normalization. Cox regression hazards model was applied to the processed data using the survival package. All analyses were performed using R software.	Bioconductor's affy package was used for RMA normalization and raw data processing using default settings for background correction and normalization. Cox regression hazards model was applied to the processed data using the survival package. All analyses were performed using R software.	Bioconductor's affy package was used for RMA normalization and raw data processing using default settings for background correction and normalization. Cox regression hazards model was applied to the processed data using the survival package. All analyses were performed using R software.	Bioconductor's affy package was used for RMA normalization and raw data processing using default settings for background correction and normalization. Cox regression hazards model was applied to the processed data using the survival package. All analyses were performed using R software.	Bioconductor's affy package was used for RMA normalization and raw data processing using default settings for background correction and normalization. Cox regression hazards model was applied to the processed data using the survival package. All analyses were performed using R software.	Bioconductor's affy package was used for RMA normalization and raw data processing using default settings for background correction and normalization. Cox regression hazards model was applied to the processed data using the survival package. All analyses were performed using R software.	Bioconductor's affy package was used for RMA normalization and raw data processing using default settings for background correction and normalization. Cox regression hazards model was applied to the processed data using the survival package. All analyses were performed using R software.	Bioconductor's affy package was used for RMA normalization and raw data processing using default settings for background correction and normalization. Cox regression hazards model was applied to the processed data using the survival package. All analyses were performed using R software.	Bioconductor's affy package was used for RMA normalization and raw data processing using default settings for background correction and normalization. Cox regression hazards model was applied to the processed data using the survival package. All analyses were performed using R software.	Bioconductor's affy package was used for RMA normalization and raw data processing using default settings for background correction and normalization. Cox regression hazards model was applied to the processed data using the survival package. All analyses were performed using R software.	Bioconductor's affy package was used for RMA normalization and raw data processing using default settings for background correction and normalization. Cox regression hazards model was applied to the processed data using the survival package. All analyses were performed using R software.	Bioconductor's affy package was used for RMA normalization and raw data processing using default settings for background correction and normalization. Cox regression hazards model was applied to the processed data using the survival package. All analyses were performed using R software.	Bioconductor's affy package was used for RMA normalization and raw data processing using default settings for background correction and normalization. Cox regression hazards model was applied to the processed data using the survival package. All analyses were performed using R software.	Bioconductor's affy package was used for RMA normalization and raw data processing using default settings for background correction and normalization. Cox regression hazards model was applied to the processed data using the survival package. All analyses were performed using R software.
!Sample_platform_id	GPL570	GPL570	GPL570	GPL570	GPL570	GPL570	GPL570	GPL570	GPL570	GPL570	GPL570	GPL570	GPL570	GPL570	GPL570	GPL570	GPL570	GPL570	GPL570	GPL570	GPL570	GPL570	GPL570	GPL570	GPL570	GPL570	GPL570	GPL570	GPL570	GPL570	GPL570	GPL570	GPL570	GPL570	GPL570	GPL570	GPL570	GPL570	GPL570	GPL570	GPL570	GPL570	GPL570	GPL570	GPL570	GPL570	GPL570	GPL570	GPL570
!Sample_contact_name	Pengcheng,,Lu	Pengcheng,,Lu	Pengcheng,,Lu	Pengcheng,,Lu	Pengcheng,,Lu	Pengcheng,,Lu	Pengcheng,,Lu	Pengcheng,,Lu	Pengcheng,,Lu	Pengcheng,,Lu	Pengcheng,,Lu	Pengcheng,,Lu	Pengcheng,,Lu	Pengcheng,,Lu	Pengcheng,,Lu	Pengcheng,,Lu	Pengcheng,,Lu	Pengcheng,,Lu	Pengcheng,,Lu	Pengcheng,,Lu	Pengcheng,,Lu	Pengcheng,,Lu	Pengcheng,,Lu	Pengcheng,,Lu	Pengcheng,,Lu	Pengcheng,,Lu	Pengcheng,,Lu	Pengcheng,,Lu	Pengcheng,,Lu	Pengcheng,,Lu	Pengcheng,,Lu	Pengcheng,,Lu	Pengcheng,,Lu	Pengcheng,,Lu	Pengcheng,,Lu	Pengcheng,,Lu	Pengcheng,,Lu	Pengcheng,,Lu	Pengcheng,,Lu	Pengcheng,,Lu	Pengcheng,,Lu	Pengcheng,,Lu	Pengcheng,,Lu	Pengcheng,,Lu	Pengcheng,,Lu	Pengcheng,,Lu	Pengcheng,,Lu	Pengcheng,,Lu	Pengcheng,,Lu
!Sample_contact_email	pengcheng.lu@vanderbilt.edu	pengcheng.lu@vanderbilt.edu	pengcheng.lu@vanderbilt.edu	pengcheng.lu@vanderbilt.edu	pengcheng.lu@vanderbilt.edu	pengcheng.lu@vanderbilt.edu	pengcheng.lu@vanderbilt.edu	pengcheng.lu@vanderbilt.edu	pengcheng.lu@vanderbilt.edu	pengcheng.lu@vanderbilt.edu	pengcheng.lu@vanderbilt.edu	pengcheng.lu@vanderbilt.edu	pengcheng.lu@vanderbilt.edu	pengcheng.lu@vanderbilt.edu	pengcheng.lu@vanderbilt.edu	pengcheng.lu@vanderbilt.edu	pengcheng.lu@vanderbilt.edu	pengcheng.lu@vanderbilt.edu	pengcheng.lu@vanderbilt.edu	pengcheng.lu@vanderbilt.edu	pengcheng.lu@vanderbilt.edu	pengcheng.lu@vanderbilt.edu	pengcheng.lu@vanderbilt.edu	pengcheng.lu@vanderbilt.edu	pengcheng.lu@vanderbilt.edu	pengcheng.lu@vanderbilt.edu	pengcheng.lu@vanderbilt.edu	pengcheng.lu@vanderbilt.edu	pengcheng.lu@vanderbilt.edu	pengcheng.lu@vanderbilt.edu	pengcheng.lu@vanderbilt.edu	pengcheng.lu@vanderbilt.edu	pengcheng.lu@vanderbilt.edu	pengcheng.lu@vanderbilt.edu	pengcheng.lu@vanderbilt.edu	pengcheng.lu@vanderbilt.edu	pengcheng.lu@vanderbilt.edu	pengcheng.lu@vanderbilt.edu	pengcheng.lu@vanderbilt.edu	pengcheng.lu@vanderbilt.edu	pengcheng.lu@vanderbilt.edu	pengcheng.lu@vanderbilt.edu	pengcheng.lu@vanderbilt.edu	pengcheng.lu@vanderbilt.edu	pengcheng.lu@vanderbilt.edu	pengcheng.lu@vanderbilt.edu	pengcheng.lu@vanderbilt.edu	pengcheng.lu@vanderbilt.edu	pengcheng.lu@vanderbilt.edu
!Sample_contact_institute	Vanderbilt University	Vanderbilt University	Vanderbilt University	Vanderbilt University	Vanderbilt University	Vanderbilt University	Vanderbilt University	Vanderbilt University	Vanderbilt University	Vanderbilt University	Vanderbilt University	Vanderbilt University	Vanderbilt University	Vanderbilt University	Vanderbilt University	Vanderbilt University	Vanderbilt University	Vanderbilt University	Vanderbilt University	Vanderbilt University	Vanderbilt University	Vanderbilt University	Vanderbilt University	Vanderbilt University	Vanderbilt University	Vanderbilt University	Vanderbilt University	Vanderbilt University	Vanderbilt University	Vanderbilt University	Vanderbilt University	Vanderbilt University	Vanderbilt University	Vanderbilt University	Vanderbilt University	Vanderbilt University	Vanderbilt University	Vanderbilt University	Vanderbilt University	Vanderbilt University	Vanderbilt University	Vanderbilt University	Vanderbilt University	Vanderbilt University	Vanderbilt University	Vanderbilt University	Vanderbilt University	Vanderbilt University	Vanderbilt University
!Sample_contact_address	2200 Pierce Avenue	2200 Pierce Avenue	2200 Pierce Avenue	2200 Pierce Avenue	2200 Pierce Avenue	2200 Pierce Avenue	2200 Pierce Avenue	2200 Pierce Avenue	2200 Pierce Avenue	2200 Pierce Avenue	2200 Pierce Avenue	2200 Pierce Avenue	2200 Pierce Avenue	2200 Pierce Avenue	2200 Pierce Avenue	2200 Pierce Avenue	2200 Pierce Avenue	2200 Pierce Avenue	2200 Pierce Avenue	2200 Pierce Avenue	2200 Pierce Avenue	2200 Pierce Avenue	2200 Pierce Avenue	2200 Pierce Avenue	2200 Pierce Avenue	2200 Pierce Avenue	2200 Pierce Avenue	2200 Pierce Avenue	2200 Pierce Avenue	2200 Pierce Avenue	2200 Pierce Avenue	2200 Pierce Avenue	2200 Pierce Avenue	2200 Pierce Avenue	2200 Pierce Avenue	2200 Pierce Avenue	2200 Pierce Avenue	2200 Pierce Avenue	2200 Pierce Avenue	2200 Pierce Avenue	2200 Pierce Avenue	2200 Pierce Avenue	2200 Pierce Avenue	2200 Pierce Avenue	2200 Pierce Avenue	2200 Pierce Avenue	2200 Pierce Avenue	2200 Pierce Avenue	2200 Pierce Avenue
!Sample_contact_city	Nashville	Nashville	Nashville	Nashville	Nashville	Nashville	Nashville	Nashville	Nashville	Nashville	Nashville	Nashville	Nashville	Nashville	Nashville	Nashville	Nashville	Nashville	Nashville	Nashville	Nashville	Nashville	Nashville	Nashville	Nashville	Nashville	Nashville	Nashville	Nashville	Nashville	Nashville	Nashville	Nashville	Nashville	Nashville	Nashville	Nashville	Nashville	Nashville	Nashville	Nashville	Nashville	Nashville	Nashville	Nashville	Nashville	Nashville	Nashville	Nashville
!Sample_contact_state	TN	TN	TN	TN	TN	TN	TN	TN	TN	TN	TN	TN	TN	TN	TN	TN	TN	TN	TN	TN	TN	TN	TN	TN	TN	TN	TN	TN	TN	TN	TN	TN	TN	TN	TN	TN	TN	TN	TN	TN	TN	TN	TN	TN	TN	TN	TN	TN	TN
!Sample_contact_zip/postal_code	37232	37232	37232	37232	37232	37232	37232	37232	37232	37232	37232	37232	37232	37232	37232	37232	37232	37232	37232	37232	37232	37232	37232	37232	37232	37232	37232	37232	37232	37232	37232	37232	37232	37232	37232	37232	37232	37232	37232	37232	37232	37232	37232	37232	37232	37232	37232	37232	37232
!Sample_contact_country	USA	USA	USA	USA	USA	USA	USA	USA	USA	USA	USA	USA	USA	USA	USA	USA	USA	USA	USA	USA	USA	USA	USA	USA	USA	USA	USA	USA	USA	USA	USA	USA	USA	USA	USA	USA	USA	USA	USA	USA	USA	USA	USA	USA	USA	USA	USA	USA	USA
!Sample_supplementary_file	ftp://ftp.ncbi.nlm.nih.gov/geo/samples/GSM437nnn/GSM437093/suppl/GSM437093.CEL.gz	ftp://ftp.ncbi.nlm.nih.gov/geo/samples/GSM437nnn/GSM437094/suppl/GSM437094.CEL.gz	ftp://ftp.ncbi.nlm.nih.gov/geo/samples/GSM437nnn/GSM437095/suppl/GSM437095.CEL.gz	ftp://ftp.ncbi.nlm.nih.gov/geo/samples/GSM437nnn/GSM437096/suppl/GSM437096.CEL.gz	ftp://ftp.ncbi.nlm.nih.gov/geo/samples/GSM437nnn/GSM437097/suppl/GSM437097.CEL.gz	ftp://ftp.ncbi.nlm.nih.gov/geo/samples/GSM437nnn/GSM437098/suppl/GSM437098.CEL.gz	ftp://ftp.ncbi.nlm.nih.gov/geo/samples/GSM437nnn/GSM437099/suppl/GSM437099.CEL.gz	ftp://ftp.ncbi.nlm.nih.gov/geo/samples/GSM437nnn/GSM437100/suppl/GSM437100.CEL.gz	ftp://ftp.ncbi.nlm.nih.gov/geo/samples/GSM437nnn/GSM437101/suppl/GSM437101.CEL.gz	ftp://ftp.ncbi.nlm.nih.gov/geo/samples/GSM437nnn/GSM437102/suppl/GSM437102.CEL.gz	ftp://ftp.ncbi.nlm.nih.gov/geo/samples/GSM437nnn/GSM437103/suppl/GSM437103.CEL.gz	ftp://ftp.ncbi.nlm.nih.gov/geo/samples/GSM437nnn/GSM437104/suppl/GSM437104.CEL.gz	ftp://ftp.ncbi.nlm.nih.gov/geo/samples/GSM437nnn/GSM437105/suppl/GSM437105.CEL.gz	ftp://ftp.ncbi.nlm.nih.gov/geo/samples/GSM437nnn/GSM437106/suppl/GSM437106.CEL.gz	ftp://ftp.ncbi.nlm.nih.gov/geo/samples/GSM437nnn/GSM437107/suppl/GSM437107.CEL.gz	ftp://ftp.ncbi.nlm.nih.gov/geo/samples/GSM437nnn/GSM437108/suppl/GSM437108.CEL.gz	ftp://ftp.ncbi.nlm.nih.gov/geo/samples/GSM437nnn/GSM437109/suppl/GSM437109.CEL.gz	ftp://ftp.ncbi.nlm.nih.gov/geo/samples/GSM437nnn/GSM437110/suppl/GSM437110.CEL.gz	ftp://ftp.ncbi.nlm.nih.gov/geo/samples/GSM437nnn/GSM437111/suppl/GSM437111.CEL.gz	ftp://ftp.ncbi.nlm.nih.gov/geo/samples/GSM437nnn/GSM437112/suppl/GSM437112.CEL.gz	ftp://ftp.ncbi.nlm.nih.gov/geo/samples/GSM437nnn/GSM437113/suppl/GSM437113.CEL.gz	ftp://ftp.ncbi.nlm.nih.gov/geo/samples/GSM437nnn/GSM437114/suppl/GSM437114.CEL.gz	ftp://ftp.ncbi.nlm.nih.gov/geo/samples/GSM437nnn/GSM437115/suppl/GSM437115.CEL.gz	ftp://ftp.ncbi.nlm.nih.gov/geo/samples/GSM437nnn/GSM437116/suppl/GSM437116.CEL.gz	ftp://ftp.ncbi.nlm.nih.gov/geo/samples/GSM437nnn/GSM437117/suppl/GSM437117.CEL.gz	ftp://ftp.ncbi.nlm.nih.gov/geo/samples/GSM437nnn/GSM437118/suppl/GSM437118.CEL.gz	ftp://ftp.ncbi.nlm.nih.gov/geo/samples/GSM437nnn/GSM437119/suppl/GSM437119.CEL.gz	ftp://ftp.ncbi.nlm.nih.gov/geo/samples/GSM437nnn/GSM437120/suppl/GSM437120.CEL.gz	ftp://ftp.ncbi.nlm.nih.gov/geo/samples/GSM437nnn/GSM437121/suppl/GSM437121.CEL.gz	ftp://ftp.ncbi.nlm.nih.gov/geo/samples/GSM437nnn/GSM437122/suppl/GSM437122.CEL.gz	ftp://ftp.ncbi.nlm.nih.gov/geo/samples/GSM437nnn/GSM437123/suppl/GSM437123.CEL.gz	ftp://ftp.ncbi.nlm.nih.gov/geo/samples/GSM437nnn/GSM437124/suppl/GSM437124.CEL.gz	ftp://ftp.ncbi.nlm.nih.gov/geo/samples/GSM437nnn/GSM437125/suppl/GSM437125.CEL.gz	ftp://ftp.ncbi.nlm.nih.gov/geo/samples/GSM437nnn/GSM437126/suppl/GSM437126.CEL.gz	ftp://ftp.ncbi.nlm.nih.gov/geo/samples/GSM437nnn/GSM437127/suppl/GSM437127.CEL.gz	ftp://ftp.ncbi.nlm.nih.gov/geo/samples/GSM437nnn/GSM437128/suppl/GSM437128.CEL.gz	ftp://ftp.ncbi.nlm.nih.gov/geo/samples/GSM437nnn/GSM437129/suppl/GSM437129.CEL.gz	ftp://ftp.ncbi.nlm.nih.gov/geo/samples/GSM437nnn/GSM437130/suppl/GSM437130.CEL.gz	ftp://ftp.ncbi.nlm.nih.gov/geo/samples/GSM437nnn/GSM437131/suppl/GSM437131.CEL.gz	ftp://ftp.ncbi.nlm.nih.gov/geo/samples/GSM437nnn/GSM437132/suppl/GSM437132.CEL.gz	ftp://ftp.ncbi.nlm.nih.gov/geo/samples/GSM437nnn/GSM437133/suppl/GSM437133.CEL.gz	ftp://ftp.ncbi.nlm.nih.gov/geo/samples/GSM437nnn/GSM437134/suppl/GSM437134.CEL.gz	ftp://ftp.ncbi.nlm.nih.gov/geo/samples/GSM437nnn/GSM437135/suppl/GSM437135.CEL.gz	ftp://ftp.ncbi.nlm.nih.gov/geo/samples/GSM437nnn/GSM437136/suppl/GSM437136.CEL.gz	ftp://ftp.ncbi.nlm.nih.gov/geo/samples/GSM437nnn/GSM437137/suppl/GSM437137.CEL.gz	ftp://ftp.ncbi.nlm.nih.gov/geo/samples/GSM437nnn/GSM437138/suppl/GSM437138.CEL.gz	ftp://ftp.ncbi.nlm.nih.gov/geo/samples/GSM437nnn/GSM437139/suppl/GSM437139.CEL.gz	ftp://ftp.ncbi.nlm.nih.gov/geo/samples/GSM437nnn/GSM437140/suppl/GSM437140.CEL.gz	ftp://ftp.ncbi.nlm.nih.gov/geo/samples/GSM437nnn/GSM437141/suppl/GSM437141.CEL.gz
!Sample_data_row_count	54675	54675	54675	54675	54675	54675	54675	54675	54675	54675	54675	54675	54675	54675	54675	54675	54675	54675	54675	54675	54675	54675	54675	54675	54675	54675	54675	54675	54675	54675	54675	54675	54675	54675	54675	54675	54675	54675	54675	54675	54675	54675	54675	54675	54675	54675	54675	54675	54675
!Sample_relation					Reanalyzed by: GSM734166		Reanalyzed by: GSE119087		Reanalyzed by: GSM734165					Reanalyzed by: GSM734162	Reanalyzed by: GSM734161		Reanalyzed by: GSM734163		Reanalyzed by: GSE119087			Reanalyzed by: GSM734167	Reanalyzed by: GSM734164			Reanalyzed by: GSM734145			Reanalyzed by: GSM734153		Reanalyzed by: GSE119087			Reanalyzed by: GSM734143	Reanalyzed by: GSE119087	Reanalyzed by: GSM734144	Reanalyzed by: GSM734171
!Sample_relation					Reanalyzed by: GSM734231				Reanalyzed by: GSM734230					Reanalyzed by: GSM734227	Reanalyzed by: GSM734226		Reanalyzed by: GSM734228					Reanalyzed by: GSM734232	Reanalyzed by: GSM734229			Reanalyzed by: GSM734210			Reanalyzed by: GSM734218					Reanalyzed by: GSM734208		Reanalyzed by: GSM734209	Reanalyzed by: GSM734236
!Sample_relation
!series_matrix_table_begin
ID_REF	GSM437093	GSM437094	GSM437095	GSM437096	GSM437097	GSM437098	GSM437099	GSM437100	GSM437101	GSM437102	GSM437103	GSM437104	GSM437105	GSM437106	GSM437107	GSM437108	GSM437109	GSM437110	GSM437111	GSM437112	GSM437113	GSM437114	GSM437115	GSM437116	GSM437117	GSM437118	GSM437119	GSM437120	GSM437121	GSM437122	GSM437123	GSM437124	GSM437125	GSM437126	GSM437127	GSM437128	GSM437129	GSM437130	GSM437131	GSM437132	GSM437133	GSM437134	GSM437135	GSM437136	GSM437137	GSM437138	GSM437139	GSM437140	GSM437141
226847_at	5.28907	5.22851	5.2282	5.47938	5.46512	5.92983	5.46296	5.01882	4.81712	9.57171	5.80873	5.35931	5.10686	5.48479	5.32337	5.76919	5.28845	5.02099	5.44543	5.85945	5.524	5.21805	8.73983	5.83749	5.28048	6.14537	8.43292	6.09598	6.65284	6.45103	6.36271	6.68668	5.85348	5.27642	5.82483	5.20157	5.59212	5.87735	5.58303	6.03571	6.21278	5.45932	6.3822	5.62559	5.54992	6.11915	6.03015	4.90613	5.22599
208782_at	10.8246	9.85679	10.3301	10.4747	10.2244	11.118	9.09318	11.4121	10.0296	11.3691	10.9387	10.0048	10.1859	10.8606	10.4756	10.4656	11.2717	10.515	11.5686	10.4896	10.5271	10.5022	10.0045	10.8058	11.3101	10.8118	12.6793	11.0938	10.5563	11.0254	10.9166	10.7168	11.1474	9.92707	11.006	10.511	9.95263	11.2086	10.4178	10.9203	11.0895	10.3328	11.7962	10.6582	10.9463	11.3752	10.4529	9.71914	10.4589
203592_s_at	7.64585	7.40445	7.39767	8.06843	7.6934	7.76009	7.57486	7.75861	7.33859	8.1176	7.70376	7.80745	7.49114	7.61505	7.79762	7.23308	7.60231	7.39525	8.55232	7.43212	7.73441	7.53769	7.79377	7.88719	7.62723	7.9407	8.47618	7.77284	7.56397	7.61115	7.49516	7.79972	8.50975	7.68384	7.71122	7.50101	7.56372	8.33687	7.39255	7.82841	7.86169	8.62252	8.29642	7.68634	7.61446	7.88042	7.47509	7.38959	7.59085
214859_at	7.29468	7.50725	7.43499	7.402	7.23522	7.26366	7.37918	7.31088	7.55334	7.29385	7.27888	7.32194	7.3097	7.36465	7.53005	7.22129	7.4562	7.49081	7.64997	7.54529	7.54673	7.26531	7.55362	7.35383	7.40934	7.57027	7.34906	7.40557	7.49416	7.20091	7.46794	7.37784	7.40817	7.31583	7.55731	7.52304	7.28828	7.28585	7.67048	7.36223	7.45761	7.65099	7.44177	7.52619	7.41852	7.37455	7.39842	7.61123	7.18813
232010_at	4.76937	4.80596	4.72814	4.56077	4.64236	4.62615	4.65992	4.5713	4.56536	4.53198	4.73908	4.61096	4.7512	7.85902	4.68311	4.70533	4.79801	4.85793	4.78176	4.77007	5.02888	4.71022	4.72507	4.60113	4.7255	4.94834	4.74957	4.68111	4.74945	4.51276	4.73929	4.67702	4.80457	4.68145	4.70164	4.67981	4.79909	4.61711	4.72458	4.6452	4.68839	4.58758	4.70672	4.6951	4.65005	4.50876	4.57754	4.74346	4.61959
[truncated: 128 more columns]
