# Supplementary material for: The cytoplasmic expression of FSTL3 correlates with colorectal cancer progression, metastasis status and prognosis
Source: J Cell Mol Med. 2023 Feb 18;27(5):672–86. doi: 10.1111/jcmm.17690 (PMC9983317; doi:10.1111/jcmm.17690)
Supplement: Supplementary file 13 — Table S6. [file JCMM-27-672-s010.xlsx]

## Sheet: TCGA_Firehose Legacy
Supplementary Table 6. Molecular values correlated with FSTL3 across different TCGA-COAD dataset
Correlated Gene	Cytoband	Spearman's Correlation	p-Value	q-Value
A1BG-AS1	19q13.43	1	0	0
C22ORF34	22q13.33	1	0	0
CHRD	3q27.1	1	0	0
CLIP4	2p23.2	1	0	0
CR1	1q32.2	1	0	0
DNER	2q36.3	1	0	0
DOCK3	3p21.2	1	0	0
DOCK4	7q31.1	1	0	0
ECH1	19q13.2	-1	0	0
EPB41L3	18p11.31	1	0	0
EPHA3	3p11.1	1	0	0
FAM43A	3q29	1	0	0
GREM1	15q13.3	1	0	0
HSD3B2	1p12	-1	0	0
LURAP1	1p34.1	1	0	0
MAATS1	3q13.33	1	0	0
NFATC1	18q23	1	0	0
NTNG2	9q34.13	1	0	0
PLD3	19q13.2	1	0	0
RIMBP3C	22q11.21	1	0	0
SFTA2	6p21.33	1	0	0
TLR6	4p14	1	0	0
TLR7	Xp22.2	1	0	0
TNNI2	11p15.5	1	0	0
ZNF135	19q13.43	1	0	0
AMY1A	1p21.1	0.991031	1.45613e-05	0.0094136
CFAP46	10q26.3	0.991031	1.45613e-05	0.0094136
HTR3A	11q23.2	0.991031	1.45613e-05	0.0094136
LOC283731	15q24.1	0.991031	1.45613e-05	0.0094136
FH	1q43	-0.964286	0.000454149	0.0481039
ACADSB	10q26.13	-0.964286	0.000454149	0.0481039
ADAMTSL1	9p22.2-p22.1	0.964286	0.000454149	0.0481039
ALDH2	12q24.12	-0.964286	0.000454149	0.0481039
ALDOB	9q31.1	-0.964286	0.000454149	0.0481039
ALOX15B	17p13.1	0.964286	0.000454149	0.0481039
APOM	6p21.33	0.964286	0.000454149	0.0481039
ARHGAP20	11q22.3-q23.1	0.964286	0.000454149	0.0481039
ART4	12p12.3	0.964286	0.000454149	0.0481039
ASRGL1	11q12.3	-0.964286	0.000454149	0.0481039
ATP5F1B	12q13.3	-0.964286	0.000454149	0.0481039
BTG2	1q32.1	-0.964286	0.000454149	0.0481039
C20ORF197	20q13.33	0.964286	0.000454149	0.0481039
C3	19p13.3	0.964286	0.000454149	0.0481039
CARD8	19q13.33	0.964286	0.000454149	0.0481039
CCL14	17q12	0.964286	0.000454149	0.0481039
CCM2L	20q11.21	0.964286	0.000454149	0.0481039
CD180	5q12.3	0.964286	0.000454149	0.0481039
CD37	19q13.33	0.964286	0.000454149	0.0481039
CHST11	12q23.3	0.964286	0.000454149	0.0481039
CLIC6	21q22.12	0.964286	0.000454149	0.0481039
CNNM1	10q24.2	0.964286	0.000454149	0.0481039
COQ9	16q21	-0.964286	0.000454149	0.0481039
CPT1C	19q13.33	0.964286	0.000454149	0.0481039
CXORF21	Xp21.2	0.964286	0.000454149	0.0481039
DHCR24	1p32.3	-0.964286	0.000454149	0.0481039
DUSP26	8p12	0.964286	0.000454149	0.0481039
EGFL7	9q34.3	0.964286	0.000454149	0.0481039
EIF2B1	12q24.31	-0.964286	0.000454149	0.0481039
ENTPD1	10q24.1	0.964286	0.000454149	0.0481039
EPO	7q22.1	0.964286	0.000454149	0.0481039
ESCO1	18q11.2	0.964286	0.000454149	0.0481039
ESR1	6q25.1-q25.2	0.964286	0.000454149	0.0481039
EVC2	4p16.2	0.964286	0.000454149	0.0481039
FGFBP1	4p15.32	-0.964286	0.000454149	0.0481039
FLI1	11q24.3	0.964286	0.000454149	0.0481039
FLT3	13q12.2	0.964286	0.000454149	0.0481039
GIPR	19q13.32	0.964286	0.000454149	0.0481039
GPR161	1q24.2	0.964286	0.000454149	0.0481039
GPR162	12p13.31	0.964286	0.000454149	0.0481039
GPR85	7q31.1	0.964286	0.000454149	0.0481039
GSN	9q33.2	0.964286	0.000454149	0.0481039
GVINP1	11p15.4	0.964286	0.000454149	0.0481039
HIC1	17p13.3	0.964286	0.000454149	0.0481039
HTRA4	8p11.22	0.964286	0.000454149	0.0481039
HVCN1	12q24.11	0.964286	0.000454149	0.0481039
IFFO1	12p13.31	0.964286	0.000454149	0.0481039
IRS1	2q36.3	0.964286	0.000454149	0.0481039
ISL2	15q24.3	0.964286	0.000454149	0.0481039
ITGA4	2q31.3	0.964286	0.000454149	0.0481039
KCNA3	1p13.3	0.964286	0.000454149	0.0481039
KCNJ5	11q24.3	0.964286	0.000454149	0.0481039
FAM30A	14q32.33	0.964286	0.000454149	0.0481039
KIAA1328	18q12.2	0.964286	0.000454149	0.0481039
KLHL6	3q27.1	0.964286	0.000454149	0.0481039
LINC00494	20q13.13	0.964286	0.000454149	0.0481039
LRRN2	1q32.1	0.964286	0.000454149	0.0481039
LRRTM2	5q31.2	0.964286	0.000454149	0.0481039
LSS	21q22.3	-0.964286	0.000454149	0.0481039
LTBP2	14q24.3	0.964286	0.000454149	0.0481039
MAFB	20q12	0.964286	0.000454149	0.0481039
MVK	12q24.11	-0.964286	0.000454149	0.0481039
MYLK3	16q11.2	0.964286	0.000454149	0.0481039
NAP1L2	Xq13.2	0.964286	0.000454149	0.0481039
NAPSB	19q13.33	0.964286	0.000454149	0.0481039
NCF1B	7q11.23	0.964286	0.000454149	0.0481039
NR1H4	12q23.1	-0.964286	0.000454149	0.0481039
NTRK1	1q23.1	0.964286	0.000454149	0.0481039
OSBPL8	12q21.2	0.964286	0.000454149	0.0481039
OSCAR	19q13.42	0.964286	0.000454149	0.0481039
OXGR1	13q32.1	-0.964286	0.000454149	0.0481039
P2RY8	Xp22.33 and Yp11.2	0.964286	0.000454149	0.0481039
PAOX	10q26.3	0.964286	0.000454149	0.0481039
PIP5KL1	9q34.11	0.964286	0.000454149	0.0481039
POU2AF1	11q23.1	0.964286	0.000454149	0.0481039
PRKCB	16p12.2-p12.1	0.964286	0.000454149	0.0481039
PTX3	3q25.32	0.964286	0.000454149	0.0481039
RAB3IL1	11q12.2-q12.3	0.964286	0.000454149	0.0481039
RASGRP2	11q13.1	0.964286	0.000454149	0.0481039
RASSF2	20p13	0.964286	0.000454149	0.0481039
SCG3	15q21.2	0.964286	0.000454149	0.0481039
SEMA3D	7q21.11	0.964286	0.000454149	0.0481039
SEPHS2	16p11.2	-0.964286	0.000454149	0.0481039
SERPING1	11q12.1	0.964286	0.000454149	0.0481039
SLC22A4	5q31.1	0.964286	0.000454149	0.0481039
SLFN11	17q12	0.964286	0.000454149	0.0481039
SORCS2	4p16.1	0.964286	0.000454149	0.0481039
SV2A	1q21.2	0.964286	0.000454149	0.0481039
TGFB1	19q13.2	0.964286	0.000454149	0.0481039
THBS1	15q14	0.964286	0.000454149	0.0481039
TLR1	4p14	0.964286	0.000454149	0.0481039
TM6SF1	15q25.2	0.964286	0.000454149	0.0481039
TP73	1p36.32	0.964286	0.000454149	0.0481039
TRPV2	17p11.2	0.964286	0.000454149	0.0481039
WASF3	13q12.13	0.964286	0.000454149	0.0481039
YPEL3	16p11.2	0.964286	0.000454149	0.0481039
ZEB2	2q22.3	0.964286	0.000454149	0.0481039
ZNF671	19q13.43	0.964286	0.000454149	0.0481039
ADAMTS10	19p13.2	0.964286	0.000454149	0.0481039
ADGRD1	12q24.33	0.964286	0.000454149	0.0481039
ADRB2	5q32	0.964286	0.000454149	0.0481039
AMOTL2	3q22.2	0.964286	0.000454149	0.0481039
ANKRD35	1q21.1	0.964286	0.000454149	0.0481039
BAALC	8q22.3	0.964286	0.000454149	0.0481039
BCL2L1	20q11.21	0.964286	0.000454149	0.0481039
INSYN1	15q24.1	0.964286	0.000454149	0.0481039
C2ORF50	2p25.1	0.964286	0.000454149	0.0481039
CAPG	2p11.2	0.964286	0.000454149	0.0481039
CILP	15q22.31	0.964286	0.000454149	0.0481039
DYSF	2p13.2	0.964286	0.000454149	0.0481039
EFEMP1	2p16.1	0.964286	0.000454149	0.0481039
FAM110D	1p36.11	0.964286	0.000454149	0.0481039
FAM209B	20q13.31	0.964286	0.000454149	0.0481039
FGF14	13q33.1	0.964286	0.000454149	0.0481039
FMO2	1q24.3	0.964286	0.000454149	0.0481039
JAM2	21q21.3	0.964286	0.000454149	0.0481039
KCNN2	5q22.3	0.964286	0.000454149	0.0481039
KIF5A	12q13.3	0.964286	0.000454149	0.0481039
LOC154761	7q35	0.964286	0.000454149	0.0481039
LYL1	19p13.13	0.964286	0.000454149	0.0481039
MAPK11	22q13.33	0.964286	0.000454149	0.0481039
MBNL1	3q25.1-q25.2	0.964286	0.000454149	0.0481039
MMRN1	4q22.1	0.964286	0.000454149	0.0481039
MSH6	2p16.3	0.964286	0.000454149	0.0481039
MYO7A	11q13.5	0.964286	0.000454149	0.0481039
NLGN4X	Xp22.32-p22.31	0.964286	0.000454149	0.0481039
NXN	17p13.3	0.964286	0.000454149	0.0481039
OSBPL10	3p23	0.964286	0.000454149	0.0481039
PABPC4L	4q28.3	0.964286	0.000454149	0.0481039
PDE7B	6q23.3	0.964286	0.000454149	0.0481039
PHYHD1	9q34.11	0.964286	0.000454149	0.0481039
POU2F2	19q13.2	0.964286	0.000454149	0.0481039
PRAM1	19p13.2	0.964286	0.000454149	0.0481039
PTGIS	20q13.13	0.964286	0.000454149	0.0481039
RELN	7q22.1	0.964286	0.000454149	0.0481039
SAP30L	5q33.2	0.964286	0.000454149	0.0481039
SDK1	7p22.2	0.964286	0.000454149	0.0481039
SLC12A4	16q22.1	0.964286	0.000454149	0.0481039
SLC39A13	11p11.2	0.964286	0.000454149	0.0481039
SLIT2	4p15.31	0.964286	0.000454149	0.0481039
SYT3	19q13.33	0.964286	0.000454149	0.0481039
TLL1	4q32.3	0.964286	0.000454149	0.0481039
TP73-AS1	1p36.32	0.964286	0.000454149	0.0481039
TSHZ2	20q13.2	0.964286	0.000454149	0.0481039
WDR86	7q36.1	0.964286	0.000454149	0.0481039
WHAMMP2	15q13.1	0.964286	0.000454149	0.0481039
WNT3	17q21.31-q21.32	0.964286	0.000454149	0.0481039
ZBTB46	20q13.33	0.964286	0.000454149	0.0481039
GCGR	17q25.3	0.963624	0.000475304	0.0492321
GDF6	8q22.1	0.963624	0.000475304	0.0492321
RPE65	1p31.3	0.963624	0.000475304	0.0492321
UNC45B	17q12	0.963624	0.000475304	0.0492321
SYNDIG1L	14q24.3	0.954994	0.000805535	0.0794851
FMN2	1q43	0.954994	0.000805535	0.0794851
HTR6	1p36.13	0.954994	0.000805535	0.0794851
LRRC4C	11p12	0.954994	0.000805535	0.0794851
NKAIN4	20q13.33	0.954994	0.000805535	0.0794851
PCDH10	4q28.3	0.954994	0.000805535	0.0794851
PKHD1L1	8q23.1-q23.2	0.954994	0.000805535	0.0794851
SLC7A14	3q26.2	0.954994	0.000805535	0.0794851
STAP1	4q13.2	0.954994	0.000805535	0.0794851
CYP46A1	14q32.2	0.936975	0.00185103	0.120191
CC2D1A	19p13.12	-0.928571	0.00251947	0.120191
GOT2	16q21	-0.928571	0.00251947	0.120191
HSPA9	5q31.2	-0.928571	0.00251947	0.120191
LRRC10B	11q12.2	-0.928571	0.00251947	0.120191
PMM2	16p13.2	-0.928571	0.00251947	0.120191
SCARB1	12q24.31	-0.928571	0.00251947	0.120191
WIPI1	17q24.2	-0.928571	0.00251947	0.120191
A4GALT	22q13.2	0.928571	0.00251947	0.120191
ABCA6	17q24.2-q24.3	0.928571	0.00251947	0.120191
ABI3	17q21.32	0.928571	0.00251947	0.120191
ABTB1	3q21.3	0.928571	0.00251947	0.120191
ADAMTSL3	15q25.2	0.928571	0.00251947	0.120191
ADCYAP1	18p11.32	0.928571	0.00251947	0.120191
ADORA2A	22q11.23	0.928571	0.00251947	0.120191
ADORA3	1p13.2	0.928571	0.00251947	0.120191
ALDH1B1	9p13.1	-0.928571	0.00251947	0.120191
ALPL	1p36.12	0.928571	0.00251947	0.120191
AMN	14q32.32	0.928571	0.00251947	0.120191
AP1M1	19p13.11	0.928571	0.00251947	0.120191
APOBEC3D	22q13.1	0.928571	0.00251947	0.120191
ARHGAP25	2p13.3	0.928571	0.00251947	0.120191
ARHGAP30	1q23.3	0.928571	0.00251947	0.120191
ARRDC2	19p13.11	0.928571	0.00251947	0.120191
ASB2	14q32.12	0.928571	0.00251947	0.120191
ASGR2	17p13.1	0.928571	0.00251947	0.120191
ATP8A2	13q12.13	0.928571	0.00251947	0.120191
BASP1	5p15.1	0.928571	0.00251947	0.120191
C16ORF86	16q22.1	0.928571	0.00251947	0.120191
C1ORF162	1p13.2	0.928571	0.00251947	0.120191
C1QC	1p36.12	0.928571	0.00251947	0.120191
C3AR1	12p13.31	0.928571	0.00251947	0.120191
C9ORF139	9q34.3	0.928571	0.00251947	0.120191
CCDC141	2q31.2	0.928571	0.00251947	0.120191
CD24	6q21	-0.928571	0.00251947	0.120191
CD4	12p13.31	0.928571	0.00251947	0.120191
CFP	Xp11.23	0.928571	0.00251947	0.120191
CKMT1B	15q15.3	-0.928571	0.00251947	0.120191
CLEC2B	12p13.31	0.928571	0.00251947	0.120191
CLIC3	9q34.3	0.928571	0.00251947	0.120191
CMKLR1	12q23.3	0.928571	0.00251947	0.120191
COL8A2	1p34.3	0.928571	0.00251947	0.120191
COX6A1	12q24.31|12q24.2	-0.928571	0.00251947	0.120191
CSF1	1p13.3	0.928571	0.00251947	0.120191
CSF2RB	22q12.3	0.928571	0.00251947	0.120191
CYBB	Xp21.1-p11.4	0.928571	0.00251947	0.120191
CYP7B1	8q12.3	0.928571	0.00251947	0.120191
DCANP1	5q31.1	0.928571	0.00251947	0.120191
DEGS1	1q42.11	0.928571	0.00251947	0.120191
DNAJC5B	8q13.1	0.928571	0.00251947	0.120191
DOCK2	5q35.1	0.928571	0.00251947	0.120191
DPEP2	16q22.1	0.928571	0.00251947	0.120191
DPYD	1p21.3	0.928571	0.00251947	0.120191
EHMT1-IT1	9q34.3	0.928571	0.00251947	0.120191
EID3	12q23.3	0.928571	0.00251947	0.120191
ELF3	1q32.1	-0.928571	0.00251947	0.120191
ENPP2	8q24.12	0.928571	0.00251947	0.120191
FAIM2	12q13.12	-0.928571	0.00251947	0.120191
FAM110B	8q12.1	0.928571	0.00251947	0.120191
GASK1B	4q32.1	0.928571	0.00251947	0.120191
FAM78A	9q34.13	0.928571	0.00251947	0.120191
FCGR1A	1q21.2	0.928571	0.00251947	0.120191
FGD2	6p21.2	0.928571	0.00251947	0.120191
FGR	1p35.3	0.928571	0.00251947	0.120191
GAB3	Xq28	0.928571	0.00251947	0.120191
GABRR2	6q15	0.928571	0.00251947	0.120191
CASTOR3	7q22.1	0.928571	0.00251947	0.120191
GGT5	22q11.23	0.928571	0.00251947	0.120191
GGTA1P	9q33.2	0.928571	0.00251947	0.120191
GIMAP8	7q36.1	0.928571	0.00251947	0.120191
GJD3	17q21.2	0.928571	0.00251947	0.120191
GPC6	13q31.3-q32.1	0.928571	0.00251947	0.120191
GPR132	14q32.33	0.928571	0.00251947	0.120191
GPR141	7p14.1	0.928571	0.00251947	0.120191
GPR82	Xp11.4	0.928571	0.00251947	0.120191
GYPC	2q14.3	0.928571	0.00251947	0.120191
HCK	20q11.21	0.928571	0.00251947	0.120191
HDDC2	6q22.31	-0.928571	0.00251947	0.120191
HHEX	10q23.33	0.928571	0.00251947	0.120191
MFSD14B	9q22.32	0.928571	0.00251947	0.120191
IGFLR1	19q13.12	0.928571	0.00251947	0.120191
IKZF1	7p12.2	0.928571	0.00251947	0.120191
IL4I1	19q13.33	0.928571	0.00251947	0.120191
IRF4	6p25.3	0.928571	0.00251947	0.120191
ITGB2	21q22.3	0.928571	0.00251947	0.120191
KIF17	1p36.12	0.928571	0.00251947	0.120191
KLHL17	1p36.33	0.928571	0.00251947	0.120191
KLRG1	12p13.31	0.928571	0.00251947	0.120191
LAIR1	19q13.42	0.928571	0.00251947	0.120191
LAPTM5	1p35.2	0.928571	0.00251947	0.120191
LCP1	13q14.13	0.928571	0.00251947	0.120191
LEPR	1p31.3	0.928571	0.00251947	0.120191
LETM2	8p11.23	0.928571	0.00251947	0.120191
LIFR	5p13.1	0.928571	0.00251947	0.120191
LILRB1	19q13.42	0.928571	0.00251947	0.120191
LRRC25	19p13.11	0.928571	0.00251947	0.120191
LRRC42	1p32.3	0.928571	0.00251947	0.120191
LSP1	11p15.5	0.928571	0.00251947	0.120191
MAPK12	22q13.33	0.928571	0.00251947	0.120191
MBNL2	13q32.1	0.928571	0.00251947	0.120191
MFNG	22q13.1	0.928571	0.00251947	0.120191
MILR1	17q23.3	0.928571	0.00251947	0.120191
MNDA	1q23.1	0.928571	0.00251947	0.120191
MYD88	3p22.2	0.928571	0.00251947	0.120191
MYO1F	19p13.2	0.928571	0.00251947	0.120191
MYO1G	7p13	0.928571	0.00251947	0.120191
N4BP3	5q35.3	0.928571	0.00251947	0.120191
NCKAP1L	12q13.13-q13.2	0.928571	0.00251947	0.120191
NLRC4	2p22.3	0.928571	0.00251947	0.120191
NXPE3	3q12.3	0.928571	0.00251947	0.120191
ORM2	9q32	-0.928571	0.00251947	0.120191
P2RY10	Xq21.1	0.928571	0.00251947	0.120191
PALM	19p13.3	0.928571	0.00251947	0.120191
PARVG	22q13.31	0.928571	0.00251947	0.120191
PCED1B-AS1	12q13.11	0.928571	0.00251947	0.120191
PIK3CD	1p36.22	0.928571	0.00251947	0.120191
PIK3CG	7q22.3	0.928571	0.00251947	0.120191
PLD4	14q32.33	0.928571	0.00251947	0.120191
PLEKHF1	19q12	0.928571	0.00251947	0.120191
PLEKHO2	15q22.31	0.928571	0.00251947	0.120191
PLSCR4	3q24	0.928571	0.00251947	0.120191
PNOC	8p21.1	0.928571	0.00251947	0.120191
PPP1R18	6p21.33	0.928571	0.00251947	0.120191
PTPRC	1q31.3-q32.1	0.928571	0.00251947	0.120191
PVRIG	7q22.1	0.928571	0.00251947	0.120191
QKI	6q26	0.928571	0.00251947	0.120191
RAMP1	2q37.3	0.928571	0.00251947	0.120191
RASA3	13q34	0.928571	0.00251947	0.120191
RCSD1	1q24.2	0.928571	0.00251947	0.120191
RGS14	5q35.3	0.928571	0.00251947	0.120191
RGS7BP	5q12.3	0.928571	0.00251947	0.120191
S1PR2	19p13.2	0.928571	0.00251947	0.120191
SASH3	Xq26.1	0.928571	0.00251947	0.120191
SBSN	19q13.12	0.928571	0.00251947	0.120191
SH2D1B	1q23.3	0.928571	0.00251947	0.120191
SIGLEC9	19q13.41	0.928571	0.00251947	0.120191
SLAMF8	1q23.2	0.928571	0.00251947	0.120191
SLC35D1	1p31.3	-0.928571	0.00251947	0.120191
SNAI3	16q24.2	0.928571	0.00251947	0.120191
SP140	2q37.1	0.928571	0.00251947	0.120191
SPATS2	12q13.12	-0.928571	0.00251947	0.120191
SPART	13q13.3	0.928571	0.00251947	0.120191
SPI1	11p11.2	0.928571	0.00251947	0.120191
SPRR2D	1q21.3	0.928571	0.00251947	0.120191
ST8SIA4	5q21.1	0.928571	0.00251947	0.120191
STMN2	8q21.13	0.928571	0.00251947	0.120191
STX11	6q24.2	0.928571	0.00251947	0.120191
SYNGR1	22q13.1	0.928571	0.00251947	0.120191
TAGAP	6q25.3	0.928571	0.00251947	0.120191
TDRD10	1q21.3	0.928571	0.00251947	0.120191
TFEC	7q31.2	0.928571	0.00251947	0.120191
TMEM156	4p14	0.928571	0.00251947	0.120191
TMEM26	10q21.2	0.928571	0.00251947	0.120191
TMEM91	19q13.2	0.928571	0.00251947	0.120191
TRAF1	9q33.2	0.928571	0.00251947	0.120191
TRAF3IP3	1q32.2	0.928571	0.00251947	0.120191
TSPAN4	11p15.5	0.928571	0.00251947	0.120191
TXK	4p12	0.928571	0.00251947	0.120191
U2AF1L4	19q13.12	0.928571	0.00251947	0.120191
UBE2E2	3p24.3	0.928571	0.00251947	0.120191
UST	6q25.1	0.928571	0.00251947	0.120191
VCAM1	1p21.2	0.928571	0.00251947	0.120191
WAS	Xp11.23	0.928571	0.00251947	0.120191
YPEL4	11q12.1	0.928571	0.00251947	0.120191
ZBTB11	3q12.3	0.928571	0.00251947	0.120191
ZIK1	19q13.43	0.928571	0.00251947	0.120191
ZNF626	19p12	0.928571	0.00251947	0.120191
APOC2	19q13.32	0.928571	0.00251947	0.120191
BEND4	4p13	0.928571	0.00251947	0.120191
BMP6	6p24.3	0.928571	0.00251947	0.120191
CCDC184	12q13.11	0.928571	0.00251947	0.120191
CD1A	1q23.1	0.928571	0.00251947	0.120191
CD40LG	Xq26.3	0.928571	0.00251947	0.120191
CD79A	19q13.2	0.928571	0.00251947	0.120191
CYP1B1	2p22.2	0.928571	0.00251947	0.120191
DNM1P46	15q26.3	0.928571	0.00251947	0.120191
RIPOR1	16q22.1	0.928571	0.00251947	0.120191
FAT3	11q14.3	0.928571	0.00251947	0.120191
FCRL2	1q23.1	0.928571	0.00251947	0.120191
HSD17B14	19q13.33	0.928571	0.00251947	0.120191
ITPR1	3p26.1	0.928571	0.00251947	0.120191
KANK3	19p13.2	0.928571	0.00251947	0.120191
KCNJ10	1q23.2	0.928571	0.00251947	0.120191
KIFC3	16q21	0.928571	0.00251947	0.120191
LAMP5	20p12.2	0.928571	0.00251947	0.120191
LAT2	7q11.23	0.928571	0.00251947	0.120191
PRDM16-DT	1p36.32	0.928571	0.00251947	0.120191
LOC401463	8q12.3	0.928571	0.00251947	0.120191
NCF1C	7q11.23	0.928571	0.00251947	0.120191
NPAS3	14q13.1	0.928571	0.00251947	0.120191
OPRL1	20q13.33	0.928571	0.00251947	0.120191
PMS2P2	7q11.23	0.928571	0.00251947	0.120191
PPM1M	3p21.2	0.928571	0.00251947	0.120191
RGS19	20q13.33	0.928571	0.00251947	0.120191
RRAD	16q22.1	0.928571	0.00251947	0.120191
SIX5	19q13.32	0.928571	0.00251947	0.120191
SYTL3	6q25.3	0.928571	0.00251947	0.120191
TIAM1	21q22.11	0.928571	0.00251947	0.120191
TMEM163	2q21.3	0.928571	0.00251947	0.120191
TNFRSF13C	22q13.2	0.928571	0.00251947	0.120191
TPO	2p25.3	0.928571	0.00251947	0.120191
TRPV6	7q34	0.928571	0.00251947	0.120191
XCR1	3p21.31	0.928571	0.00251947	0.120191
CMTM5	14q11.2	0.926562	0.00269748	0.128031
MUCL3	6p21.33	0.926562	0.00269748	0.128031
KCNIP1	5q35.1	0.918956	0.00343663	0.161075
LILRA1	19q13.42	0.918956	0.00343663	0.161075
RSPO1	1p34.3	0.918956	0.00343663	0.161075
SBF1P1	8q12.1	0.918956	0.00343663	0.161075
ZNF385D	3p24.3	0.918956	0.00343663	0.161075
CPO	2q33.3	0.906327	0.00490163	0.191912
HBQ1	16p13.3	0.906327	0.00490163	0.191912
IGSF1	Xq26.1	0.906327	0.00490163	0.191912
ITIH2	10p14	0.906327	0.00490163	0.191912
MRGPRE	11p15.4	0.906327	0.00490163	0.191912
ADAD2	16q24.1	0.900937	0.00562059	0.191912
PROZ	13q34	0.900937	0.00562059	0.191912
ALK	2p23.2-p23.1	0.900937	0.00562059	0.191912
ABCB9	12q24.31	-0.892857	0.00680719	0.191912
ABI3BP	3q12.2	0.892857	0.00680719	0.191912
ACAP1	17p13.1	0.892857	0.00680719	0.191912
ACER3	11q13.5	-0.892857	0.00680719	0.191912
ACP5	19p13.2	0.892857	0.00680719	0.191912
ADCY7	16q12.1	0.892857	0.00680719	0.191912
ADGRG3	16q21	0.892857	0.00680719	0.191912
JAML	11q23.3	0.892857	0.00680719	0.191912
ANKRD36BP2	2p11.2	0.892857	0.00680719	0.191912
ANKRD6	6q15	0.892857	0.00680719	0.191912
ANO10	3p22.1-p21.33	-0.892857	0.00680719	0.191912
ANXA1	9q21.13	0.892857	0.00680719	0.191912
APOC1	19q13.32	0.892857	0.00680719	0.191912
APOE	19q13.32	0.892857	0.00680719	0.191912
ARHGEF6	Xq26.3	0.892857	0.00680719	0.191912
ATP6V0D2	8q21.3	0.892857	0.00680719	0.191912
AXL	19q13.2	0.892857	0.00680719	0.191912
BIN2	12q13.13	0.892857	0.00680719	0.191912
BTK	Xq22.1	0.892857	0.00680719	0.191912
C2ORF70	2p23.3	-0.892857	0.00680719	0.191912
CCDC60	12q24.23	-0.892857	0.00680719	0.191912
CCDC88A	2p16.1	0.892857	0.00680719	0.191912
CCR2	3p21.31	0.892857	0.00680719	0.191912
CCR7	17q21.2	0.892857	0.00680719	0.191912
CD14	5q31.3	0.892857	0.00680719	0.191912
CD163	12p13.31	0.892857	0.00680719	0.191912
CD300A	17q25.1	0.892857	0.00680719	0.191912
CD33	19q13.41	0.892857	0.00680719	0.191912
CHST2	3q24	0.892857	0.00680719	0.191912
CLEC7A	12p13.2	0.892857	0.00680719	0.191912
COL4A4	2q36.3	0.892857	0.00680719	0.191912
COPZ1	12q13.13	-0.892857	0.00680719	0.191912
CRYBA2	2q35	0.892857	0.00680719	0.191912
CSF1R	5q32	0.892857	0.00680719	0.191912
CSGALNACT2	10q11.21	0.892857	0.00680719	0.191912
CXXC4	4q24	-0.892857	0.00680719	0.191912
DLK2	6p21.1	0.892857	0.00680719	0.191912
DOCK10	2q36.2	0.892857	0.00680719	0.191912
EPHX2	8p21.2-p21.1	-0.892857	0.00680719	0.191912
ESR2	14q23.2-q23.3	0.892857	0.00680719	0.191912
ETS1	11q24.3	0.892857	0.00680719	0.191912
FAM124A	13q14.3	0.892857	0.00680719	0.191912
FAM20A	17q24.2	0.892857	0.00680719	0.191912
FAM49A	2p24.2	0.892857	0.00680719	0.191912
FCGR1B	1p11.2	0.892857	0.00680719	0.191912
FCGR2A	1q23.3	0.892857	0.00680719	0.191912
FCRL5	1q23.1	0.892857	0.00680719	0.191912
FCRL6	1q23.2	0.892857	0.00680719	0.191912
FLT3LG	19q13.33	0.892857	0.00680719	0.191912
FSD1	19p13.3	0.892857	0.00680719	0.191912
FUT3	19p13.3	-0.892857	0.00680719	0.191912
FUT6	19p13.3	-0.892857	0.00680719	0.191912
GDF15	19p13.11	-0.892857	0.00680719	0.191912
GIMAP4	7q36.1	0.892857	0.00680719	0.191912
GIMAP5	7q36.1	0.892857	0.00680719	0.191912
GIMAP6	7q36.1	0.892857	0.00680719	0.191912
GIMAP7	7q36.1	0.892857	0.00680719	0.191912
GMPPA	2q35	0.892857	0.00680719	0.191912
GNAL	18p11.21	0.892857	0.00680719	0.191912
GNG2	14q22.1	0.892857	0.00680719	0.191912
GPNMB	7p15.3	0.892857	0.00680719	0.191912
GPR65	14q31.3	0.892857	0.00680719	0.191912
GPR68	14q32.11	0.892857	0.00680719	0.191912
GRAMD1C	3q13.31	0.892857	0.00680719	0.191912
HLA-F-AS1	6p22.1	0.892857	0.00680719	0.191912
HRH2	5q35.2	0.892857	0.00680719	0.191912
HSH2D	19p13.11	0.892857	0.00680719	0.191912
IL10RA	11q23.3	0.892857	0.00680719	0.191912
IQCG	3q29	0.892857	0.00680719	0.191912
ITGAM	16p11.2	0.892857	0.00680719	0.191912
ITGAX	16p11.2	0.892857	0.00680719	0.191912
KIAA1324	1p13.3	-0.892857	0.00680719	0.191912
KISS1R	19p13.3	0.892857	0.00680719	0.191912
KLHL2	4q32.3	0.892857	0.00680719	0.191912
KLK8	19q13.41	0.892857	0.00680719	0.191912
KRT80	12q13.13	0.892857	0.00680719	0.191912
LAX1	1q32.1	0.892857	0.00680719	0.191912
LIMD2	17q23.3	0.892857	0.00680719	0.191912
LMNTD2	11p15.5	0.892857	0.00680719	0.191912
LMOD3	3p14.1	-0.892857	0.00680719	0.191912
LOC728392	17p13.2	0.892857	0.00680719	0.191912
LRFN1	19q13.2	0.892857	0.00680719	0.191912
LTB	6p21.33	0.892857	0.00680719	0.191912
LY9	1q23.3	0.892857	0.00680719	0.191912
MAF	16q23.2	0.892857	0.00680719	0.191912
MARK4	19q13.32	0.892857	0.00680719	0.191912
MEF2C	5q14.3	0.892857	0.00680719	0.191912
MPEG1	11q12.1	0.892857	0.00680719	0.191912
MS4A7	11q12.2	0.892857	0.00680719	0.191912
NAA16	13q14.11	0.892857	0.00680719	0.191912
NCF2	1q25.3	0.892857	0.00680719	0.191912
NOX1	Xq22.1	-0.892857	0.00680719	0.191912
NQO1	16q22.1	-0.892857	0.00680719	0.191912
NR3C1	5q31.3	0.892857	0.00680719	0.191912
NR4A1	12q13.13	-0.892857	0.00680719	0.191912
NRP1	10p11.22	0.892857	0.00680719	0.191912
P2RX1	17p13.2	0.892857	0.00680719	0.191912
P2RX7	12q24.31	0.892857	0.00680719	0.191912
P2RY12	3q25.1	0.892857	0.00680719	0.191912
PACSIN1	6p21.31	0.892857	0.00680719	0.191912
PANX2	22q13.33	0.892857	0.00680719	0.191912
PAPPA2	1q25.2	0.892857	0.00680719	0.191912
PCDHGB6	5q31.3	0.892857	0.00680719	0.191912
PDCD1LG2	9p24.1	0.892857	0.00680719	0.191912
PDE4D	5q11.2-q12.1	0.892857	0.00680719	0.191912
PDE6B	4p16.3	0.892857	0.00680719	0.191912
PDXDC1	16p13.11	-0.892857	0.00680719	0.191912
PILRA	7q22.1	0.892857	0.00680719	0.191912
PKNOX2	11q24.2	0.892857	0.00680719	0.191912
PLA2G2D	1p36.12	0.892857	0.00680719	0.191912
PLA2G4C	19q13.33	0.892857	0.00680719	0.191912
PLA2G7	6p12.3	0.892857	0.00680719	0.191912
PLCG2	16q23.3	0.892857	0.00680719	0.191912
PLEK	2p14	0.892857	0.00680719	0.191912
PLXNC1	12q22	0.892857	0.00680719	0.191912
PPARGC1A	4p15.2	-0.892857	0.00680719	0.191912
PPP1R16B	20q11.23	0.892857	0.00680719	0.191912
PRRX2	9q34.11	0.892857	0.00680719	0.191912
PTCH2	1p34.1	0.892857	0.00680719	0.191912
RAB42	1p35.3	0.892857	0.00680719	0.191912
RABGGTB	1p31.1	-0.892857	0.00680719	0.191912
RASGRP3	2p22.3	0.892857	0.00680719	0.191912
ROR1	1p31.3	0.892857	0.00680719	0.191912
SECTM1	17q25.3	0.892857	0.00680719	0.191912
SHF	15q21.1	-0.892857	0.00680719	0.191912
SIGLEC5	19q13.41	0.892857	0.00680719	0.191912
SIRPB1	20p13	0.892857	0.00680719	0.191912
SIRPB2	20p13	0.892857	0.00680719	0.191912
SLAIN1	13q22.3	0.892857	0.00680719	0.191912
SLC1A3	5p13.2	0.892857	0.00680719	0.191912
SLC25A10	17q25.3	-0.892857	0.00680719	0.191912
SLC9A9	3q24	0.892857	0.00680719	0.191912
SMAP1	6q13	-0.892857	0.00680719	0.191912
SMIM10L2B	Xq26.3	0.892857	0.00680719	0.191912
STAB1	3p21.1	0.892857	0.00680719	0.191912
STARD8	Xq13.1	0.892857	0.00680719	0.191912
STAT4	2q32.2-q32.3	0.892857	0.00680719	0.191912
STK32B	4p16.2	0.892857	0.00680719	0.191912
SYNE4	19q13.12	-0.892857	0.00680719	0.191912
TCEA2	20q13.33	0.892857	0.00680719	0.191912
TDGF1	3p21.31	-0.892857	0.00680719	0.191912
THEMIS2	1p35.3	0.892857	0.00680719	0.191912
TIFAB	5q31.1	0.892857	0.00680719	0.191912
TMCO3	13q34	0.892857	0.00680719	0.191912
TMEM255A	Xq24	0.892857	0.00680719	0.191912
TMEM52B	12p13.2	0.892857	0.00680719	0.191912
TMEM53	1p34.1	-0.892857	0.00680719	0.191912
TMEM86A	11p15.1	0.892857	0.00680719	0.191912
TNFAIP8	5q23.1	0.892857	0.00680719	0.191912
ULK4P3	15q13.2	0.892857	0.00680719	0.191912
WDFY4	10q11.23	0.892857	0.00680719	0.191912
ZAP70	2q11.2	0.892857	0.00680719	0.191912
A2M	12p13.31	0.892857	0.00680719	0.191912
ACKR1	1q23.2	0.892857	0.00680719	0.191912
ADAM11	17q21.31	0.892857	0.00680719	0.191912
ADAM23	2q33.3	0.892857	0.00680719	0.191912
AFF3	2q11.2	0.892857	0.00680719	0.191912
AKR1B1	7q33	0.892857	0.00680719	0.191912
ALDH1A3	15q26.3	0.892857	0.00680719	0.191912
ANGPTL1	1q25.2	0.892857	0.00680719	0.191912
ANO5	11p14.3	0.892857	0.00680719	0.191912
APLP1	19q13.12	0.892857	0.00680719	0.191912
ARHGAP10	4q31.23	0.892857	0.00680719	0.191912
ARL10	5q35.2	0.892857	0.00680719	0.191912
BEAN1	16q21	0.892857	0.00680719	0.191912
BLK	8p23.1	0.892857	0.00680719	0.191912
BOC	3q13.2	0.892857	0.00680719	0.191912
JHY	11q24.1	0.892857	0.00680719	0.191912
C14ORF132	14q32.2	0.892857	0.00680719	0.191912
C1R	12p13.31	0.892857	0.00680719	0.191912
CADM3	1q23.2	0.892857	0.00680719	0.191912
CCDC163	1p34.1	0.892857	0.00680719	0.191912
CCDC62	12q24.31	0.892857	0.00680719	0.191912
CCDC80	3q13.2	0.892857	0.00680719	0.191912
CD79B	17q23.3	0.892857	0.00680719	0.191912
CDH15	16q24.3	0.892857	0.00680719	0.191912
CHRDL1	Xq23	0.892857	0.00680719	0.191912
CHRDL2	11q13.4	0.892857	0.00680719	0.191912
CHRNB1	17p13.1	0.892857	0.00680719	0.191912
CLEC17A	19p13.12	0.892857	0.00680719	0.191912
CNTN1	12q12	0.892857	0.00680719	0.191912
CPQ	8q22.1	0.892857	0.00680719	0.191912
CPXM2	10q26.13	0.892857	0.00680719	0.191912
CRISPLD2	16q24.1	0.892857	0.00680719	0.191912
CYS1	2p25.1	0.892857	0.00680719	0.191912
DHH	12q13.12	0.892857	0.00680719	0.191912
DIP2C	10p15.3	0.892857	0.00680719	0.191912
DOK3	5q35.3	0.892857	0.00680719	0.191912
DPYSL4	10q26.3	0.892857	0.00680719	0.191912
EMILIN1	2p23.3	0.892857	0.00680719	0.191912
FAM20C	7p22.3	0.892857	0.00680719	0.191912
FAM218A	4q32.3	0.892857	0.00680719	0.191912
FBLN1	22q13.31	0.892857	0.00680719	0.191912
FGD5	3p25.1	0.892857	0.00680719	0.191912
FLJ16779	20q13.33	0.892857	0.00680719	0.191912
FMNL3	12q13.12	0.892857	0.00680719	0.191912
GLI1	12q13.3	0.892857	0.00680719	0.191912
GPAT2	2q11.2	0.892857	0.00680719	0.191912
GPSM1	9q34.3	0.892857	0.00680719	0.191912
HLX	1q41	0.892857	0.00680719	0.191912
HMCN1	1q25.3-q31.1	0.892857	0.00680719	0.191912
HSPA7	1q23.3	0.892857	0.00680719	0.191912
HSPB11	1p32.3	0.892857	0.00680719	0.191912
IQSEC3	12p13.33	0.892857	0.00680719	0.191912
ISLR2	15q24.1	0.892857	0.00680719	0.191912
ITGBL1	13q33.1	0.892857	0.00680719	0.191912
KCND3	1p13.2	0.892857	0.00680719	0.191912
KCNN4	19q13.31	-0.892857	0.00680719	0.191912
KEL	7q34	0.892857	0.00680719	0.191912
LDOC1	Xq27.1	0.892857	0.00680719	0.191912
LGI4	19q13.12|19q13.11	0.892857	0.00680719	0.191912
LOC153684	5p12	0.892857	0.00680719	0.191912
LRRC4	7q32.1	0.892857	0.00680719	0.191912
MAP3K1	5q11.2	0.892857	0.00680719	0.191912
MAP3K12	12q13.13	0.892857	0.00680719	0.191912
MCTP1	5q15	0.892857	0.00680719	0.191912
MFAP4	17p11.2	0.892857	0.00680719	0.191912
MN1	22q12.1	0.892857	0.00680719	0.191912
MSN	Xq12	0.892857	0.00680719	0.191912
NACAD	7p13	0.892857	0.00680719	0.191912
NIN	14q22.1	0.892857	0.00680719	0.191912
NPAS4	11q13.2	0.892857	0.00680719	0.191912
PDE4A	19p13.2	0.892857	0.00680719	0.191912
PHLDB2	3q13.2	0.892857	0.00680719	0.191912
PLCL1	2q33.1	0.892857	0.00680719	0.191912
PLEKHG4B	5p15.33	0.892857	0.00680719	0.191912
PRDM6	5q23.2	0.892857	0.00680719	0.191912
PRICKLE1	12q12	0.892857	0.00680719	0.191912
RDX	11q22.3	0.892857	0.00680719	0.191912
RIC3	11p15.4	0.892857	0.00680719	0.191912
RTN1	14q23.1	0.892857	0.00680719	0.191912
SAMD11	1p36.33	0.892857	0.00680719	0.191912
SCARF1	17p13.3	0.892857	0.00680719	0.191912
SCN9A	2q24.3	0.892857	0.00680719	0.191912
SEMA6B	19p13.3	0.892857	0.00680719	0.191912
SEPTIN6	Xq24	0.892857	0.00680719	0.191912
SHE	1q21.3	0.892857	0.00680719	0.191912
SNAP25	20p12.2	0.892857	0.00680719	0.191912
SOX5	12p12.1	0.892857	0.00680719	0.191912
SYNE1	6q25.2	0.892857	0.00680719	0.191912
SYNPO2	4q26	0.892857	0.00680719	0.191912
SYT4	18q12.3	0.892857	0.00680719	0.191912
TACR1	2p12	0.892857	0.00680719	0.191912
TBC1D14	4p16.1	-0.892857	0.00680719	0.191912
TLR9	3p21.2	0.892857	0.00680719	0.191912
TMEM200B	1p35.3	0.892857	0.00680719	0.191912
TMTC1	12p11.22	0.892857	0.00680719	0.191912
TTC24	1q22	0.892857	0.00680719	0.191912
VIP	6q25.2	0.892857	0.00680719	0.191912
WNK3	Xp11.22	0.892857	0.00680719	0.191912
ZDHHC15	Xq13.3	0.892857	0.00680719	0.191912
ZNF154	19q13.43	0.892857	0.00680719	0.191912
ZNF208	19p12	0.892857	0.00680719	0.191912
ZNF467	7q36.1	0.892857	0.00680719	0.191912
ZNF540	19q13.12	0.892857	0.00680719	0.191912
ZNF559	19p13.2	0.892857	0.00680719	0.191912
ZNF835	19q13.43	0.892857	0.00680719	0.191912
CHRM4	11p11.2	0.889499	0.00733943	0.205679
SLC12A3	16q13	0.889499	0.00733943	0.205679
SPRR1B	1q21.3	0.889499	0.00733943	0.205679
TSHR	14q31.1	0.889499	0.00733943	0.205679
SLFN14	17q12	0.882919	0.00845034	0.232981
SST	3q27.3	0.882919	0.00845034	0.232981
CDH19	18q22.1	0.882919	0.00845034	0.232981
SHISAL2A	1p32.3	0.882919	0.00845034	0.232981
GDPD4	11q13.5	0.882919	0.00845034	0.232981
KCNQ5	6q13	0.882919	0.00845034	0.232981
NLRP14	11p15.4	0.882919	0.00845034	0.232981
NR2E3	15q23	0.882919	0.00845034	0.232981
POLN	4p16.3	0.882919	0.00845034	0.232981
RADIL	7p22.1	0.882919	0.00845034	0.232981
RTP5	2q37.3	0.882919	0.00845034	0.232981
ANO3	11p14.3-p14.2	0.866921	0.0115355	0.270029
C16ORF96	16p13.3	0.866921	0.0115355	0.270029
HERC2P4	16p11.2	0.866921	0.0115355	0.270029
KIR2DL1	19q13.42	0.866921	0.0115355	0.270029
PSMA8	18q11.2	0.866921	0.0115355	0.270029
RPH3A	12q24.13	0.866921	0.0115355	0.270029
TPTE2	13q12.11	0.866921	0.0115355	0.270029
A1BG	19q13.43	0.857143	0.0136973	0.270029
ACAD8	11q25	-0.857143	0.0136973	0.270029
ADAMTS14	10q22.1	0.857143	0.0136973	0.270029
ADGRE2	19p13.12	0.857143	0.0136973	0.270029
ADRB1	10q25.3	0.857143	0.0136973	0.270029
ARNTL	11p15.3	0.857143	0.0136973	0.270029
ATP10A	15q12	0.857143	0.0136973	0.270029
ATP8B2	1q21.3	0.857143	0.0136973	0.270029
ATP8B3	19p13.3	0.857143	0.0136973	0.270029
BACH2	6q15	0.857143	0.0136973	0.270029
BEND6	6p12.1	0.857143	0.0136973	0.270029
BHLHE22	8q12.3	0.857143	0.0136973	0.270029
BNIP2	15q22.2	0.857143	0.0136973	0.270029
C11ORF68	11q13.1	0.857143	0.0136973	0.270029
C12ORF45	12q23.3	-0.857143	0.0136973	0.270029
C18ORF54	18q21.2	0.857143	0.0136973	0.270029
C5ORF58	5q35.1	0.857143	0.0136973	0.270029
CABP1	12q24.31	0.857143	0.0136973	0.270029
CAP2	6p22.3	0.857143	0.0136973	0.270029
CAPN12	19q13.2	-0.857143	0.0136973	0.270029
KYAT1	9q34.11	0.857143	0.0136973	0.270029
CCR10	17q21.2	0.857143	0.0136973	0.270029
CD1C	1q23.1	0.857143	0.0136973	0.270029
CDKN2B	9p21.3	0.857143	0.0136973	0.270029
CFTR	7q31.2	-0.857143	0.0136973	0.270029
CHPT1	12q23.2	-0.857143	0.0136973	0.270029
CLEC10A	17p13.1	0.857143	0.0136973	0.270029
CLN3	16p12.1	-0.857143	0.0136973	0.270029
CMAS	12p12.1	-0.857143	0.0136973	0.270029
COLEC12	18p11.32	0.857143	0.0136973	0.270029
CORO1A	16p11.2	0.857143	0.0136973	0.270029
COX5A	15q24.2	-0.857143	0.0136973	0.270029
COX7C	5q14.3	-0.857143	0.0136973	0.270029
CRYM	16p12.2	-0.857143	0.0136973	0.270029
CS	12q13.3	-0.857143	0.0136973	0.270029
CXXC1	18q21.1	0.857143	0.0136973	0.270029
CYSLTR1	Xq21.1	0.857143	0.0136973	0.270029
DGKH	13q14.11	-0.857143	0.0136973	0.270029
DHCR7	11q13.4	-0.857143	0.0136973	0.270029
DHTKD1	10p14	-0.857143	0.0136973	0.270029
DHX32	10q26.2	-0.857143	0.0136973	0.270029
DTX3L	3q21.1	0.857143	0.0136973	0.270029
DUSP22	6p25.3	0.857143	0.0136973	0.270029
EGR1	5q31.2	-0.857143	0.0136973	0.270029
EMILIN2	18p11.32-p11.31	0.857143	0.0136973	0.270029
ENDOG	9q34.11	-0.857143	0.0136973	0.270029
ENO2	12p13.31	0.857143	0.0136973	0.270029
EVA1B	1p34.3	0.857143	0.0136973	0.270029
EVL	14q32.2	0.857143	0.0136973	0.270029
F13A1	6p25.1	0.857143	0.0136973	0.270029
CALHM5	6q22.1	0.857143	0.0136973	0.270029
RIPOR2	6p22.3	0.857143	0.0136973	0.270029
FASN	17q25.3	-0.857143	0.0136973	0.270029
FBLN7	2q13-q14.1	0.857143	0.0136973	0.270029
FCN1	9q34.3	0.857143	0.0136973	0.270029
FCRL3	1q23.1	0.857143	0.0136973	0.270029
FCRL4	1q23.1	0.857143	0.0136973	0.270029
FMNL1	17q21.31	0.857143	0.0136973	0.270029
FPR3	19q13.41	0.857143	0.0136973	0.270029
GAL3ST2	2q37.3	-0.857143	0.0136973	0.270029
GAPT	5q11.2	0.857143	0.0136973	0.270029
GPA33	1q24.1	-0.857143	0.0136973	0.270029
GRASP	12q13.13	0.857143	0.0136973	0.270029
GSPT1	16p13.13	-0.857143	0.0136973	0.270029
HGF	7q21.11	0.857143	0.0136973	0.270029
HLA-DQB2	6p21.32	0.857143	0.0136973	0.270029
HMGCR	5q13.3	-0.857143	0.0136973	0.270029
IFIT2	10q23.31	0.857143	0.0136973	0.270029
IGDCC4	15q22.31	0.857143	0.0136973	0.270029
IL6ST	5q11.2	0.857143	0.0136973	0.270029
ISYNA1	19p13.11	0.857143	0.0136973	0.270029
KATNAL1	13q12.3	0.857143	0.0136973	0.270029
KCNK13	14q32.11	0.857143	0.0136973	0.270029
KCTD15	19q13.11	0.857143	0.0136973	0.270029
KLHL13	Xq24	-0.857143	0.0136973	0.270029
KMO	1q43	0.857143	0.0136973	0.270029
LAT	16p11.2	0.857143	0.0136973	0.270029
LILRA2	19q13.42	0.857143	0.0136973	0.270029
LIMS1	2q12.3	0.857143	0.0136973	0.270029
LINC00261	20p11.21	-0.857143	0.0136973	0.270029
LINC01550	14q32.2	0.857143	0.0136973	0.270029
LOXL3	2p13.1	0.857143	0.0136973	0.270029
LPL	8p21.3	-0.857143	0.0136973	0.270029
LRRC8C	1p22.2	0.857143	0.0136973	0.270029
MAP3K14	17q21.31	0.857143	0.0136973	0.270029
2022-03-01	4q32.2-q32.3	0.857143	0.0136973	0.270029
MBL1P	10q22.3	0.857143	0.0136973	0.270029
MECOM	3q26.2	-0.857143	0.0136973	0.270029
MEX3C	18q21.2	0.857143	0.0136973	0.270029
MFSD2A	1p34.2	-0.857143	0.0136973	0.270029
SLC49A3	4p16.3	0.857143	0.0136973	0.270029
MGARP	4q31.1	0.857143	0.0136973	0.270029
MKRN1	7q34	-0.857143	0.0136973	0.270029
MOXD1	6q23.2	0.857143	0.0136973	0.270029
MROH8	20q11.23	0.857143	0.0136973	0.270029
MS4A14	11q12.2	0.857143	0.0136973	0.270029
MT1E	16q13	0.857143	0.0136973	0.270029
MYO5A	15q21.2	0.857143	0.0136973	0.270029
NAB1	2q32.2	0.857143	0.0136973	0.270029
NDUFA10	2q37.3	-0.857143	0.0136973	0.270029
NSUN7	4p14	-0.857143	0.0136973	0.270029
OTOA	16p12.2|16p12.2	0.857143	0.0136973	0.270029
PARP10	8q24.3	0.857143	0.0136973	0.270029
PCDHGB5	5q31.3	0.857143	0.0136973	0.270029
PCDHGB7	5q31.3	0.857143	0.0136973	0.270029
PDE6G	17q25.3	0.857143	0.0136973	0.270029
PDE9A	21q22.3	-0.857143	0.0136973	0.270029
PDS5B	13q13.1	0.857143	0.0136973	0.270029
PIANP	12p13.31	0.857143	0.0136973	0.270029
PIK3R5	17p13.1	0.857143	0.0136973	0.270029
PIK3R6	17p13.1	0.857143	0.0136973	0.270029
PLEKHB1	11q13.4	-0.857143	0.0136973	0.270029
PLEKHG2	19q13.2	0.857143	0.0136973	0.270029
POM121L9P	22q11.23	0.857143	0.0136973	0.270029
PREX1	20q13.13	0.857143	0.0136973	0.270029
PRKAR2B	7q22.3	0.857143	0.0136973	0.270029
PRPH2	6p21.1	0.857143	0.0136973	0.270029
PTPN22	1p13.2	0.857143	0.0136973	0.270029
PXDNL	8q11.22-q11.23	0.857143	0.0136973	0.270029
RAET1L	6q25.1	0.857143	0.0136973	0.270029
RARB	3p24.2	0.857143	0.0136973	0.270029
RASSF4	10q11.21	0.857143	0.0136973	0.270029
RTL5	Xq13.1	0.857143	0.0136973	0.270029
RHEBL1	12q13.12	0.857143	0.0136973	0.270029
S100A5	1q21.3	-0.857143	0.0136973	0.270029
SCUBE1	22q13.2	0.857143	0.0136973	0.270029
SFMBT2	10p14	0.857143	0.0136973	0.270029
SGTB	5q12.3	0.857143	0.0136973	0.270029
SH2D3C	9q34.11	0.857143	0.0136973	0.270029
SIGLEC11	19q13.33	0.857143	0.0136973	0.270029
SIGLEC16	19q13.33	0.857143	0.0136973	0.270029
SIGLEC6	19q13.41	0.857143	0.0136973	0.270029
SIRPA	20p13	0.857143	0.0136973	0.270029
SLC2A1	1p34.2	0.857143	0.0136973	0.270029
SLC37A3	7q34	-0.857143	0.0136973	0.270029
SLC5A1	22q12.3	-0.857143	0.0136973	0.270029
SLCO1B7	12p12.2	0.857143	0.0136973	0.270029
SMIM5	17q25.1	0.857143	0.0136973	0.270029
SPSB1	1p36.22	0.857143	0.0136973	0.270029
SPTLC1	9q22.31	0.857143	0.0136973	0.270029
SRSF10	1p36.11	0.857143	0.0136973	0.270029
SRSF9	12q24.31	-0.857143	0.0136973	0.270029
SUCLG2	3p14.1	-0.857143	0.0136973	0.270029
TACO1	17q23.3	-0.857143	0.0136973	0.270029
THPO	3q27.1	0.857143	0.0136973	0.270029
TM6SF2	19p13.11	0.857143	0.0136973	0.270029
TMEM121	14q32.33	0.857143	0.0136973	0.270029
TMEM151A	11q13.2	0.857143	0.0136973	0.270029
TMEM87A	15q15.1	-0.857143	0.0136973	0.270029
TMOD2	15q21.2	0.857143	0.0136973	0.270029
TNFAIP1	17q11.2	0.857143	0.0136973	0.270029
TNFRSF13B	17p11.2	0.857143	0.0136973	0.270029
TNFRSF4	1p36.33	0.857143	0.0136973	0.270029
TP53INP1	8q22.1	0.857143	0.0136973	0.270029
TPTEP1	22q11.1	0.857143	0.0136973	0.270029
TSPAN2	1p13.2	0.857143	0.0136973	0.270029
TUFM	16p11.2	-0.857143	0.0136973	0.270029
UBASH3B	11q24.1	0.857143	0.0136973	0.270029
UGCG	9q31.3	0.857143	0.0136973	0.270029
UQCRC2	16p12.2	-0.857143	0.0136973	0.270029
WIPF1	2q31.1	0.857143	0.0136973	0.270029
ATP23	12q14.1	-0.857143	0.0136973	0.270029
XRN1	3q23	0.857143	0.0136973	0.270029
ZNF230	19q13.31	0.857143	0.0136973	0.270029
ZNF503	10q22.2	-0.857143	0.0136973	0.270029
ZNF521	18q11.2	0.857143	0.0136973	0.270029
ZNF571	19q13.12	0.857143	0.0136973	0.270029
ZNF836	19q13.41	0.857143	0.0136973	0.270029
ADAMTS1	21q21.3	0.857143	0.0136973	0.270029
AGTR1	3q24	0.857143	0.0136973	0.270029
ANK2	4q25-q26	0.857143	0.0136973	0.270029
AOX1	2q33.1	0.857143	0.0136973	0.270029
APBB1	11p15.4	0.857143	0.0136973	0.270029
APOBEC3F	22q13.1	0.857143	0.0136973	0.270029
B3GAT1	11q25	0.857143	0.0136973	0.270029
BLVRA	7p13	0.857143	0.0136973	0.270029
BTBD16	10q26.13	-0.857143	0.0136973	0.270029
C11ORF52	11q23.1	0.857143	0.0136973	0.270029
CALCOCO1	12q13.13	0.857143	0.0136973	0.270029
CCDC127	5p15.33	0.857143	0.0136973	0.270029
CCDC146	7q11.23	0.857143	0.0136973	0.270029
CD19	16p11.2	0.857143	0.0136973	0.270029
CD72	9p13.3	0.857143	0.0136973	0.270029
CDPF1	22q13.31	0.857143	0.0136973	0.270029
CLDN5	22q11.21	0.857143	0.0136973	0.270029
CLIP3	19q13.12	0.857143	0.0136973	0.270029
CMAHP	6p22.3	0.857143	0.0136973	0.270029
COL14A1	8q24.12	0.857143	0.0136973	0.270029
COLQ	3p25.1	0.857143	0.0136973	0.270029
CST4	20p11.21	0.857143	0.0136973	0.270029
CYLD	16q12.1	0.857143	0.0136973	0.270029
CYP4V2	4q35.1-q35.2	0.857143	0.0136973	0.270029
DIS3L	15q22.31	0.857143	0.0136973	0.270029
DLD	7q31.1	-0.857143	0.0136973	0.270029
DOK6	18q22.2	0.857143	0.0136973	0.270029
DPT	1q24.2	0.857143	0.0136973	0.270029
EEF1DP3	13q13.1	0.857143	0.0136973	0.270029
ELAVL4	1p33-p32.3	0.857143	0.0136973	0.270029
EML3	11q12.3	0.857143	0.0136973	0.270029
FABP4	8q21.13	0.857143	0.0136973	0.270029
FAM107A	3p14.3-p14.2	0.857143	0.0136973	0.270029
FAM214A	15q21.2-q21.3	0.857143	0.0136973	0.270029
FAM225A	9q32	0.857143	0.0136973	0.270029
FAM43B	1p36.12	0.857143	0.0136973	0.270029
FDCSP	4q13.3|4q13	0.857143	0.0136973	0.270029
FGFR1	8p11.23	0.857143	0.0136973	0.270029
FOXA2	20p11.21	-0.857143	0.0136973	0.270029
FZD9	7q11.23	-0.857143	0.0136973	0.270029
GHRL	3p25.3	0.857143	0.0136973	0.270029
GLDC	9p24.1	0.857143	0.0136973	0.270029
GTF2I	7q11.23	0.857143	0.0136973	0.270029
HAND2	4q34.1	0.857143	0.0136973	0.270029
HEXIM2	17q21.31	0.857143	0.0136973	0.270029
HSPB7	1p36.13	0.857143	0.0136973	0.270029
HTR2B	2q37.1	0.857143	0.0136973	0.270029
IGFBP5	2q35	0.857143	0.0136973	0.270029
JPH4	14q11.2	0.857143	0.0136973	0.270029
KCNMB1	5q35.1	0.857143	0.0136973	0.270029
KLHDC7B	22q13.33	0.857143	0.0136973	0.270029
KLHDC8B	3p21.31	0.857143	0.0136973	0.270029
KLKB1	4q35.2	0.857143	0.0136973	0.270029
LCA5	6q14.1	0.857143	0.0136973	0.270029
LMOD1	1q32.1	0.857143	0.0136973	0.270029
LINC02381	12q13.13	0.857143	0.0136973	0.270029
MAB21L2	4q31.3	0.857143	0.0136973	0.270029
MED6	14q24.2	0.857143	0.0136973	0.270029
MEIS2	15q14	0.857143	0.0136973	0.270029
NAP1L3	Xq21.32	0.857143	0.0136973	0.270029
NKAPL	6p22.1	0.857143	0.0136973	0.270029
NLRP7	19q13.42	0.857143	0.0136973	0.270029
NUB1	7q36.1	0.857143	0.0136973	0.270029
OR51E2	11p15.4	0.857143	0.0136973	0.270029
PCDHB4	5q31.3	0.857143	0.0136973	0.270029
PGR	11q22.1	0.857143	0.0136973	0.270029
PKD2	4q22.1	0.857143	0.0136973	0.270029
PKN1	19p13.12	0.857143	0.0136973	0.270029
PODN	1p32.3	0.857143	0.0136973	0.270029
PLPP1	5q11.2	0.857143	0.0136973	0.270029
PRKCH	14q23.1	0.857143	0.0136973	0.270029
PTPRN	2q35	0.857143	0.0136973	0.270029
PTTG1IP	21q22.3	0.857143	0.0136973	0.270029
RABL2B	22q13.33	0.857143	0.0136973	0.270029
RGMA	15q26.1	0.857143	0.0136973	0.270029
RICTOR	5p13.1	0.857143	0.0136973	0.270029
RSPO3	6q22.33	0.857143	0.0136973	0.270029
RUNX1T1	8q21.3	0.857143	0.0136973	0.270029
SCG2	2q36.1	0.857143	0.0136973	0.270029
SHISA5	3p21.31	0.857143	0.0136973	0.270029
SLC25A21	14q13.3	-0.857143	0.0136973	0.270029
SLC8A1	2p22.1	0.857143	0.0136973	0.270029
SORCS1	10q25.1	0.857143	0.0136973	0.270029
SYN2	3p25.2	0.857143	0.0136973	0.270029
TCF7L1	2p11.2	0.857143	0.0136973	0.270029
THBS4	5q14.1	0.857143	0.0136973	0.270029
TMEM217	6p21.2	0.857143	0.0136973	0.270029
TOX2	20q13.12	0.857143	0.0136973	0.270029
TRPV4	12q24.11	0.857143	0.0136973	0.270029
TTC7A	2p21	0.857143	0.0136973	0.270029
UBA7	3p21.31	0.857143	0.0136973	0.270029
USHBP1	19p13.11	0.857143	0.0136973	0.270029
USP6	17p13.2	0.857143	0.0136973	0.270029
VAV1	19p13.3	0.857143	0.0136973	0.270029
ZNF229	19q13.31	0.857143	0.0136973	0.270029
ZYX	7q34	-0.857143	0.0136973	0.270029
AMPD1	1p13.2	0.852437	0.0148141	0.286916
SNX31	8q22.3	0.852437	0.0148141	0.286916
TEX29	13q34	0.852437	0.0148141	0.286916
LINC02694	15q14	0.852437	0.0148141	0.286916
SFTPB	2p11.2	0.852437	0.0148141	0.286916
CR1L	1q32.2	0.852437	0.0148141	0.286916
CRYGN	7q36.1	0.852437	0.0148141	0.286916
EFCAB1	8q11.21	0.852437	0.0148141	0.286916
GALNT13	2q23.3-q24.1	0.852437	0.0148141	0.286916
NSG2	5q35.2	0.852437	0.0148141	0.286916
NEXMIF	Xq13.3	0.852437	0.0148141	0.286916
NBEAP1	15q11.2	0.852437	0.0148141	0.286916
PENK	8q12.1	0.852437	0.0148141	0.286916
SEMA3E	7q21.11	0.852437	0.0148141	0.286916
SLC5A7	2q12.3	0.852437	0.0148141	0.286916
SLITRK5	13q31.2	0.852437	0.0148141	0.286916
WSCD2	12q23.3	0.852437	0.0148141	0.286916
HIST1H2AD	6p22.2	0.846881	0.0161971	0.309545
SLC35F3	1q42.2	0.846881	0.0161971	0.309545
BFSP2	3q22.1	0.846881	0.0161971	0.309545
CMA1	14q12	0.846881	0.0161971	0.309545
GDNF	5p13.2	0.846881	0.0161971	0.309545
SLC24A4	14q32.12	0.846881	0.0161971	0.309545
TF	3q22.1	0.846881	0.0161971	0.309545
ZNF257	19p12	0.846881	0.0161971	0.309545
CRTAC1	10q24.2	0.846881	0.0161971	0.309545
GAP43	3q13.31	0.846881	0.0161971	0.309545
MAB21L1	13q13.3	0.846881	0.0161971	0.309545
NECAB2	16q23.3	0.846881	0.0161971	0.309545
NIM1K	5p12	0.846881	0.0161971	0.309545
WNT3A	1q42.13	-0.828862	0.0211735	0.332289
ACOT11	1p32.3	-0.821429	0.0234488	0.332289
ANAPC7	12q24.11	-0.821429	0.0234488	0.332289
APIP	11p13	-0.821429	0.0234488	0.332289
ATOH7	10q21.3|10q21.3-q22.1	-0.821429	0.0234488	0.332289
CLEC4F	2p13.3	0.821429	0.0234488	0.332289
CRYGS	3q27.3	0.821429	0.0234488	0.332289
CX3CR1	3p22.2	0.821429	0.0234488	0.332289
DHX37	12q24.31	-0.821429	0.0234488	0.332289
DIRAS1	19p13.3	0.821429	0.0234488	0.332289
FUNDC1	Xp11.3	-0.821429	0.0234488	0.332289
GABRA4	4p12	-0.821429	0.0234488	0.332289
GCNT2	6p24.3-p24.2	0.821429	0.0234488	0.332289
GNG3	11q12.3	0.821429	0.0234488	0.332289
GPX3	5q33.1	0.821429	0.0234488	0.332289
HIST1H1B	6p22.1	0.821429	0.0234488	0.332289
IGF1	12q23.2	0.821429	0.0234488	0.332289
KSR2	12q24.22-q24.23	-0.821429	0.0234488	0.332289
LCORL	4p15.31	-0.821429	0.0234488	0.332289
MPP1	Xq28	0.821429	0.0234488	0.332289
NAT8L	4p16.3	0.821429	0.0234488	0.332289
PGM1	1p31.3	-0.821429	0.0234488	0.332289
PRKAA2	1p32.2	0.821429	0.0234488	0.332289
QDPR	4p15.32	-0.821429	0.0234488	0.332289
RNF207	1p36.31	0.821429	0.0234488	0.332289
SCGN	6p22.2	0.821429	0.0234488	0.332289
SLC37A2	11q24.2	0.821429	0.0234488	0.332289
SLC51A	3q29	-0.821429	0.0234488	0.332289
SNAI3-AS1	16q24.2	0.821429	0.0234488	0.332289
TMEM135	11q14.2	-0.821429	0.0234488	0.332289
TMEM170B	6p24.2	-0.821429	0.0234488	0.332289
VARS	6p21.33	-0.821429	0.0234488	0.332289
ZNF512B	20q13.33	0.821429	0.0234488	0.332289
ABCD2	12q12	0.821429	0.0234488	0.332289
ABHD8	19p13.11	0.821429	0.0234488	0.332289
ACKR3	2q37.3	0.821429	0.0234488	0.332289
ACOXL	2q13	0.821429	0.0234488	0.332289
ACTR6	12q23.1	-0.821429	0.0234488	0.332289
ADAP2	17q11.2	0.821429	0.0234488	0.332289
ADCY4	14q12	0.821429	0.0234488	0.332289
ADGRL2	1p31.1	0.821429	0.0234488	0.332289
AGK	7q34	-0.821429	0.0234488	0.332289
AKAP1	17q22	-0.821429	0.0234488	0.332289
AKAP12	6q25.1	0.821429	0.0234488	0.332289
AKAP5	14q23.3	0.821429	0.0234488	0.332289
AMOTL1	11q21	0.821429	0.0234488	0.332289
ANKRD44	2q33.1	0.821429	0.0234488	0.332289
AOC3	17q21.31	0.821429	0.0234488	0.332289
AP1S2	Xp22.2	0.821429	0.0234488	0.332289
APBA2	15q13.1	0.821429	0.0234488	0.332289
APBB1IP	10p12.1	0.821429	0.0234488	0.332289
APOL3	22q12.3	0.821429	0.0234488	0.332289
ARHGEF17	11q13.4	0.821429	0.0234488	0.332289
ARHGEF33	2p22.1	0.821429	0.0234488	0.332289
ARMCX1	Xq22.1	0.821429	0.0234488	0.332289
ATP1A1	1p13.1	-0.821429	0.0234488	0.332289
BCL2L11	2q13	0.821429	0.0234488	0.332289
BET1P1	7q36.1	-0.821429	0.0234488	0.332289
C16ORF54	16p11.2	0.821429	0.0234488	0.332289
C19ORF38	19p13.2	0.821429	0.0234488	0.332289
SHFL	19p13.2	0.821429	0.0234488	0.332289
C1QA	1p36.12	0.821429	0.0234488	0.332289
C1QB	1p36.12	0.821429	0.0234488	0.332289
C1S	12p13.31	0.821429	0.0234488	0.332289
C20ORF194	20p13	0.821429	0.0234488	0.332289
C5ORF56	5q31.1	0.821429	0.0234488	0.332289
CACNA1F	Xp11.23	0.821429	0.0234488	0.332289
CADM1	11q23.3	0.821429	0.0234488	0.332289
CALHM2	10q24.33	0.821429	0.0234488	0.332289
CAPRIN2	12p11.21	0.821429	0.0234488	0.332289
CASC10	10p12.31	0.821429	0.0234488	0.332289
CASP10	2q33.1	0.821429	0.0234488	0.332289
CASP8	2q33.1	0.821429	0.0234488	0.332289
CASP8AP2	6q15	0.821429	0.0234488	0.332289
CASS4	20q13.31	0.821429	0.0234488	0.332289
CCDC136	7q32.1	0.821429	0.0234488	0.332289
CCDC89	11q14.1	0.821429	0.0234488	0.332289
CCL22	16q21	0.821429	0.0234488	0.332289
CCL4L1	17q12	0.821429	0.0234488	0.332289
CCNG2	4q21.1	0.821429	0.0234488	0.332289
CCR5	3p21.31	0.821429	0.0234488	0.332289
CD160	1q21.1	0.821429	0.0234488	0.332289
CD1E	1q23.1	0.821429	0.0234488	0.332289
CD2	1p13.1	0.821429	0.0234488	0.332289
CD207	2p13.3	0.821429	0.0234488	0.332289
CD209	19p13.2	0.821429	0.0234488	0.332289
CD247	1q24.2	0.821429	0.0234488	0.332289
CD27	12p13.31	0.821429	0.0234488	0.332289
CD274	9p24.1	0.821429	0.0234488	0.332289
CD28	2q33.2	0.821429	0.0234488	0.332289
CD3E	11q23.3	0.821429	0.0234488	0.332289
CD3G	11q23.3	0.821429	0.0234488	0.332289
CD52	1p36.11	0.821429	0.0234488	0.332289
CD53	1p13.3	0.821429	0.0234488	0.332289
CD84	1q23.3	0.821429	0.0234488	0.332289
CD8A	2p11.2	0.821429	0.0234488	0.332289
CDO1	5q22.3	0.821429	0.0234488	0.332289
CEACAM4	19q13.2	0.821429	0.0234488	0.332289
ADA2	22q11.1	0.821429	0.0234488	0.332289
CELF6	15q23	0.821429	0.0234488	0.332289
CEP162	6q14.2-q14.3	0.821429	0.0234488	0.332289
CFH	1q31.3	0.821429	0.0234488	0.332289
CFLAR	2q33.1	0.821429	0.0234488	0.332289
CISH	3p21.2	-0.821429	0.0234488	0.332289
CLCN1	7q34	-0.821429	0.0234488	0.332289
CLIC2	Xq28	0.821429	0.0234488	0.332289
CNRIP1	2p14	0.821429	0.0234488	0.332289
CNTNAP3	9p12	0.821429	0.0234488	0.332289
COL23A1	5q35.3	0.821429	0.0234488	0.332289
COQ7	16p12.3	-0.821429	0.0234488	0.332289
CPAMD8	19p13.11	0.821429	0.0234488	0.332289
CRIP1	14q32.33	0.821429	0.0234488	0.332289
CSF3R	1p34.3	0.821429	0.0234488	0.332289
CTSD	11p15.5	0.821429	0.0234488	0.332289
CYGB	17q25.1	0.821429	0.0234488	0.332289
CYTH4	22q13.1	0.821429	0.0234488	0.332289
CYTIP	2q24.1	0.821429	0.0234488	0.332289
GSDME	7p15.3	0.821429	0.0234488	0.332289
DGCR6	22q11.21|22q11	0.821429	0.0234488	0.332289
DGKI	7q33	0.821429	0.0234488	0.332289
LOC93429	19q13.32	0.821429	0.0234488	0.332289
DLG1	3q29	0.821429	0.0234488	0.332289
DOCK8	9p24.3	0.821429	0.0234488	0.332289
DUS1L	17q25.3	-0.821429	0.0234488	0.332289
EMP3	19q13.33	0.821429	0.0234488	0.332289
ENOX1	13q14.11	0.821429	0.0234488	0.332289
EVI2A	17q11.2	0.821429	0.0234488	0.332289
EVI2B	17q11.2	0.821429	0.0234488	0.332289
F2R	5q13.3	0.821429	0.0234488	0.332289
RFLNB	17p13.3	0.821429	0.0234488	0.332289
FAM124B	2q36.2	0.821429	0.0234488	0.332289
FAM131B	7q34	-0.821429	0.0234488	0.332289
FAM13C	10q21.1	0.821429	0.0234488	0.332289
FAM189A2	9q21.12	0.821429	0.0234488	0.332289
INKA2	1p13.2	0.821429	0.0234488	0.332289
FGF7	15q21.2	0.821429	0.0234488	0.332289
FGL2	7q11.23	0.821429	0.0234488	0.332289
FIBIN	11p14.2	0.821429	0.0234488	0.332289
FLRT2	14q31.3	0.821429	0.0234488	0.332289
FOLR2	11q13.4	0.821429	0.0234488	0.332289
FOXP3	Xp11.23	0.821429	0.0234488	0.332289
FYB1	5p13.1	0.821429	0.0234488	0.332289
GAS7	17p13.1	0.821429	0.0234488	0.332289
GBP5	1p22.2	0.821429	0.0234488	0.332289
GFI1	1p22.1	0.821429	0.0234488	0.332289
GFPT2	5q35.3	0.821429	0.0234488	0.332289
GIN1	5q21.1	0.821429	0.0234488	0.332289
GIPC2	1p31.1	-0.821429	0.0234488	0.332289
GJA1	6q22.31	0.821429	0.0234488	0.332289
GMFG	19q13.2	0.821429	0.0234488	0.332289
GNA13	17q24.1	0.821429	0.0234488	0.332289
GNAI2	3p21.31	0.821429	0.0234488	0.332289
GNB4	3q26.33	0.821429	0.0234488	0.332289
GOLIM4	3q26.2	-0.821429	0.0234488	0.332289
GPD2	2q24.1	-0.821429	0.0234488	0.332289
GPLD1	6p22.3	0.821429	0.0234488	0.332289
GPR18	13q32.3	0.821429	0.0234488	0.332289
GSAP	7q11.23	0.821429	0.0234488	0.332289
GUCY1B1	4q32.1	0.821429	0.0234488	0.332289
GZMK	5q11.2	0.821429	0.0234488	0.332289
GZMM	19p13.3	0.821429	0.0234488	0.332289
HAPLN3	15q26.1	0.821429	0.0234488	0.332289
HARS	5q31.3	-0.821429	0.0234488	0.332289
HCLS1	3q13.33	0.821429	0.0234488	0.332289
HCST	19q13.12	0.821429	0.0234488	0.332289
HDAC10	22q13.33	0.821429	0.0234488	0.332289
HEY2	6q22.31	0.821429	0.0234488	0.332289
HIBCH	2q32.2	-0.821429	0.0234488	0.332289
HIRA	22q11.21	0.821429	0.0234488	0.332289
HTR7	10q23.31	0.821429	0.0234488	0.332289
HTRA3	4p16.1	0.821429	0.0234488	0.332289
IFI30	19p13.11	0.821429	0.0234488	0.332289
IGFBP3	7p12.3	0.821429	0.0234488	0.332289
IGSF6	16p12.2	0.821429	0.0234488	0.332289
IL18BP	11q13.4	0.821429	0.0234488	0.332289
IL21R	16p12.1	0.821429	0.0234488	0.332289
IL2RB	22q12.3	0.821429	0.0234488	0.332289
IL33	9p24.1	-0.821429	0.0234488	0.332289
JAK3	19p13.11	0.821429	0.0234488	0.332289
JAKMIP2	5q32	0.821429	0.0234488	0.332289
KAT2B	3p24.3	0.821429	0.0234488	0.332289
KCNT2	1q31.3	0.821429	0.0234488	0.332289
KIAA1755	20q11.23	0.821429	0.0234488	0.332289
KIF5B	10p11.22	-0.821429	0.0234488	0.332289
KLRD1	12p13.2	0.821429	0.0234488	0.332289
KRT86	12q13.13	0.821429	0.0234488	0.332289
LAMB2	3p21.31	0.821429	0.0234488	0.332289
LAYN	11q23.1	0.821429	0.0234488	0.332289
LCK	1p35.2	0.821429	0.0234488	0.332289
LCP2	5q35.1	0.821429	0.0234488	0.332289
RTL6	22q13.31	0.821429	0.0234488	0.332289
LILRB4	19q13.42	0.821429	0.0234488	0.332289
LINC00114	21q22.2	-0.821429	0.0234488	0.332289
LINC00341	14q32.13	0.821429	0.0234488	0.332289
MANCR	10p15.1	0.821429	0.0234488	0.332289
LINC01002	19p13.3	-0.821429	0.0234488	0.332289
LINS1	15q26.3	0.821429	0.0234488	0.332289
LOC100268168	5q35.1	0.821429	0.0234488	0.332289
CARMIL3	14q11.2	-0.821429	0.0234488	0.332289
LRRC39	1p21.2	0.821429	0.0234488	0.332289
LTC4S	5q35.3	0.821429	0.0234488	0.332289
LTK	15q15.1	0.821429	0.0234488	0.332289
LXN	3q25.32	0.821429	0.0234488	0.332289
LY86	6p25.1	0.821429	0.0234488	0.332289
LYVE1	11p15.4	0.821429	0.0234488	0.332289
MAGEL2	15q11.2	0.821429	0.0234488	0.332289
MAMLD1	Xq28	0.821429	0.0234488	0.332289
MAP4K1	19q13.2	0.821429	0.0234488	0.332289
MCEMP1	19p13.2	0.821429	0.0234488	0.332289
MED18	1p35.3	0.821429	0.0234488	0.332289
MEX3B	15q25.2	0.821429	0.0234488	0.332289
MFAP5	12p13.31	0.821429	0.0234488	0.332289
MGAM	7q34	0.821429	0.0234488	0.332289
MGAT1	5q35.3	0.821429	0.0234488	0.332289
CARMN	5q32	0.821429	0.0234488	0.332289
MIR31HG	9p21.3	0.821429	0.0234488	0.332289
MITF	3p13	0.821429	0.0234488	0.332289
MMS22L	6q16.1	0.821429	0.0234488	0.332289
MRC1	10p12.33	0.821429	0.0234488	0.332289
MS4A6A	11q12.2	0.821429	0.0234488	0.332289
MSC	8q13.3	0.821429	0.0234488	0.332289
MXRA8	1p36.33	0.821429	0.0234488	0.332289
MYOCD	17p12	0.821429	0.0234488	0.332289
MYOZ3	5q33.1	0.821429	0.0234488	0.332289
NAALAD2	11q14.3	0.821429	0.0234488	0.332289
NAGA	22q13.2	0.821429	0.0234488	0.332289
NAIP	5q13.2	0.821429	0.0234488	0.332289
NCF1	7q11.23	0.821429	0.0234488	0.332289
NECAP2	1p36.13	0.821429	0.0234488	0.332289
NNMT	11q23.2	0.821429	0.0234488	0.332289
NOP14-AS1	4p16.3	0.821429	0.0234488	0.332289
NRK	Xq22.3	0.821429	0.0234488	0.332289
NRP2	2q33.3	0.821429	0.0234488	0.332289
NRXN1	2p16.3	0.821429	0.0234488	0.332289
NTN4	12q22	0.821429	0.0234488	0.332289
NUTM2D	10q23.2	0.821429	0.0234488	0.332289
NWD1	19p13.11	0.821429	0.0234488	0.332289
OLFML1	11p15.4	0.821429	0.0234488	0.332289
OMD	9q22.31	0.821429	0.0234488	0.332289
P2RY14	3q25.1	0.821429	0.0234488	0.332289
P2RY6	11q13.4	0.821429	0.0234488	0.332289
PABPC5	Xq21.31	0.821429	0.0234488	0.332289
PADI3	1p36.13	-0.821429	0.0234488	0.332289
PAMR1	11p13	0.821429	0.0234488	0.332289
PCSK5	9q21.13	0.821429	0.0234488	0.332289
PDE1B	12q13.2	0.821429	0.0234488	0.332289
PDGFA	7p22.3	0.821429	0.0234488	0.332289
PDGFRA	4q12	0.821429	0.0234488	0.332289
PDPN	1p36.21	0.821429	0.0234488	0.332289
PDZRN4	12q12	0.821429	0.0234488	0.332289
PF4	4q13.3	-0.821429	0.0234488	0.332289
PGM5	9q21.11	0.821429	0.0234488	0.332289
PIK3IP1	22q12.2	0.821429	0.0234488	0.332289
PIP4K2A	10p12.2	0.821429	0.0234488	0.332289
PNMA8B	19q13.32	0.821429	0.0234488	0.332289
PREX2	8q13.2	0.821429	0.0234488	0.332289
PRKAB1	12q24.23	-0.821429	0.0234488	0.332289
PRLR	5p13.2	-0.821429	0.0234488	0.332289
PRR16	5q23.1	0.821429	0.0234488	0.332289
PRSS21	16p13.3	0.821429	0.0234488	0.332289
PSTPIP1	15q24.3	0.821429	0.0234488	0.332289
PTGIR	19q13.32	0.821429	0.0234488	0.332289
PTPN7	1q32.1	0.821429	0.0234488	0.332289
RAB39B	Xq28	0.821429	0.0234488	0.332289
RASAL3	19p13.12	0.821429	0.0234488	0.332289
RCN3	19q13.33	0.821429	0.0234488	0.332289
RFTN1	3p24.3	0.821429	0.0234488	0.332289
RGS10	10q26.11	0.821429	0.0234488	0.332289
RIMBP3	22q11.21	0.821429	0.0234488	0.332289
RNF215	22q12.2	0.821429	0.0234488	0.332289
RPAP3	12q13.11	-0.821429	0.0234488	0.332289
RPS2P32	7p15.3	0.821429	0.0234488	0.332289
RRAGA	9p22.1	0.821429	0.0234488	0.332289
RTN4RL2	11q12.1	0.821429	0.0234488	0.332289
RUNX3	1p36.11	0.821429	0.0234488	0.332289
SCGB3A1	5q35.3	0.821429	0.0234488	0.332289
SELP	1q24.2	0.821429	0.0234488	0.332289
SEMA6C	1q21.3	0.821429	0.0234488	0.332289
SEPTIN1	16p11.2	0.821429	0.0234488	0.332289
SEPTIN3	22q13.2	0.821429	0.0234488	0.332289
SEPTIN5	22q11.21	0.821429	0.0234488	0.332289
SERPINF1	17p13.3	0.821429	0.0234488	0.332289
SGIP1	1p31.3	0.821429	0.0234488	0.332289
SH2D1A	Xq25	0.821429	0.0234488	0.332289
SIGLEC1	20p13	0.821429	0.0234488	0.332289
SIGLEC10	19q13.41	0.821429	0.0234488	0.332289
SIRPG	20p13	0.821429	0.0234488	0.332289
SLA	8q24.22	0.821429	0.0234488	0.332289
SLA2	20q11.23	0.821429	0.0234488	0.332289
SLC16A6	17q24.2	0.821429	0.0234488	0.332289
SLC47A1	17p11.2	0.821429	0.0234488	0.332289
SNAP29	22q11.21	0.821429	0.0234488	0.332289
SPATA9	5q15	0.821429	0.0234488	0.332289
SPIB	19q13.33	0.821429	0.0234488	0.332289
SRGAP2	1q32.1	0.821429	0.0234488	0.332289
STOX2	4q35.1	0.821429	0.0234488	0.332289
STX1A	7q11.23	0.821429	0.0234488	0.332289
SUSD2	22q11.23	0.821429	0.0234488	0.332289
SV2B	15q26.1	0.821429	0.0234488	0.332289
SYNDIG1	20p11.21	0.821429	0.0234488	0.332289
TAL1	1p33	0.821429	0.0234488	0.332289
TBX19	1q24.2	0.821429	0.0234488	0.332289
TCAF2	7q35	0.821429	0.0234488	0.332289
TEK	9p21.2	0.821429	0.0234488	0.332289
THEMIS	6q22.33	0.821429	0.0234488	0.332289
TLR8	Xp22.2	0.821429	0.0234488	0.332289
TMEM119	12q23.3	0.821429	0.0234488	0.332289
NEMP2	2q32.2	0.821429	0.0234488	0.332289
TNFRSF17	16p13.13	0.821429	0.0234488	0.332289
TNFRSF18	1p36.33	0.821429	0.0234488	0.332289
TNXB	6p21.33-p21.32	0.821429	0.0234488	0.332289
TPM2	9p13.3	0.821429	0.0234488	0.332289
TRAP1	16p13.3	-0.821429	0.0234488	0.332289
TRAT1	3q13.13	0.821429	0.0234488	0.332289
TRPC4	13q13.3	0.821429	0.0234488	0.332289
TSC22D3	Xq22.3	0.821429	0.0234488	0.332289
TSHZ3	19q12	0.821429	0.0234488	0.332289
TTC7B	14q32.11	0.821429	0.0234488	0.332289
TTYH2	17q25.1	0.821429	0.0234488	0.332289
TUBA8	22q11.21	0.821429	0.0234488	0.332289
TYROBP	19q13.12	0.821429	0.0234488	0.332289
UBE2Z	17q21.32	0.821429	0.0234488	0.332289
UBTD1	10q24.1-q24.2	0.821429	0.0234488	0.332289
VAMP5	2p11.2	0.821429	0.0234488	0.332289
VDAC1	5q31.1	-0.821429	0.0234488	0.332289
VIM	10p13	0.821429	0.0234488	0.332289
VNN1	6q23.2	0.821429	0.0234488	0.332289
VSIG4	Xq12	0.821429	0.0234488	0.332289
WNT7B	22q13.31	0.821429	0.0234488	0.332289
XCL1	1q24.2	0.821429	0.0234488	0.332289
YBX2	17p13.1	-0.821429	0.0234488	0.332289
ZBED2	3q13.13	0.821429	0.0234488	0.332289
ZFP36L2	2p21	-0.821429	0.0234488	0.332289
ZNF254	19p12	-0.821429	0.0234488	0.332289
ZNF396	18q12.2	0.821429	0.0234488	0.332289
ZNF433	19p13.2	0.821429	0.0234488	0.332289
ZNF519	18p11.21	0.821429	0.0234488	0.332289
ZNF542P	19q13.43	0.821429	0.0234488	0.332289
ZNF763	19p13.2	0.821429	0.0234488	0.332289
ZNF804A	2q32.1	0.821429	0.0234488	0.332289
ZNF831	20q13.32	0.821429	0.0234488	0.332289
ZSCAN23	6p22.1	0.821429	0.0234488	0.332289
NPY	7p15.3	0.815374	0.0253992	0.358303
TCAM1P	17q23.3	0.815374	0.0253992	0.358303
TDRD12	19q13.11	0.815374	0.0253992	0.358303
CHRM2	7q33	0.815374	0.0253992	0.358303
FOXD3	1p31.3	0.815374	0.0253992	0.358303
SNAP91	6q14.2	0.815374	0.0253992	0.358303
CLEC2L	7q34	0.810844	0.0269163	0.377998
KCNK12	2p16.3	0.810844	0.0269163	0.377998
KIF1A	2q37.3	0.810844	0.0269163	0.377998
MYBPC2	19q13.33	0.810844	0.0269163	0.377998
RFPL1S	22q12.2	0.810844	0.0269163	0.377998
WDR17	4q34.2	0.810844	0.0269163	0.377998
CCK	3p22.1	0.807813	0.0279588	0.391173
CCL16	17q12	0.807813	0.0279588	0.391173
FGF23	12p13.32	0.807813	0.0279588	0.391173
SNCB	5q35.2	0.807813	0.0279588	0.391173
TAC4	17q21.33	0.807813	0.0279588	0.391173
ANKRD18DP	3q29	0.801784	0.0300992	0.398241
APOC1P1	19q13.32	0.801784	0.0300992	0.398241
C4ORF50	4p16.1	0.801784	0.0300992	0.398241
CDH20	18q21.33	0.801784	0.0300992	0.398241
CDHR4	3p21.31	0.801784	0.0300992	0.398241
CSAG3	Xq28	0.801784	0.0300992	0.398241
CTAG1B	Xq28	0.801784	0.0300992	0.398241
DPY19L2P1	7p14.2	0.801784	0.0300992	0.398241
FAM205BP	9p13.3	0.801784	0.0300992	0.398241
GCSAML-AS1	1q44	0.801784	0.0300992	0.398241
GLB1L3	11q25	0.801784	0.0300992	0.398241
GOLGA6A	15q24.1	0.801784	0.0300992	0.398241
GRIA2	4q32.1	0.801784	0.0300992	0.398241
IFITM4P	6p22.1	0.801784	0.0300992	0.398241
INSM2	14q13.2	0.801784	0.0300992	0.398241
IRX4	5p15.33	0.801784	0.0300992	0.398241
LINC00298	2p25.1	0.801784	0.0300992	0.398241
MIXL1	1q42.12	0.801784	0.0300992	0.398241
OR6S1	14q11.2	0.801784	0.0300992	0.398241
PGM5-AS1	9q21.11	0.801784	0.0300992	0.398241
PTCHD3	10p12.1	0.801784	0.0300992	0.398241
PZP	12p13.31	0.801784	0.0300992	0.398241
SLC12A1	15q21.1	0.801784	0.0300992	0.398241
SLC2A7	1p36.23	0.801784	0.0300992	0.398241
SLITRK3	3q26.1	0.801784	0.0300992	0.398241
SOAT2	12q13.13	0.801784	0.0300992	0.398241
SUPT20HL1	Xp22.11	0.801784	0.0300992	0.398241
TCF23	2p23.3	0.801784	0.0300992	0.398241
TRIM63	1p36.11	0.801784	0.0300992	0.398241
WDR49	3q26.1	0.801784	0.0300992	0.398241
AGBL4	1p33	-0.792825	0.0334435	0.398241
APOBEC4	1q25.3	-0.792825	0.0334435	0.398241
HMSD	18q22.1	0.792825	0.0334435	0.398241
NME8	7p14.1	0.792825	0.0334435	0.398241
SSTR3	22q13.1	0.792825	0.0334435	0.398241
SUMO1P1	20q13.2	0.792825	0.0334435	0.398241
FAM238A	10p12.1	0.78811	0.0352827	0.398241
SPACA5	Xp11.23	0.78811	0.0352827	0.398241
C5ORF64	5q12.1	0.78811	0.0352827	0.398241
MRGPRX3	11p15.1	0.78811	0.0352827	0.398241
SLC32A1	20q11.23	0.78811	0.0352827	0.398241
TMEM14EP	3q25.2	0.78811	0.0352827	0.398241
TXNDC2	18p11.22	0.78811	0.0352827	0.398241
ACSL5	10q25.2	-0.785714	0.0362385	0.398241
ADCY1	7p12.3	0.785714	0.0362385	0.398241
ADGRE1	19p13.3-p13.2	0.785714	0.0362385	0.398241
AJAP1	1p36.32	0.785714	0.0362385	0.398241
ARHGAP9	12q13.3	0.785714	0.0362385	0.398241
ATL3	11q13.1	0.785714	0.0362385	0.398241
ATP8B4	15q21.2	0.785714	0.0362385	0.398241
AVEN	15q14	-0.785714	0.0362385	0.398241
CASD1	7q21.3	-0.785714	0.0362385	0.398241
CD244	1q23.3	0.785714	0.0362385	0.398241
CDC14B	9q22.32-q22.33	0.785714	0.0362385	0.398241
CXCR2P1	2q35	0.785714	0.0362385	0.398241
CYP4F35P	18p11.21	0.785714	0.0362385	0.398241
CCN1	1p22.3	0.785714	0.0362385	0.398241
DOK2	8p21.3	0.785714	0.0362385	0.398241
EBI3	19p13.3	0.785714	0.0362385	0.398241
ELOVL6	4q25	-0.785714	0.0362385	0.398241
EPN3	17q21.33	-0.785714	0.0362385	0.398241
FBXO8	4q34.1	0.785714	0.0362385	0.398241
FLVCR2	14q24.3	0.785714	0.0362385	0.398241
FRMD3	9q21.32	0.785714	0.0362385	0.398241
FSCN1	7p22.1	0.785714	0.0362385	0.398241
GPR171	3q25.1	0.785714	0.0362385	0.398241
GPRC5D	12p13.1	-0.785714	0.0362385	0.398241
HACE1	6q16.3	0.785714	0.0362385	0.398241
HK3	5q35.2	0.785714	0.0362385	0.398241
HOOK1	1p32.1	-0.785714	0.0362385	0.398241
HOXA9	7p15.2	-0.785714	0.0362385	0.398241
IL15	4q31.21	0.785714	0.0362385	0.398241
IL16	15q25.1	0.785714	0.0362385	0.398241
IL9R	Xq28 and Yq12	0.785714	0.0362385	0.398241
ITGB7	12q13.13	0.785714	0.0362385	0.398241
ITK	5q33.3	0.785714	0.0362385	0.398241
ITM2A	Xq21.1	0.785714	0.0362385	0.398241
KLHDC10	7q32.2	-0.785714	0.0362385	0.398241
LANCL3	Xp21.1	-0.785714	0.0362385	0.398241
LILRB2	19q13.42	0.785714	0.0362385	0.398241
LILRP2	19q13.42	0.785714	0.0362385	0.398241
LINC00323	21q22.2	-0.785714	0.0362385	0.398241
LOC606724	16p11.2	0.785714	0.0362385	0.398241
MAP3K13	3q27.2	0.785714	0.0362385	0.398241
MCCC2	5q13.2	-0.785714	0.0362385	0.398241
MLC1	22q13.33	0.785714	0.0362385	0.398241
MRPS5	2q11.1	-0.785714	0.0362385	0.398241
PWWP3A	19p13.3	0.785714	0.0362385	0.398241
NXPE2	11q23.2-q23.3	-0.785714	0.0362385	0.398241
OXCT2	1p34.2	0.785714	0.0362385	0.398241
P2RY13	3q25.1	0.785714	0.0362385	0.398241
P3H2	3q28	0.785714	0.0362385	0.398241
PCCB	3q22.3	-0.785714	0.0362385	0.398241
RHBDD3	22q12.2	0.785714	0.0362385	0.398241
RNGTT	6q15	0.785714	0.0362385	0.398241
SLC13A3	20q13.12	-0.785714	0.0362385	0.398241
SLC35C1	11p11.2	-0.785714	0.0362385	0.398241
SLC6A7	5q32	-0.785714	0.0362385	0.398241
SMN2	5q13.2	-0.785714	0.0362385	0.398241
SYN3	22q12.3	-0.785714	0.0362385	0.398241
TBC1D10C	11q13.2	0.785714	0.0362385	0.398241
TBC1D7	6p24.1	-0.785714	0.0362385	0.398241
TBX2	17q23.2	0.785714	0.0362385	0.398241
TESPA1	12q13.2	0.785714	0.0362385	0.398241
THSD4	15q23	-0.785714	0.0362385	0.398241
TIMM17A	1q32.1	-0.785714	0.0362385	0.398241
TMBIM6	12q13.12	-0.785714	0.0362385	0.398241
RXYLT1	12q14.2	-0.785714	0.0362385	0.398241
TTLL2	6q27	-0.785714	0.0362385	0.398241
UQCRHL	1p36.21	-0.785714	0.0362385	0.398241
USP3	15q22.31	-0.785714	0.0362385	0.398241
VMO1	17p13.2	0.785714	0.0362385	0.398241
XK	Xp21.1	-0.785714	0.0362385	0.398241
ZNF703	8p11.23	-0.785714	0.0362385	0.398241
ABCA1	9q31.1	0.785714	0.0362385	0.398241
ABCA8	17q24.2	0.785714	0.0362385	0.398241
ADAMTSL5	19p13.3	0.785714	0.0362385	0.398241
ADARB1	21q22.3	0.785714	0.0362385	0.398241
ADGRA2	8p11.23	0.785714	0.0362385	0.398241
ADIPOR2	12p13.33	-0.785714	0.0362385	0.398241
AGPAT4	6q26	0.785714	0.0362385	0.398241
AIF1	6p21.33	0.785714	0.0362385	0.398241
AMIGO2	12q13.11	0.785714	0.0362385	0.398241
ANKS4B	16p12.2	-0.785714	0.0362385	0.398241
ARHGAP15	2q22.2-q22.3	0.785714	0.0362385	0.398241
ARHGAP31	3q13.32-q13.33	0.785714	0.0362385	0.398241
ARL4C	2q37.1	0.785714	0.0362385	0.398241
ARRDC5	19p13.3	0.785714	0.0362385	0.398241
ATG7	3p25.3	0.785714	0.0362385	0.398241
AURKC	19q13.43	0.785714	0.0362385	0.398241
BACH1	21q21.3	0.785714	0.0362385	0.398241
BAIAP2	17q25.3	0.785714	0.0362385	0.398241
BMS1P20	22q11.22	0.785714	0.0362385	0.398241
BTLA	3q13.2	0.785714	0.0362385	0.398241
BMERB1	16p13.11	0.785714	0.0362385	0.398241
PEAK3	19p13.3	0.785714	0.0362385	0.398241
C1ORF54	1q21.2	0.785714	0.0362385	0.398241
C2ORF74	2p15	0.785714	0.0362385	0.398241
C3ORF62	3p21.31	0.785714	0.0362385	0.398241
C4A	6p21.33	0.785714	0.0362385	0.398241
VXN	8q13.1	0.785714	0.0362385	0.398241
CADM4	19q13.31	0.785714	0.0362385	0.398241
CBX7	22q13.1	0.785714	0.0362385	0.398241
CCL28	5p12	0.785714	0.0362385	0.398241
CD300LF	17q25.1	0.785714	0.0362385	0.398241
CD38	4p15.32	0.785714	0.0362385	0.398241
CD3D	11q23.3	0.785714	0.0362385	0.398241
CD6	11q12.2	0.785714	0.0362385	0.398241
CDC14C	7p12.3	0.785714	0.0362385	0.398241
CEP135	4q12	0.785714	0.0362385	0.398241
CEP70	3q22.3	-0.785714	0.0362385	0.398241
CEP85L	6q22.31	0.785714	0.0362385	0.398241
CHAMP1	13q34	0.785714	0.0362385	0.398241
CHRNE	17p13.2	0.785714	0.0362385	0.398241
CLEC12A	12p13.31	0.785714	0.0362385	0.398241
CLIC4	1p36.11	0.785714	0.0362385	0.398241
CLUH	17p13.3	-0.785714	0.0362385	0.398241
CNR1	6q15	0.785714	0.0362385	0.398241
COL4A3	2q36.3	0.785714	0.0362385	0.398241
COMP	19p13.11	0.785714	0.0362385	0.398241
CPEB1	15q25.2	0.785714	0.0362385	0.398241
CSRNP1	3p22.2	-0.785714	0.0362385	0.398241
CTBS	1p22.3	0.785714	0.0362385	0.398241
CTSE	1q32.1	0.785714	0.0362385	0.398241
CUBN	10p13	0.785714	0.0362385	0.398241
CYP2E1	10q26.3	0.785714	0.0362385	0.398241
CYP4F29P	21q11.2	0.785714	0.0362385	0.398241
CYTH2	19q13.33	0.785714	0.0362385	0.398241
DCAF6	1q24.2	-0.785714	0.0362385	0.398241
DCLK1	13q13.3	0.785714	0.0362385	0.398241
DDHD1	14q22.1	0.785714	0.0362385	0.398241
DERL3	22q11.23	0.785714	0.0362385	0.398241
DES	2q35	0.785714	0.0362385	0.398241
DIRC3	2q35	0.785714	0.0362385	0.398241
DLGAP3	1p34.3	0.785714	0.0362385	0.398241
DNAJC6	1p31.3	-0.785714	0.0362385	0.398241
DUSP3	17q21.31	0.785714	0.0362385	0.398241
ECM2	9q22.31	0.785714	0.0362385	0.398241
EID2B	19q13.2	0.785714	0.0362385	0.398241
ELAC1	18q21.2	0.785714	0.0362385	0.398241
ELFN2	22q13.1	0.785714	0.0362385	0.398241
ELMO1	7p14.2-p14.1	0.785714	0.0362385	0.398241
ELOVL4	6q14.1	0.785714	0.0362385	0.398241
ENTHD1	22q13.1	0.785714	0.0362385	0.398241
EPHB6	7q34	0.785714	0.0362385	0.398241
ETF1	5q31.2	-0.785714	0.0362385	0.398241
F2RL3	19p13.11	0.785714	0.0362385	0.398241
NIBAN1	1q25.3	0.785714	0.0362385	0.398241
FAM184A	6q22.31	0.785714	0.0362385	0.398241
TAFA5	22q13.32	0.785714	0.0362385	0.398241
FAM95B1	9p11.2	0.785714	0.0362385	0.398241
FATE1	Xq28	0.785714	0.0362385	0.398241
FBXO32	8q24.13	0.785714	0.0362385	0.398241
FCER1G	1q23.3	0.785714	0.0362385	0.398241
FCGR1CP	1q21.1	0.785714	0.0362385	0.398241
FCRLA	1q23.3	0.785714	0.0362385	0.398241
FLNA	Xq28	0.785714	0.0362385	0.398241
FRS3	6p21.1	0.785714	0.0362385	0.398241
FZD1	7q21.13	0.785714	0.0362385	0.398241
GAMT	19p13.3	0.785714	0.0362385	0.398241
GFPT1	2p13.3	-0.785714	0.0362385	0.398241
GFRA1	10q25.3	0.785714	0.0362385	0.398241
GFRA2	8p21.3	0.785714	0.0362385	0.398241
GIMAP1	7q36.1	0.785714	0.0362385	0.398241
GLRB	4q32.1	0.785714	0.0362385	0.398241
GNGT2	17q21.32	0.785714	0.0362385	0.398241
GP5	3q29	0.785714	0.0362385	0.398241
GPC4	Xq26.2	-0.785714	0.0362385	0.398241
GPR34	Xp11.4	0.785714	0.0362385	0.398241
GPSM3	6p21.32	0.785714	0.0362385	0.398241
GRIN3A	9q31.1	0.785714	0.0362385	0.398241
GSTM2	1p13.3	0.785714	0.0362385	0.398241
GSTM3	1p13.3	0.785714	0.0362385	0.398241
HACD4	9p21.3	0.785714	0.0362385	0.398241
HAVCR2	5q33.3	0.785714	0.0362385	0.398241
HLA-DQA1	6p21.32	0.785714	0.0362385	0.398241
HLA-DQA2	6p21.32	0.785714	0.0362385	0.398241
ICAM4	19p13.2	0.785714	0.0362385	0.398241
IGFBP2	2q35	-0.785714	0.0362385	0.398241
IGSF9B	11q25	0.785714	0.0362385	0.398241
IKZF2	2q34	0.785714	0.0362385	0.398241
IL1R1	2q11.2-q12.1	0.785714	0.0362385	0.398241
IL22RA2	6q23.3	0.785714	0.0362385	0.398241
IL6R	1q21.3	0.785714	0.0362385	0.398241
INPP5A	10q26.3	0.785714	0.0362385	0.398241
IRF7	11p15.5	0.785714	0.0362385	0.398241
ITPKA	15q15.1	0.785714	0.0362385	0.398241
KLHDC1	14q21.3	0.785714	0.0362385	0.398241
LEF1	4q25	0.785714	0.0362385	0.398241
LHX2	9q33.3	0.785714	0.0362385	0.398241
LMO2	11p13	0.785714	0.0362385	0.398241
LMO3	12p12.3	0.785714	0.0362385	0.398241
LOXL4	10q24.2	0.785714	0.0362385	0.398241
LRCH2	Xq23	0.785714	0.0362385	0.398241
LRRC27	10q26.3	0.785714	0.0362385	0.398241
LRRC36	16q22.1	-0.785714	0.0362385	0.398241
LRRC8D	1p22.2	-0.785714	0.0362385	0.398241
LRTOMT	11q13.4	0.785714	0.0362385	0.398241
LTA	6p21.33	0.785714	0.0362385	0.398241
MAP10	1q42.2	0.785714	0.0362385	0.398241
MAPK9	5q35.3	-0.785714	0.0362385	0.398241
MARCO	2q14.2	0.785714	0.0362385	0.398241
MB21D2	3q29	0.785714	0.0362385	0.398241
MBOAT4	8p12	0.785714	0.0362385	0.398241
MFGE8	15q26.1	0.785714	0.0362385	0.398241
MIAT	22q12.1	0.785714	0.0362385	0.398241
MICB	6p21.33	0.785714	0.0362385	0.398241
MIR100HG	11q24.1	0.785714	0.0362385	0.398241
MIR155HG	-	0.785714	0.0362385	0.398241
MMP14	14q11.2	0.785714	0.0362385	0.398241
MSLN	16p13.3	0.785714	0.0362385	0.398241
MVD	16q24.2	-0.785714	0.0362385	0.398241
MYH7	14q11.2	-0.785714	0.0362385	0.398241
MZB1	5q31.2	0.785714	0.0362385	0.398241
NEFM	8p21.2	0.785714	0.0362385	0.398241
NFKBID	19q13.12	0.785714	0.0362385	0.398241
NGFR	17q21.33	0.785714	0.0362385	0.398241
NLRP2	19q13.42	0.785714	0.0362385	0.398241
NLRP3	1q44	0.785714	0.0362385	0.398241
NOXRED1	14q24.3	0.785714	0.0362385	0.398241
NPTXR	22q13.1	0.785714	0.0362385	0.398241
NR1I2	3q13.33	-0.785714	0.0362385	0.398241
NRG4	15q24.2	0.785714	0.0362385	0.398241
NRROS	3q29	0.785714	0.0362385	0.398241
OCRL	Xq26.1	-0.785714	0.0362385	0.398241
OXER1	2p21	-0.785714	0.0362385	0.398241
PAPPA	9q33.1	0.785714	0.0362385	0.398241
PCBP3	21q22.3	0.785714	0.0362385	0.398241
PDE10A	6q27	0.785714	0.0362385	0.398241
PEAR1	1q23.1	0.785714	0.0362385	0.398241
PEBP1	12q24.23	-0.785714	0.0362385	0.398241
PIRT	17p12	0.785714	0.0362385	0.398241
PKN3	9q34.11	0.785714	0.0362385	0.398241
PLEKHO1	1q21.2	0.785714	0.0362385	0.398241
PLXDC2	10p12.31	0.785714	0.0362385	0.398241
PNMA3	Xq28	0.785714	0.0362385	0.398241
POU6F1	12q13.13	0.785714	0.0362385	0.398241
PLPP3	1p32.2	0.785714	0.0362385	0.398241
PPM1E	17q22	0.785714	0.0362385	0.398241
PPM1F	22q11.22	0.785714	0.0362385	0.398241
PTPN5	11p15.1	0.785714	0.0362385	0.398241
PTPRCAP	11q13.2	0.785714	0.0362385	0.398241
PTPRM	18p11.23	0.785714	0.0362385	0.398241
PYGL	14q22.1	0.785714	0.0362385	0.398241
PYGM	11q13.1	0.785714	0.0362385	0.398241
RABEP2	16p11.2	-0.785714	0.0362385	0.398241
RAI14	5p13.2	0.785714	0.0362385	0.398241
PLAAT4	11q12.3	0.785714	0.0362385	0.398241
RASAL1	12q24.13	-0.785714	0.0362385	0.398241
RBM5	3p21.31	0.785714	0.0362385	0.398241
RDH10	8q21.11	0.785714	0.0362385	0.398241
RGS9	17q24.1	0.785714	0.0362385	0.398241
RIMS4	20q13.12	0.785714	0.0362385	0.398241
RNFT2	12q24.22	-0.785714	0.0362385	0.398241
ROBO1	3p12.3	0.785714	0.0362385	0.398241
RPA2	1p35.3	0.785714	0.0362385	0.398241
RYR1	19q13.2	0.785714	0.0362385	0.398241
S100B	21q22.3	0.785714	0.0362385	0.398241
SAMSN1	21q11.2	0.785714	0.0362385	0.398241
SARDH	9q34.2	0.785714	0.0362385	0.398241
SCIMP	17p13.2	0.785714	0.0362385	0.398241
SCN2B	11q23.3	0.785714	0.0362385	0.398241
SCN4B	11q23.3	0.785714	0.0362385	0.398241
SENP7	3q12.3	0.785714	0.0362385	0.398241
SEZ6L	22q12.1	0.785714	0.0362385	0.398241
SGCA	17q21.33	0.785714	0.0362385	0.398241
SIGLEC14	19q13.41	0.785714	0.0362385	0.398241
SIGLEC7	19q13.41	0.785714	0.0362385	0.398241
SLAMF1	1q23.3	0.785714	0.0362385	0.398241
SLAMF7	1q23.3	0.785714	0.0362385	0.398241
SLC25A3	12q23.1	-0.785714	0.0362385	0.398241
SLC43A3	11q12.1	0.785714	0.0362385	0.398241
SLC4A7	3p24.1	0.785714	0.0362385	0.398241
SLC7A6OS	16q22.1	0.785714	0.0362385	0.398241
SLC9B1	4q24	0.785714	0.0362385	0.398241
SLC9B2	4q24	0.785714	0.0362385	0.398241
SMCO2	12p11.23	0.785714	0.0362385	0.398241
SMCO3	12p12.3	0.785714	0.0362385	0.398241
SOBP	6q21	0.785714	0.0362385	0.398241
SORBS1	10q24.1	0.785714	0.0362385	0.398241
SP140L	2q37.1	0.785714	0.0362385	0.398241
SP4	7p15.3	0.785714	0.0362385	0.398241
SPON1	11p15.2	0.785714	0.0362385	0.398241
SPRR2A	1q21.3	0.785714	0.0362385	0.398241
SPRR3	1q21.3	0.785714	0.0362385	0.398241
SPTBN4	19q13.2	0.785714	0.0362385	0.398241
SRRT	7q22.1	0.785714	0.0362385	0.398241
ST3GAL5	2p11.2	0.785714	0.0362385	0.398241
SYT11	1q22	0.785714	0.0362385	0.398241
TAF12	1p35.3	0.785714	0.0362385	0.398241
TDRP	8p23.3	0.785714	0.0362385	0.398241
TLR10	4p14	0.785714	0.0362385	0.398241
TMEM130	7q22.1	0.785714	0.0362385	0.398241
TMEM88	17p13.1	0.785714	0.0362385	0.398241
TMX3	18q22.1	0.785714	0.0362385	0.398241
TNFAIP8L2	1q21.3	0.785714	0.0362385	0.398241
TNFSF8	9q32-q33.1	0.785714	0.0362385	0.398241
TP63	3q28	0.785714	0.0362385	0.398241
TPK1	7q35	0.785714	0.0362385	0.398241
TRADD	16q22.1	0.785714	0.0362385	0.398241
TRAPPC4	11q23.3	0.785714	0.0362385	0.398241
TRO	Xp11.21	0.785714	0.0362385	0.398241
TSPYL5	8q22.1	0.785714	0.0362385	0.398241
TYRP1	9p23	0.785714	0.0362385	0.398241
UAP1L1	9q34.3	0.785714	0.0362385	0.398241
UPK3B	7q11.2	0.785714	0.0362385	0.398241
UQCRH	1p33	-0.785714	0.0362385	0.398241
USP32P1	17p11.2	0.785714	0.0362385	0.398241
VEGFC	4q34.3	0.785714	0.0362385	0.398241
VNN2	6q23.2	0.785714	0.0362385	0.398241
VTN	17q11.2	0.785714	0.0362385	0.398241
WHAMMP3	15q11.2	0.785714	0.0362385	0.398241
WNT1	12q13.12	0.785714	0.0362385	0.398241
WNT10B	12q13.12	0.785714	0.0362385	0.398241
WWC1	5q34	0.785714	0.0362385	0.398241
YIPF1	1p32.3	0.785714	0.0362385	0.398241
ZCWPW1	7q22.1	0.785714	0.0362385	0.398241
ZFPM2	8q23.1	0.785714	0.0362385	0.398241
ZMYND8	20q13.12	-0.785714	0.0362385	0.398241
ZNF160	19q13.41-q13.42	0.785714	0.0362385	0.398241
ZNF182	Xp11.23	0.785714	0.0362385	0.398241
ZNF271P	18q12.2	0.785714	0.0362385	0.398241
ZNF333	19p13.12	0.785714	0.0362385	0.398241
ZNF366	5q13.2|5q13.2	0.785714	0.0362385	0.398241
ZNF491	19p13.2	0.785714	0.0362385	0.398241
ZNF667	19q13.43	0.785714	0.0362385	0.398241
ACTBL2	5q11.2	0.778312	0.0392811	0.428413
CAMK2B	7p13	0.778312	0.0392811	0.428413
CCNA1	13q13.3	0.778312	0.0392811	0.428413
ESRRB	14q24.3	0.778312	0.0392811	0.428413
GAST	17q21.2	0.778312	0.0392811	0.428413
LHFPL4	3p25.3	0.778312	0.0392811	0.428413
LINC00552	13q34	-0.778312	0.0392811	0.428413
SLC22A16	6q21|6q21-q22.1	0.778312	0.0392811	0.428413
C20ORF203	20q11.21	0.778312	0.0392811	0.428413
DIO1	1p32.3	0.778312	0.0392811	0.428413
LEP	7q32.1	0.778312	0.0392811	0.428413
PNLDC1	6q25.3	0.778312	0.0392811	0.428413
TKTL2	4q32.2	0.778312	0.0392811	0.428413
LINC00479	21q22.3	0.774806	0.0407695	0.43674
CLCNKB	1p36.13	0.774806	0.0407695	0.43674
INA	10q24.33	0.774806	0.0407695	0.43674
LONRF2	2q11.2	0.774806	0.0407695	0.43674
PLCXD3	5p13.1	0.774806	0.0407695	0.43674
PRIMA1	14q32.12	0.774806	0.0407695	0.43674
RORB	9q21.13	0.774806	0.0407695	0.43674
CLNK	4p16.1	0.768408	0.0435653	0.43674
ERICH3	1p31.1	0.768408	0.0435653	0.43674
FSD2	15q25.2	-0.768408	0.0435653	0.43674
PLPPR3	19p13.3	0.768408	0.0435653	0.43674
P2RX2	12q24.33	0.768408	0.0435653	0.43674
SLED1	4q35.1	-0.768408	0.0435653	0.43674
CT55	Xq26.3	-0.75724	0.0486907	0.43674
TENT5D	Xq21.1	-0.75724	0.0486907	0.43674
FOXB1	15q22.2	-0.75724	0.0486907	0.43674
OR1J1	9q33.2	-0.75724	0.0486907	0.43674
OR1J4	9q33.2	-0.75724	0.0486907	0.43674
PAGE5	Xp11.21	-0.75724	0.0486907	0.43674
TMEM31	Xq22.2	-0.75724	0.0486907	0.43674
ARG1	6q23.2	0.75724	0.0486907	0.43674
CGB8	19q13.33	0.75724	0.0486907	0.43674
DPYS	8q22.3	0.75724	0.0486907	0.43674
ESRG	3p14.3|3p14.3	0.75724	0.0486907	0.43674
FAM138F	19p13.3	0.75724	0.0486907	0.43674
IFNE	9p21.3	0.75724	0.0486907	0.43674
KIR2DL3	19q13.42	0.75724	0.0486907	0.43674
LGI1	10q23.33	0.75724	0.0486907	0.43674
LGSN	6q12	0.75724	0.0486907	0.43674
MAGEA6	Xq28	0.75724	0.0486907	0.43674
PRSS57	19p13.3	0.75724	0.0486907	0.43674
RIMS2	8q22.3	0.75724	0.0486907	0.43674
SORCS3	10q25.1	0.75724	0.0486907	0.43674
TRHDE-AS1	12q21.1	0.75724	0.0486907	0.43674
TREML1	6p21.1	0.756787	0.0489051	0.43674
C9ORF50	9q34.11	0.756787	0.0489051	0.43674
LINC02145	5p15.31	0.756787	0.0489051	0.43674
AANAT	17q25.1	0.756787	0.0489051	0.43674
ADRB3	8p11.23	0.756787	0.0489051	0.43674
FAM92B	16q24.1	0.756787	0.0489051	0.43674
A1CF	10q11.23	-0.75	0.0521814	0.43674
ACSS2	20q11.22	-0.75	0.0521814	0.43674
ALDOA	16p11.2	-0.75	0.0521814	0.43674
AMIGO1	1p13.3	0.75	0.0521814	0.43674
ARHGAP23	17q12	0.75	0.0521814	0.43674
BLOC1S3	19q13.32	0.75	0.0521814	0.43674
BTBD8	1p22.1	0.75	0.0521814	0.43674
C21ORF58	21q22.3	0.75	0.0521814	0.43674
CD36	7q21.11	0.75	0.0521814	0.43674
CHGB	20p12.3	0.75	0.0521814	0.43674
COLGALT1	19p13.11	0.75	0.0521814	0.43674
EFNB1	Xq13.1	-0.75	0.0521814	0.43674
GALM	2p22.1	-0.75	0.0521814	0.43674
GOLGA8A	15q14	0.75	0.0521814	0.43674
HSD17B13	4q22.1	0.75	0.0521814	0.43674
ITGA8	10p13	0.75	0.0521814	0.43674
RESF1	12p11.21	0.75	0.0521814	0.43674
LPAR5	12p13.31	-0.75	0.0521814	0.43674
LRP12	8q22.3	0.75	0.0521814	0.43674
MIP	12q13.3	-0.75	0.0521814	0.43674
NAB2	12q13.3	0.75	0.0521814	0.43674
NPR2	9p13.3	0.75	0.0521814	0.43674
PAPLN	14q24.2	0.75	0.0521814	0.43674
PCDHGB4	5q31.3	0.75	0.0521814	0.43674
PDE5A	4q26	0.75	0.0521814	0.43674
PLAC4	21q22.2	-0.75	0.0521814	0.43674
PPP2R1A	19q13.41	-0.75	0.0521814	0.43674
PRSS8	16p11.2	-0.75	0.0521814	0.43674
PTPRU	1p35.3	0.75	0.0521814	0.43674
RDH11	14q24.1	-0.75	0.0521814	0.43674
SHMT2	12q13.3	-0.75	0.0521814	0.43674
SPATA13	13q12.12	0.75	0.0521814	0.43674
TBC1D3	17q12	0.75	0.0521814	0.43674
TTC28	22q12.1	0.75	0.0521814	0.43674
VWA8	13q14.11	-0.75	0.0521814	0.43674
ZDHHC8	22q11.21	0.75	0.0521814	0.43674
PRXL2C	9q22.33	0.75	0.0521814	0.43674
ABCA13	7p12.3	-0.75	0.0521814	0.43674
ABHD12B	14q22.1	0.75	0.0521814	0.43674
ABLIM3	5q32	0.75	0.0521814	0.43674
ACOT9	Xp22.11	0.75	0.0521814	0.43674
ACSF3	16q24.3	-0.75	0.0521814	0.43674
ACVR2B	3p22.2	0.75	0.0521814	0.43674
ADAMTS6	5q12.3	0.75	0.0521814	0.43674
ADCY2	5p15.31	0.75	0.0521814	0.43674
ADGRA3	4p15.2	-0.75	0.0521814	0.43674
AGO4	1p34.3	0.75	0.0521814	0.43674
ALOX5AP	13q12.3	0.75	0.0521814	0.43674
ANGPT1	8q23.1	0.75	0.0521814	0.43674
ANKRD55	5q11.2	0.75	0.0521814	0.43674
APOBEC3H	22q13.1	0.75	0.0521814	0.43674
APOL4	22q12.3	0.75	0.0521814	0.43674
ARF3	12q13.12	-0.75	0.0521814	0.43674
ARMCX2	Xq22.1	0.75	0.0521814	0.43674
ASIC3	7q36.1	0.75	0.0521814	0.43674
ATP6V1B1	2p13.3	0.75	0.0521814	0.43674
ATRNL1	10q25.3	0.75	0.0521814	0.43674
BATF3	1q32.3	0.75	0.0521814	0.43674
BCAT1	12p12.1	0.75	0.0521814	0.43674
BEX4	Xq22.1	0.75	0.0521814	0.43674
BIRC3	11q22.2	0.75	0.0521814	0.43674
BMF	15q15.1	0.75	0.0521814	0.43674
BMS1P1	10q11.22	0.75	0.0521814	0.43674
C10ORF99	10q23.1	-0.75	0.0521814	0.43674
C11ORF21	11p15.5	0.75	0.0521814	0.43674
C1ORF21	1q25.3	-0.75	0.0521814	0.43674
MIR1-1HG-AS1	20q13.33	0.75	0.0521814	0.43674
C5	9q33.2	0.75	0.0521814	0.43674
CALML4	15q23	-0.75	0.0521814	0.43674
CARD9	9q34.3	0.75	0.0521814	0.43674
CASQ2	1p13.1	0.75	0.0521814	0.43674
CATSPERB	14q32.12	0.75	0.0521814	0.43674
CCDC181	1q24.2	0.75	0.0521814	0.43674
CCL24	7q11.23	-0.75	0.0521814	0.43674
CCR1	3p21.31	0.75	0.0521814	0.43674
CD22	19q13.12	0.75	0.0521814	0.43674
CD226	18q22.2	0.75	0.0521814	0.43674
CD7	17q25.3	0.75	0.0521814	0.43674
CD96	3q13.13-q13.2	0.75	0.0521814	0.43674
CDH11	16q21	0.75	0.0521814	0.43674
CDK19	6q21	0.75	0.0521814	0.43674
CEBPD	8q11.21	0.75	0.0521814	0.43674
CFAP43	10q25.1	0.75	0.0521814	0.43674
CFAP69	7q21.13	0.75	0.0521814	0.43674
CHI3L2	1p13.2	0.75	0.0521814	0.43674
CLDN11	3q26.2	0.75	0.0521814	0.43674
CLEC1A	12p13.2	0.75	0.0521814	0.43674
CLMP	11q24.1	0.75	0.0521814	0.43674
CMPK2	2p25.2	0.75	0.0521814	0.43674
CNTFR	9p13.3	-0.75	0.0521814	0.43674
COL24A1	1p22.3	0.75	0.0521814	0.43674
COL6A1	21q22.3	0.75	0.0521814	0.43674
COPG2	7q32.2	-0.75	0.0521814	0.43674
CP	3q24-q25.1	0.75	0.0521814	0.43674
CPNE8	12q12	0.75	0.0521814	0.43674
CREBRF	5q35.1	0.75	0.0521814	0.43674
CSRP2	12q21.2	0.75	0.0521814	0.43674
CST2	20p11.21	0.75	0.0521814	0.43674
CCN2	6q23.2	0.75	0.0521814	0.43674
CTSK	1q21.3	0.75	0.0521814	0.43674
CTSW	11q13.1	0.75	0.0521814	0.43674
CXCL12	10q11.21	0.75	0.0521814	0.43674
CXCR1	2q35	0.75	0.0521814	0.43674
CXCR5	11q23.3	0.75	0.0521814	0.43674
CYBA	16q24.2	0.75	0.0521814	0.43674
CYBRD1	2q31.1	0.75	0.0521814	0.43674
CYP4F22	19p13.12	0.75	0.0521814	0.43674
DDX58	9p21.1	0.75	0.0521814	0.43674
DENND4A	15q22.31	0.75	0.0521814	0.43674
DENR	12q24.31	-0.75	0.0521814	0.43674
UTP25	1q32.2	-0.75	0.0521814	0.43674
DNALI1	1p34.3	0.75	0.0521814	0.43674
DPY19L2	12q14.2	0.75	0.0521814	0.43674
DSEL	18q22.1	0.75	0.0521814	0.43674
DTHD1	4p14	0.75	0.0521814	0.43674
DZIP1	13q32.1	0.75	0.0521814	0.43674
DZIP1L	3q22.3	0.75	0.0521814	0.43674
ECSCR	5q31.2	0.75	0.0521814	0.43674
ECT2L	6q24.1	-0.75	0.0521814	0.43674
EIF3C	16p11.2	-0.75	0.0521814	0.43674
EPHA1	7q34-q35	-0.75	0.0521814	0.43674
EPHA7	6q16.1	0.75	0.0521814	0.43674
EPSTI1	13q14.11	0.75	0.0521814	0.43674
EPYC	12q21.33	0.75	0.0521814	0.43674
ERC2	3p14.3	0.75	0.0521814	0.43674
EVC	4p16.2	0.75	0.0521814	0.43674
EXOC3L1	16q22.1	0.75	0.0521814	0.43674
F3	1p21.3	0.75	0.0521814	0.43674
PHETA1	12q24.12	-0.75	0.0521814	0.43674
FAM126A	7p15.3	0.75	0.0521814	0.43674
TOGARAM2	2p23.2	0.75	0.0521814	0.43674
INSYN2A	10q26.2	0.75	0.0521814	0.43674
GASK1A	3p22.1	0.75	0.0521814	0.43674
TAFA1	3p14.1	0.75	0.0521814	0.43674
PRXL2A	10q23.1	-0.75	0.0521814	0.43674
FAM76B	11q21	0.75	0.0521814	0.43674
FBN1	15q21.1	0.75	0.0521814	0.43674
FBXO33	14q21.1	0.75	0.0521814	0.43674
FCER2	19p13.2	0.75	0.0521814	0.43674
FCGR2C	1q23.3	0.75	0.0521814	0.43674
FCN3	1p36.11	0.75	0.0521814	0.43674
FFAR2	19q13.12	0.75	0.0521814	0.43674
FFAR4	10q23.33	0.75	0.0521814	0.43674
FGF12	3q28-q29	0.75	0.0521814	0.43674
FHL1	Xq26.3	0.75	0.0521814	0.43674
FILIP1	6q14.1	0.75	0.0521814	0.43674
FRMD6	14q22.1	0.75	0.0521814	0.43674
FST	5q11.2	0.75	0.0521814	0.43674
GABRB3	15q12	0.75	0.0521814	0.43674
GALNT9	12q24.33	0.75	0.0521814	0.43674
GAS2L1	22q12.2	0.75	0.0521814	0.43674
GBP4	1p22.2	0.75	0.0521814	0.43674
GJB1	Xq13.1	-0.75	0.0521814	0.43674
GLIS2	16p13.3	0.75	0.0521814	0.43674
GLT8D2	12q23.3	0.75	0.0521814	0.43674
GNAO1	16q13	0.75	0.0521814	0.43674
GNG11	7q21.3	0.75	0.0521814	0.43674
GPI	19q13.11	-0.75	0.0521814	0.43674
GPR1	2q33.3	0.75	0.0521814	0.43674
GPR174	Xq21.1	0.75	0.0521814	0.43674
GPX4	19p13.3	0.75	0.0521814	0.43674
GRID1	10q23.1-q23.2	0.75	0.0521814	0.43674
GRIN2A	16p13.2	0.75	0.0521814	0.43674
GZMA	5q11.2	0.75	0.0521814	0.43674
HAGHL	16p13.3	0.75	0.0521814	0.43674
HAUS5	19q13.12	0.75	0.0521814	0.43674
HCG27	6p21.33	0.75	0.0521814	0.43674
HCG4	6p22.1	0.75	0.0521814	0.43674
HIPK4	19q13.2	0.75	0.0521814	0.43674
HLA-DMA	6p21.32	0.75	0.0521814	0.43674
HLA-DOA	6p21.32	0.75	0.0521814	0.43674
HLA-DPA1	6p21.32	0.75	0.0521814	0.43674
HLA-DPB1	6p21.32	0.75	0.0521814	0.43674
ARHGAP45	19p13.3	0.75	0.0521814	0.43674
HMOX2	16p13.3	-0.75	0.0521814	0.43674
HOMER2	15q25.2	0.75	0.0521814	0.43674
PLAAT5	11q12.3	0.75	0.0521814	0.43674
HRCT1	9p13.3	-0.75	0.0521814	0.43674
HS3ST3A1	17p12	0.75	0.0521814	0.43674
HS3ST3B1	17p12	0.75	0.0521814	0.43674
ICAM1	19p13.2	0.75	0.0521814	0.43674
IFIH1	2q24.2	0.75	0.0521814	0.43674
IFIT5	10q23.31	0.75	0.0521814	0.43674
IFNG	12q15	0.75	0.0521814	0.43674
IGLON5	19q13.41	0.75	0.0521814	0.43674
IQCA1	2q37.2-q37.3	0.75	0.0521814	0.43674
ITGAL	16p11.2	0.75	0.0521814	0.43674
ITGB1	10p11.22	0.75	0.0521814	0.43674
JADE2	5q31.1	0.75	0.0521814	0.43674
KCNE1	21q22.12	0.75	0.0521814	0.43674
KCNN3	1q21.3	0.75	0.0521814	0.43674
KCNQ1	11p15.5-p15.4	-0.75	0.0521814	0.43674
KIAA0930	22q13.31	0.75	0.0521814	0.43674
TRMT9B	8p22	-0.75	0.0521814	0.43674
KLRC1	12p13.2	0.75	0.0521814	0.43674
L1TD1	1p31.3	-0.75	0.0521814	0.43674
L3HYPDH	14q23.1	0.75	0.0521814	0.43674
LAIR2	19q13.42	0.75	0.0521814	0.43674
LDB2	4p15.32	0.75	0.0521814	0.43674
LGALS1	22q13.1	0.75	0.0521814	0.43674
LILRA6	19q13.42	0.75	0.0521814	0.43674
LILRB3	19q13.42	0.75	0.0521814	0.43674
LIME1	20q13.33	0.75	0.0521814	0.43674
LIPH	3q27.2	0.75	0.0521814	0.43674
LLGL2	17q25.1	-0.75	0.0521814	0.43674
LOC100240735	12q13.13	0.75	0.0521814	0.43674
LPXN	11q12.1	0.75	0.0521814	0.43674
LRIF1	1p13.3	0.75	0.0521814	0.43674
LRRC2	3p21.31	-0.75	0.0521814	0.43674
LRRC37BP1	17q11.2	0.75	0.0521814	0.43674
LSAMP	3q13.31	0.75	0.0521814	0.43674
LTBP3	11q13.1	0.75	0.0521814	0.43674
LY6H	8q24.3	0.75	0.0521814	0.43674
MAGED4B	Xp11.22	0.75	0.0521814	0.43674
MAGEH1	Xp11.21	0.75	0.0521814	0.43674
MAMDC2	9q21.12	0.75	0.0521814	0.43674
MAN1C1	1p36.11	0.75	0.0521814	0.43674
MAPKAPK5	12q24.12-q24.13	-0.75	0.0521814	0.43674
MASP1	3q27.3	0.75	0.0521814	0.43674
MAT1A	10q22.3	-0.75	0.0521814	0.43674
MDFI	6p21.1	0.75	0.0521814	0.43674
MDFIC	7q31.1-q31.2	0.75	0.0521814	0.43674
MEG3	14q32.2	0.75	0.0521814	0.43674
MEIS3	19q13.32	0.75	0.0521814	0.43674
MEOX1	17q21.31	0.75	0.0521814	0.43674
MLANA	9p24.1	0.75	0.0521814	0.43674
MMAB	12q24.11	-0.75	0.0521814	0.43674
MMP19	12q13.2	0.75	0.0521814	0.43674
MPZL1	1q24.2	-0.75	0.0521814	0.43674
MSMO1	4q32.3	-0.75	0.0521814	0.43674
MST1R	3p21.31	0.75	0.0521814	0.43674
MT2A	16q13	0.75	0.0521814	0.43674
MUC12	7q22.1	-0.75	0.0521814	0.43674
MUSTN1	3p21.1	0.75	0.0521814	0.43674
MYBPC1	12q23.2	-0.75	0.0521814	0.43674
NAGK	2p13.3	0.75	0.0521814	0.43674
NCAM1	11q23.2	0.75	0.0521814	0.43674
NDUFA4L2	12q13.3	0.75	0.0521814	0.43674
NEGR1	1p31.1	0.75	0.0521814	0.43674
[truncated: 16,750 more rows]

## Sheet: TCGA_Nature
Correlated Gene	Cytoband	Spearman's Correlation	p-Value	q-Value
GGT5	22q11.23	0.715073	1.60499e-31	2.65568e-27
GLIS2	16p13.3	0.713153	2.74575e-31	2.65568e-27
EHD2	19q13.33	0.710043	6.49218e-31	4.18616e-27
PDLIM7	5q35.3	0.705795	2.06555e-30	9.98898e-27
SLC12A4	16q22.1	0.696719	2.28759e-29	8.85024e-26
TSPAN4	11p15.5	0.69418	4.41151e-29	1.03248e-25
TUBB6	18p11.21	0.694117	4.4841e-29	1.03248e-25
PDLIM2	8p21.3	0.693648	5.05859e-29	1.03248e-25
SCARF2	22q11.21	0.693516	5.23275e-29	1.03248e-25
COL6A2	21q22.3	0.693354	5.45468e-29	1.03248e-25
HHIPL1	14q32.2	0.693067	5.87121e-29	1.03248e-25
PALM	19p13.3	0.686265	3.27399e-28	5.27767e-25
FAM20C	7p22.3	0.685851	3.62945e-28	5.40062e-25
EMILIN1	2p23.3	0.674754	5.40334e-27	7.46587e-24
EFEMP2	11q13.1	0.673977	6.4981e-27	8.37995e-24
CAVIN1	17q21.2	0.67164	1.12864e-26	1.36453e-23
LGALS1	22q13.1	0.668467	2.36945e-26	2.62963e-23
MMP14	14q11.2	0.668329	2.44692e-26	2.62963e-23
GLI2	2q14.2	0.667422	3.01889e-26	3.07355e-23
FLNA	Xq28	0.663785	6.96196e-26	6.60373e-23
KANK3	19p13.2	0.663656	7.16906e-26	6.60373e-23
MEIS3	19q13.32	0.658916	2.09242e-25	1.83981e-22
COL6A1	21q22.3	0.658717	2.18755e-25	1.83982e-22
CERCAM	9q34.11	0.656989	3.21572e-25	2.59187e-22
NLGN2	17p13.1	0.656707	3.4237e-25	2.64912e-22
CLEC11A	19q13.33	0.655018	4.97585e-25	3.63723e-22
CHRD	3q27.1	0.654724	5.30884e-25	3.63723e-22
TGFB1I1	16p11.2	0.654699	5.33821e-25	3.63723e-22
AEBP1	7p13	0.654561	5.50365e-25	3.63723e-22
MFGE8	15q26.1	0.654449	5.64086e-25	3.63723e-22
ARSI	5q32	0.65408	6.11773e-25	3.81746e-22
SPON2	4p16.3	0.653386	7.12524e-25	4.30721e-22
MXRA8	1p36.33	0.652332	8.97217e-25	5.0962e-22
SPHK1	17q25.1	0.65225	9.13385e-25	5.0962e-22
TIE1	1p34.2	0.652207	9.2208e-25	5.0962e-22
MRC2	17q23.2	0.650798	1.25306e-24	6.73313e-22
BGN	Xq28	0.647508	2.54869e-24	1.33248e-21
GPSM1	9q34.3	0.646482	3.17507e-24	1.61628e-21
SERPINH1	11q13.5	0.646221	3.35663e-24	1.66489e-21
UBTD1	10q24.1-q24.2	0.645089	4.27161e-24	2.04055e-21
TGFB1	19q13.2	0.645031	4.32498e-24	2.04055e-21
RAB3IL1	11q12.2-q12.3	0.643657	5.78685e-24	2.66526e-21
ADAMTS2	5q35.3	0.639661	1.33861e-23	6.02186e-21
COL1A1	17q21.33	0.63918	1.47947e-23	6.50428e-21
SYDE1	19p13.12	0.638199	1.81378e-23	7.79682e-21
C1R	12p13.31	0.637578	2.0625e-23	8.67328e-21
TMEM204	16p13.3	0.636529	2.5605e-23	1.05384e-20
HIC1	17p13.3	0.632505	5.82912e-23	2.34913e-20
GPR161	1q24.2	0.631492	7.15693e-23	2.82538e-20
ISLR	15q24.1	0.629767	1.01308e-22	3.8503e-20
FBLN2	3p25.1	0.629757	1.01512e-22	3.8503e-20
ADGRA2	8p11.23	0.628662	1.26434e-22	4.70335e-20
CSDC2	22q13.2	0.628483	1.31055e-22	4.78326e-20
BMP1	8p21.3	0.628168	1.39561e-22	4.99937e-20
KANK2	19p13.2	0.625768	2.24945e-22	7.91152e-20
GPC1	2q37.3	0.625057	2.58909e-22	8.94345e-20
COMP	19p13.11	0.624281	3.01738e-22	1.024e-19
EVA1B	1p34.3	0.623463	3.54394e-22	1.18196e-19
EBF4	20p13	0.622551	4.23725e-22	1.38924e-19
MYL9	20q11.23	0.622197	4.54093e-22	1.464e-19
HTRA3	4p16.1	0.621651	5.0517e-22	1.60197e-19
MFRP	11q23.3	0.620755	6.01538e-22	1.8768e-19
TAGLN	11q23.3	0.619724	7.34893e-22	2.23202e-19
PCOLCE	7q22.1	0.619698	7.38467e-22	2.23202e-19
PLPPR2	19p13.2	0.618971	8.50127e-22	2.52998e-19
KIFC3	16q21	0.617984	1.02831e-21	3.01387e-19
ANGPTL2	9q33.3	0.616837	1.2818e-21	3.70076e-19
CPZ	4p16.1	0.615287	1.72427e-21	4.90503e-19
ADAMTS10	19p13.2	0.613679	2.34074e-21	6.56222e-19
WTIP	19q13.11	0.613439	2.44985e-21	6.76997e-19
ZNF469	16q24.2	0.613052	2.63621e-21	7.18236e-19
ITGA11	15q23	0.612179	3.10883e-21	8.3524e-19
TNC	9q33.1	0.611507	3.52773e-21	9.34801e-19
LDOC1	Xq27.1	0.611065	3.83366e-21	1.00214e-18
GNAI2	3p21.31	0.609735	4.91925e-21	1.26877e-18
HSPA12B	20p13	0.609378	5.25881e-21	1.33353e-18
RCN3	19q13.33	0.609327	5.30822e-21	1.33353e-18
CAVIN3	11p15.4	0.606698	8.65248e-21	2.14582e-18
NACAD	7p13	0.605542	1.07123e-20	2.62303e-18
EMP3	19q13.33	0.60481	1.22548e-20	2.96321e-18
LOXL2	8p21.3	0.603837	1.465e-20	3.45702e-18
JPH2	20q13.12	0.603836	1.46545e-20	3.45702e-18
CD248	11q13.2	0.603223	1.63923e-20	3.82039e-18
NOTCH3	19p13.12	0.602991	1.71019e-20	3.93833e-18
TNS1	2q35	0.601883	2.09298e-20	4.76313e-18
ATP10A	15q12	0.601602	2.20245e-20	4.95397e-18
HOMER3	19p13.11	0.601192	2.37293e-20	5.27609e-18
LOXL1	15q24.1	0.600674	2.6063e-20	5.72911e-18
GYPC	2q14.3	0.600028	2.92939e-20	6.36698e-18
CNN1	19p13.2	0.59924	3.37694e-20	7.25817e-18
A4GALT	22q13.2	0.597454	4.65448e-20	9.8941e-18
BOC	3q13.2	0.597337	4.75289e-20	9.99346e-18
COL1A2	7q21.3	0.59718	4.88824e-20	1.00714e-17
GPR68	14q32.11	0.597174	4.89409e-20	1.00714e-17
ARHGEF17	11q13.4	0.596965	5.08017e-20	1.03443e-17
MAP7D1	1p34.3	0.596564	5.4571e-20	1.09961e-17
VASN	16p13.3	0.596451	5.56879e-20	1.1071e-17
HS3ST3A1	17p12	0.596411	5.60875e-20	1.1071e-17
VIM	10p13	0.596291	5.7303e-20	1.11111e-17
ITGA5	12q13.13	0.596277	5.74397e-20	1.11111e-17
FGFR1	8p11.23	0.595553	6.53515e-20	1.25164e-17
LYL1	19p13.13	0.594591	7.75208e-20	1.47016e-17
HLX	1q41	0.594338	8.10863e-20	1.52285e-17
GAS1	9q21.33	0.594019	8.57953e-20	1.59579e-17
LMOD1	1q32.1	0.593149	1.00046e-19	1.84313e-17
MRGPRF	11q13.3	0.593042	1.01949e-19	1.86047e-17
FNDC1	6q25.3	0.592824	1.05956e-19	1.9017e-17
PLPP7	9q34.13	0.592812	1.06174e-19	1.9017e-17
SLC11A1	2q35	0.592223	1.17779e-19	2.0902e-17
NTNG2	9q34.13	0.59172	1.2865e-19	2.26236e-17
KCNMB1	5q35.1	0.590861	1.49573e-19	2.60661e-17
PNMA8B	19q13.32	0.590478	1.59917e-19	2.76199e-17
PLEKHO2	15q22.31	0.590248	1.66484e-19	2.84996e-17
PDGFRB	5q32	0.589228	1.98884e-19	3.37475e-17
PLD3	19q13.2	0.588812	2.13793e-19	3.59619e-17
TMEM121	14q32.33	0.588761	2.15725e-19	3.5974e-17
IGFBP6	12q13.13	0.588056	2.43778e-19	4.03046e-17
RGMA	15q26.1	0.587268	2.79401e-19	4.58028e-17
NUMBL	19q13.2	0.586983	2.93527e-19	4.77141e-17
CTSZ	20q13.32	0.586412	3.2391e-19	5.22142e-17
SH2D3C	9q34.11	0.585826	3.58293e-19	5.72795e-17
COL8A1	3q12.1	0.585537	3.76532e-19	5.97019e-17
SLC22A17	14q11.2	0.584763	4.3006e-19	6.76348e-17
MAP1A	15q15.3	0.583973	4.92287e-19	7.67967e-17
FLT4	5q35.3	0.583337	5.48753e-19	8.49206e-17
RIPOR1	16q22.1	0.583162	5.65399e-19	8.68022e-17
RABAC1	19q13.2	0.583012	5.8006e-19	8.83518e-17
TMEM200B	1p35.3	0.582922	5.89035e-19	8.90179e-17
APBA2	15q13.1	0.582219	6.6383e-19	9.95436e-17
EHD1	11q13.1	0.581968	6.92666e-19	1.03069e-16
METRN	16p13.3	0.581132	7.98158e-19	1.17859e-16
COX7A1	19q13.12	0.579975	9.70416e-19	1.4221e-16
LAMB2	3p21.31	0.579261	1.09448e-18	1.59184e-16
VAMP5	2p11.2	0.576533	1.72785e-18	2.4943e-16
TAFA5	22q13.32	0.575836	1.94061e-18	2.78068e-16
SUSD2	22q11.23	0.575452	2.06842e-18	2.92865e-16
FBLN1	22q13.31	0.575435	2.07416e-18	2.92865e-16
ZBTB46	20q13.33	0.575028	2.21914e-18	3.11066e-16
MMP23A	1p36.33	0.57428	2.51163e-18	3.49532e-16
PTGIR	19q13.32	0.574203	2.54372e-18	3.51469e-16
HSD17B14	19q13.33	0.573868	2.68871e-18	3.68868e-16
SLC39A13	11p11.2	0.573601	2.80988e-18	3.82776e-16
SLC2A6	9q34.2	0.57346	2.87562e-18	3.88992e-16
MAP2K6	17q24.3	-0.573347	2.92993e-18	3.93588e-16
MMP23B	1p36.33	0.572941	3.13238e-18	4.17881e-16
OLFML2B	1q23.3	0.572409	3.41905e-18	4.53e-16
MMP2	16q12.2	0.572298	3.48149e-18	4.58135e-16
THBS2	6q27	0.571985	3.66554e-18	4.79095e-16
LTBP3	11q13.1	0.570881	4.39147e-18	5.70124e-16
ACTA2	10q23.31	0.570696	4.52646e-18	5.83732e-16
COL18A1	21q22.3	0.569863	5.18522e-18	6.64257e-16
APOE	19q13.32	0.5688	6.16386e-18	7.84433e-16
DNAJB5	9p13.3	0.568683	6.28185e-18	7.94223e-16
P4HA3	11q13.4	0.568446	6.52803e-18	8.19989e-16
GPR162	12p13.31	0.568201	6.79257e-18	8.47713e-16
KIF17	1p36.12	0.568025	6.98906e-18	8.66643e-16
TRPV2	17p11.2	0.567281	7.88226e-18	9.71175e-16
CRIP2	14q32.33	0.566256	9.29824e-18	1.13839e-15
ARHGEF25	12q13.3	0.565897	9.85067e-18	1.19844e-15
GLI3	7p14.1	0.565591	1.03461e-17	1.25084e-15
VWF	12p13.31	0.565333	1.07847e-17	1.29578e-15
RELB	19q13.32	0.56485	1.16517e-17	1.3913e-15
CALHM2	10q24.33	0.564582	1.21639e-17	1.44355e-15
COL8A2	1p34.3	0.564373	1.25768e-17	1.48344e-15
CD68	17p13.1	0.563875	1.3617e-17	1.59641e-15
THY1	11q23.3	0.563653	1.41081e-17	1.64401e-15
ADAMTS7	15q25.1	0.563328	1.48595e-17	1.72121e-15
NRP2	2q33.3	0.562734	1.63336e-17	1.8807e-15
MAPK11	22q13.33	0.56236	1.73336e-17	1.9755e-15
FXYD6	11q23.3	0.56235	1.73612e-17	1.9755e-15
SHISAL1	22q13.31	0.561841	1.88219e-17	2.12918e-15
CNTNAP1	17q21.2	0.561604	1.95423e-17	2.19783e-15
PSD	10q24.32	0.561452	2.00182e-17	2.23833e-15
NFKB2	10q24.32	0.560722	2.24658e-17	2.49757e-15
HSPB2	11q23.1	0.560422	2.3557e-17	2.60393e-15
PODN	1p32.3	0.560215	2.43388e-17	2.67506e-15
LTBP4	19q13.2	0.560106	2.47587e-17	2.70583e-15
EGFL7	9q34.3	0.560026	2.50733e-17	2.72482e-15
EVC	4p16.2	0.559969	2.52985e-17	2.73393e-15
CLIP3	19q13.12	0.559929	2.54587e-17	2.73596e-15
MCOLN1	19p13.2	0.559569	2.69455e-17	2.87975e-15
AXL	19q13.2	0.55928	2.81974e-17	2.99698e-15
SEMA6B	19p13.3	0.558738	3.07048e-17	3.24565e-15
PLAUR	19q13.31	0.558576	3.14946e-17	3.31104e-15
ZNF467	7q36.1	0.558465	3.20433e-17	3.35052e-15
PRRX2	9q34.11	0.558367	3.25405e-17	3.38421e-15
PXDN	2p25.3	0.55799	3.45221e-17	3.5711e-15
RAB34	17q11.2	0.557724	3.59855e-17	3.70268e-15
EFS	14q11.2	0.555361	5.19993e-17	5.32209e-15
LOXL3	2p13.1	0.555167	5.35844e-17	5.45546e-15
CTIF	18q21.1	0.553686	6.73714e-17	6.82321e-15
EVC2	4p16.2	0.553411	7.02941e-17	7.08213e-15
STARD8	Xq13.1	0.553055	7.4251e-17	7.44202e-15
UNC5B	10q22.1	0.552755	7.7764e-17	7.75395e-15
S1PR2	19p13.2	0.552548	8.02781e-17	7.96359e-15
RGS19	20q13.33	0.552441	8.16067e-17	8.05408e-15
AOC3	17q21.31	0.552182	8.4914e-17	8.33796e-15
RHOG	11p15.4	0.552136	8.55253e-17	8.35557e-15
COL5A1	9q34.3	0.550977	1.0213e-16	9.92764e-15
HSPB7	1p36.13	0.550583	1.08465e-16	1.04907e-14
SERPING1	11q12.1	0.55049	1.10024e-16	1.05885e-14
CTSD	11p15.5	0.550254	1.14046e-16	1.09008e-14
FLNC	7q32.1	0.550234	1.14395e-16	1.09008e-14
FKTN	9q31.2	-0.549385	1.30195e-16	1.23455e-14
TYMP	22q13.33	0.549311	1.31657e-16	1.24233e-14
SPI1	11p11.2	0.548921	1.39706e-16	1.31188e-14
PLSCR3	17p13.1	0.548866	1.40879e-16	1.31651e-14
REEP2	5q31.2	0.548388	1.51453e-16	1.40852e-14
LTBP2	14q24.3	0.548265	1.5432e-16	1.42831e-14
IFFO1	12p13.31	0.547677	1.68671e-16	1.55371e-14
F2RL3	19p13.11	0.547512	1.72938e-16	1.58545e-14
CHST12	7p22.3	0.547313	1.78206e-16	1.62046e-14
SYT3	19q13.33	0.547305	1.78431e-16	1.62046e-14
MAP3K12	12q13.13	0.547273	1.79287e-16	1.62062e-14
CYB5R3	22q13.2	0.546647	1.97039e-16	1.77281e-14
MRAS	3q22.3	0.546143	2.12576e-16	1.90373e-14
CCDC8	19q13.32	0.545662	2.28504e-16	2.03678e-14
TIMP2	17q25.3	0.545632	2.29538e-16	2.03678e-14
GFPT2	5q35.3	0.544931	2.5499e-16	2.2523e-14
COL4A2	13q34	0.544738	2.62493e-16	2.30803e-14
APLP1	19q13.12	0.544208	2.84116e-16	2.48685e-14
NFATC1	18q23	0.543923	2.96493e-16	2.58025e-14
METRNL	17q25.3	0.543901	2.97455e-16	2.58025e-14
PHYHIP	8p21.3	0.54335	3.22961e-16	2.789e-14
INHBA	7p14.1	0.543067	3.36872e-16	2.8962e-14
RAMP3	7p13	0.542821	3.49402e-16	2.99064e-14
ACTC1	15q14	0.542782	3.51426e-16	2.9947e-14
CHST1	11p11.2	0.542536	3.64552e-16	3.09294e-14
ADAMTSL4	1q21.2	0.541591	4.19421e-16	3.54292e-14
FSCN1	7p22.1	0.541367	4.33549e-16	3.64633e-14
GADD45B	19p13.3	0.540945	4.61502e-16	3.86463e-14
SNCG	10q23.2	0.540511	4.92064e-16	4.10279e-14
SHANK1	19q13.33	0.540133	5.20266e-16	4.31932e-14
TWIST1	7p21.1	0.539583	5.64205e-16	4.6641e-14
LIMS2	2q14.3	0.539528	5.68798e-16	4.68205e-14
CACNA1H	16p13.3	0.539394	5.80083e-16	4.75472e-14
VMO1	17p13.2	0.539331	5.8552e-16	4.77903e-14
PLPP4	10q26.12	0.539282	5.8977e-16	4.79349e-14
SPOCD1	1p35.2	0.539166	5.9992e-16	4.85559e-14
MMRN2	10q23.2	0.53888	6.25612e-16	5.04243e-14
OSCAR	19q13.42	0.538384	6.72814e-16	5.40038e-14
AP1M1	19p13.11	0.538354	6.75784e-16	5.4018e-14
FBXL7	5p15.1	0.53795	7.1698e-16	5.70751e-14
ITGAM	16p11.2	0.537608	7.53789e-16	5.97594e-14
MAN2B1	19p13.13	0.537273	7.91671e-16	6.25065e-14
CLCF1	11q13.2	0.535477	1.02835e-15	8.08633e-14
ADCY2	5p15.31	0.535342	1.04857e-15	8.21196e-14
PLEKHO1	1q21.2	0.534742	1.14393e-15	8.92262e-14
SLC4A3	2q35	0.533942	1.28419e-15	9.97643e-14
PLVAP	19p13.11	0.533737	1.32283e-15	1.02356e-13
PDLIM4	5q31.1	0.533478	1.37316e-15	1.05762e-13
GRASP	12q13.13	0.533455	1.37779e-15	1.05762e-13
MDGA1	6p21.2	0.532742	1.52678e-15	1.16736e-13
FAM171A2	17q21.31	0.532479	1.58561e-15	1.20756e-13
ZYX	7q34	0.532068	1.68218e-15	1.27608e-13
HAPLN3	15q26.1	0.531916	1.71926e-15	1.29912e-13
SPSB1	1p36.22	0.53157	1.80661e-15	1.3598e-13
MEGF6	1p36.32	0.531098	1.93307e-15	1.44935e-13
GLCE	15q23	-0.53024	2.18523e-15	1.63209e-13
EHBP1L1	11q13.1	0.530205	2.19619e-15	1.63397e-13
COL3A1	2q32.2	0.530051	2.24484e-15	1.66376e-13
FAR2	12p11.22	-0.530005	2.25985e-15	1.66849e-13
SIPA1	11q13.1	0.529976	2.26901e-15	1.66889e-13
DNM1	9q34.11	0.529853	2.30932e-15	1.6921e-13
COL6A3	2q37.3	0.529818	2.32089e-15	1.69416e-13
NXN	17p13.3	0.529622	2.38637e-15	1.73541e-13
TWIST2	2q37.3	0.529054	2.58736e-15	1.87453e-13
BMERB1	16p13.11	0.528851	2.66303e-15	1.92215e-13
HTRA1	10q26.13	0.528402	2.8383e-15	2.04104e-13
IGFBP5	2q35	0.526868	3.52632e-15	2.52641e-13
FKBP8	19p13.11	0.526828	3.54631e-15	2.53136e-13
DDR2	1q23.3	0.526566	3.67985e-15	2.61604e-13
HK3	5q35.2	0.526543	3.692e-15	2.61604e-13
MFAP2	1p36.13	0.526344	3.79682e-15	2.6805e-13
FBLN5	14q32.12	0.525968	4.00301e-15	2.81579e-13
DPP7	9q34.3	0.52588	4.05314e-15	2.84072e-13
MFAP4	17p11.2	0.525095	4.52544e-15	3.16029e-13
GAS7	17p13.1	0.524959	4.61318e-15	3.20997e-13
GJD3	17q21.2	0.524785	4.72684e-15	3.27728e-13
ATP8B2	1q21.3	0.524658	4.81163e-15	3.32415e-13
B4GALNT1	12q13.3	0.523072	6.0053e-15	4.13404e-13
ISM1	20p12.1	0.522819	6.22119e-15	4.26747e-13
LYNX1	8q24.3	0.522552	6.45704e-15	4.4136e-13
FAM167B	1p35.2	0.522281	6.70451e-15	4.56662e-13
ZBTB47	3p22.1	0.521762	7.20582e-15	4.89086e-13
CCL21	9p13.3	0.520605	8.45813e-15	5.72077e-13
P3H1	1p34.2	0.520498	8.58397e-15	5.78565e-13
2022-03-02	19p13.2	0.520276	8.85134e-15	5.94515e-13
FZD1	7q21.13	0.520158	8.99711e-15	6.02215e-13
GFPT1	2p13.3	-0.520041	9.14367e-15	6.09914e-13
PRELP	1q32.1	0.519961	9.24532e-15	6.14576e-13
ADAMTS12	5p13.3-p13.2	0.519836	9.40636e-15	6.23139e-13
NTM	11q25	0.51971	9.57014e-15	6.31826e-13
VAT1	17q21.31	0.51933	1.00853e-14	6.63573e-13
TP73-AS1	1p36.32	0.518993	1.05643e-14	6.92731e-13
ACTG2	2p13.1	0.518751	1.09217e-14	7.13749e-13
MAPK12	22q13.33	0.518272	1.16643e-14	7.59714e-13
SLIT3	5q34-q35.1	0.518006	1.20967e-14	7.85232e-13
LCAT	16q22.1	0.517968	1.21606e-14	7.86736e-13
NPR1	1q21.3	0.517898	1.2278e-14	7.91684e-13
MSC	8q13.3	0.517312	1.33034e-14	8.54954e-13
MTERF2	12q23.3	-0.517232	1.345e-14	8.61511e-13
TNFRSF4	1p36.33	0.51696	1.39596e-14	8.91201e-13
ITGB2	21q22.3	0.516789	1.4288e-14	9.09167e-13
SH3GL1	19p13.3	0.516112	1.56716e-14	9.9394e-13
BORCS6	17p13.1	0.515908	1.61124e-14	1.01855e-12
P2RY6	11q13.4	0.515756	1.6449e-14	1.03644e-12
LOXL4	10q24.2	0.515577	1.68535e-14	1.05849e-12
RFTN1	3p24.3	0.515417	1.72248e-14	1.0783e-12
SLC45A1	1p36.23	0.51523	1.76674e-14	1.10245e-12
FZD8	10p11.21	0.514961	1.83246e-14	1.13978e-12
DKK3	11p15.3	0.51402	2.08182e-14	1.29073e-12
CD46	1q32.2	-0.513703	2.17305e-14	1.34113e-12
ABTB1	3q21.3	0.51369	2.17698e-14	1.34113e-12
IFT74	9p21.2	-0.513543	2.22062e-14	1.36367e-12
COPZ2	17q21.32	0.513484	2.23822e-14	1.37013e-12
LTC4S	5q35.3	0.51311	2.35409e-14	1.43651e-12
CHPF	2q35	0.512625	2.51339e-14	1.5289e-12
CCDC80	3q13.2	0.512579	2.52869e-14	1.53338e-12
PDGFB	22q13.1	0.512494	2.55784e-14	1.54622e-12
PPM1M	3p21.2	0.512209	2.65801e-14	1.60176e-12
CYGB	17q25.1	0.511964	2.74716e-14	1.65034e-12
SLC39A8	4q24	-0.511646	2.86673e-14	1.71684e-12
MXRA5	Xp22.33	0.511197	3.04474e-14	1.81782e-12
APBB1	11p15.4	0.511154	3.0625e-14	1.8228e-12
ZNF518A	10q24.1	-0.510875	3.17905e-14	1.88637e-12
FBXO17	19q13.2	0.510498	3.34369e-14	1.97799e-12
ACTB	7p22.1	0.510338	3.41611e-14	2.01467e-12
PANX2	22q13.33	0.510066	3.54223e-14	2.0827e-12
CD82	11p11.2	0.50991	3.61681e-14	2.12011e-12
LBH	2p23.1	0.509501	3.81963e-14	2.23223e-12
TMCC2	1q32.1	0.509473	3.83411e-14	2.23394e-12
DBN1	5q35.3	0.509314	3.916e-14	2.27481e-12
THBD	20p11.21	0.509163	3.99605e-14	2.31436e-12
TNXB	6p21.33-p21.32	0.509056	4.0533e-14	2.34051e-12
ADAM8	10q26.3	0.508815	4.18505e-14	2.40939e-12
FOXS1	20q11.21	0.508662	4.2714e-14	2.45181e-12
INSYN1	15q24.1	0.508129	4.58469e-14	2.62064e-12
FMNL1	17q21.31	0.508116	4.59263e-14	2.62064e-12
ELL	19p13.11	0.507707	4.84862e-14	2.75858e-12
ABCA3	16p13.3	0.50723	5.16509e-14	2.93002e-12
IL18BP	11q13.4	0.507054	5.28626e-14	2.98127e-12
LSP1	11p15.5	0.507054	5.28626e-14	2.98127e-12
LRRC32	11q13.5	0.506477	5.70549e-14	3.20834e-12
CD14	5q31.3	0.506383	5.77632e-14	3.23876e-12
MAFB	20q12	0.506188	5.92709e-14	3.31369e-12
RASL12	15q22.31	0.505899	6.15708e-14	3.42324e-12
SFRP4	7p14.1	0.505897	6.15844e-14	3.42324e-12
SHANK3	22q13.33	0.505505	6.48491e-14	3.59439e-12
TENM3	4q34.3-q35.1	0.505445	6.53639e-14	3.61257e-12
SHISA4	1q32.1	0.504572	7.3308e-14	4.04008e-12
MMP11	22q11.23	0.504245	7.65214e-14	4.19604e-12
NAB2	12q13.3	0.50424	7.65716e-14	4.19604e-12
FBN1	15q21.1	0.504028	7.87281e-14	4.30202e-12
PTPRN	2q35	0.504002	7.89952e-14	4.30446e-12
ACP5	19p13.2	0.503959	7.94368e-14	4.31636e-12
MAB21L2	4q31.3	0.503898	8.00817e-14	4.33922e-12
SIGLEC9	19q13.41	0.503746	8.16897e-14	4.41398e-12
RAVER2	1p31.3	-0.503572	8.3566e-14	4.50279e-12
FNDC4	2p23.3	0.5034	8.54656e-14	4.59235e-12
PER1	17p13.1	0.502592	9.49705e-14	5.08894e-12
C5AR1	19q13.32	0.502467	9.65327e-14	5.15837e-12
SPEG	2q35	0.502177	1.00254e-13	5.34247e-12
TIMP1	Xp11.3	0.502036	1.02101e-13	5.42591e-12
COL5A3	19p13.2	0.501786	1.0548e-13	5.59017e-12
WDR86	7q36.1	0.501627	1.07689e-13	5.69161e-12
CMPK1	1p33	-0.501581	1.08333e-13	5.71006e-12
CCM2L	20q11.21	0.500763	1.20462e-13	6.33212e-12
NTRK1	1q23.1	0.500676	1.21821e-13	6.3862e-12
COL7A1	3p21.31	0.500631	1.22538e-13	6.40641e-12
PLEKHM2	1p36.21	0.50013	1.30742e-13	6.81692e-12
CD37	19q13.33	0.500005	1.32876e-13	6.90953e-12
C14ORF132	14q32.2	0.499897	1.34752e-13	6.97113e-12
TREM2	6p21.1	0.499895	1.34781e-13	6.97113e-12
MARCO	2q14.2	0.499787	1.36669e-13	7.04711e-12
TENM4	11q14.1	0.49977	1.36979e-13	7.04711e-12
OPRL1	20q13.33	0.499691	1.3837e-13	7.0998e-12
PPP1R18	6p21.33	0.49882	1.54827e-13	7.92323e-12
FAM43B	1p36.12	0.498424	1.62908e-13	8.30339e-12
RTL8B	Xq26.3	0.498409	1.63228e-13	8.30339e-12
NECTIN2	19q13.32	0.498394	1.63544e-13	8.30339e-12
PTOV1	19q13.33	0.498222	1.67199e-13	8.46673e-12
MMP17	12q24.33	0.498104	1.6976e-13	8.57397e-12
ZSWIM4	19p13.13-p13.12	0.497384	1.86182e-13	9.3789e-12
SFRP2	4q31.3	0.497361	1.8674e-13	9.38259e-12
TYROBP	19q13.12	0.497287	1.88506e-13	9.44677e-12
INKA1	3p21.31	0.497106	1.9295e-13	9.64452e-12
ZNF668	16p11.2	0.496989	1.95858e-13	9.76465e-12
RRAD	16q22.1	0.496867	1.98936e-13	9.89261e-12
DAPK3	19p13.3	0.496845	1.99489e-13	9.89468e-12
ENG	9q34.11	0.496665	2.04143e-13	1.00996e-11
ATP8B3	19p13.3	0.496508	2.08279e-13	1.02779e-11
DACT3	19q13.32	0.496426	2.10467e-13	1.03595e-11
PIP5K1C	19p13.3	0.496204	2.1652e-13	1.06304e-11
PTPRU	1p35.3	0.496139	2.18327e-13	1.06919e-11
CCDC184	12q13.11	0.495727	2.30104e-13	1.12402e-11
APCDD1L	20q13.32	0.495514	2.36426e-13	1.152e-11
ISL2	15q24.3	0.495256	2.44323e-13	1.18748e-11
PIK3R2	19p13.11	0.495199	2.46107e-13	1.19316e-11
TMEM161B	5q14.3	-0.495069	2.50217e-13	1.21005e-11
HS3ST3B1	17p12	0.4948	2.58915e-13	1.24899e-11
APC2	19p13.3	0.494754	2.60457e-13	1.25331e-11
HAND2	4q34.1	0.494501	2.68941e-13	1.29092e-11
GLI1	12q13.3	0.494448	2.70761e-13	1.29644e-11
HSPG2	1p36.12	0.494159	2.80866e-13	1.3415e-11
MFSD12	19p13.3	0.493864	2.91585e-13	1.38926e-11
GRN	17q21.31	0.493842	2.92387e-13	1.38967e-11
MGAT1	5q35.3	0.493784	2.94559e-13	1.39656e-11
LLGL1	17p11.2	0.493613	3.00979e-13	1.42351e-11
WDR81	17p13.3	0.492962	3.26807e-13	1.54189e-11
RHOF	12q24.31	0.492575	3.43183e-13	1.61521e-11
TICAM1	19p13.3	0.492368	3.5226e-13	1.65391e-11
FRMD8	11q13.1	0.492341	3.53448e-13	1.65547e-11
GPR176	15q14-q15.1	0.492176	3.60888e-13	1.68623e-11
TNFSF12	17p13.1	0.491822	3.77335e-13	1.75883e-11
PRDM6	5q23.2	0.491673	3.84469e-13	1.78778e-11
PTH1R	3p21.31	0.491527	3.91598e-13	1.81656e-11
NNMT	11q23.2	0.491507	3.92612e-13	1.81691e-11
ABI3	17q21.32	0.49143	3.9642e-13	1.83015e-11
FGR	1p35.3	0.490961	4.20478e-13	1.9366e-11
ZZZ3	1p31.1	-0.490377	4.52438e-13	2.07885e-11
ZNF385A	12q13.13	0.490342	4.54429e-13	2.08305e-11
SORCS2	4p16.1	0.49015	4.65485e-13	2.12868e-11
SPARC	5q33.1	0.490051	4.71258e-13	2.15e-11
GRID1	10q23.1-q23.2	0.489793	4.8671e-13	2.21527e-11
ST6GALNAC5	1p31.1	0.489627	4.96958e-13	2.25661e-11
MYO9B	19p13.11	0.489549	5.01814e-13	2.27333e-11
LIN37	19q13.12	0.48907	5.32742e-13	2.4078e-11
SLC15A3	11q12.2	0.489013	5.36527e-13	2.41925e-11
CLEC14A	14q21.1	0.488901	5.44062e-13	2.44752e-11
PRCD	17q25.1	0.488679	5.59326e-13	2.51035e-11
P3H3	12p13.31	0.488556	5.67998e-13	2.54337e-11
LRRC25	19p13.11	0.488529	5.6989e-13	2.54595e-11
RWDD3	1p21.3	-0.488332	5.84037e-13	2.60313e-11
CYS1	2p25.1	0.487513	6.46578e-13	2.87527e-11
PEPD	19q13.11	0.487454	6.51367e-13	2.88992e-11
POTEE	2q21.1	0.487344	6.60331e-13	2.91752e-11
STAB1	3p21.1	0.48734	6.60605e-13	2.91752e-11
ABHD17A	19p13.3	0.487267	6.6665e-13	2.93751e-11
OMA1	1p32.2-p32.1	-0.48713	6.7806e-13	2.981e-11
ADORA2A	22q11.23	0.487105	6.80168e-13	2.98349e-11
RAMP1	2q37.3	0.486885	6.98993e-13	3.05912e-11
LINC01184	5q23.3	-0.48676	7.09915e-13	3.09293e-11
AGAP3	7q36.1	0.48676	7.09915e-13	3.09293e-11
ZSWIM8	10q22.2	0.486738	7.11824e-13	3.09428e-11
CCM2	7p13	0.486404	7.41845e-13	3.21754e-11
GNB2	7q22.1	0.486356	7.46299e-13	3.22962e-11
AHNAK2	14q32.33	0.486229	7.58095e-13	3.27335e-11
DLG4	17p13.1	0.486058	7.74213e-13	3.3355e-11
MEIS1	2p14	0.485838	7.95568e-13	3.41988e-11
S100A3	1q21.3	0.485555	8.23896e-13	3.5338e-11
ZNF443	19p13.2	-0.485085	8.72945e-13	3.73589e-11
ADORA1	1q32.1	0.485049	8.76901e-13	3.74454e-11
GPR4	19q13.32	0.484947	8.87962e-13	3.78342e-11
FRYL	4p11	-0.484907	8.92351e-13	3.79377e-11
RTN2	19q13.32	0.484815	9.02489e-13	3.82845e-11
LIMK1	7q11.23	0.484584	9.28423e-13	3.92985e-11
VSIR	10q22.1	0.484366	9.53711e-13	4.02808e-11
EPHB6	7q34	0.484206	9.72667e-13	4.09307e-11
ADAMTS16	5p15.32	0.4842	9.73332e-13	4.09307e-11
UNC5A	5q35.2	0.484123	9.82559e-13	4.12291e-11
ADAMTS4	1q23.3	0.483845	1.01667e-12	4.25681e-11
FLT3LG	19q13.33	0.483553	1.05374e-12	4.40248e-11
C1QL1	17q21.31	0.483501	1.06044e-12	4.42093e-11
PLEKHN1	1p36.33	0.48285	1.14838e-12	4.77726e-11
TRMT13	1p21.2	-0.482615	1.18189e-12	4.90611e-11
LTN1	21q21.3	-0.48258	1.18696e-12	4.91661e-11
PODNL1	19p13.12	0.482545	1.19205e-12	4.92715e-11
CLDN5	22q11.21	0.482288	1.23005e-12	5.07339e-11
TRPV4	12q24.11	0.48199	1.27545e-12	5.24942e-11
RBPMS2	15q22.31	0.481785	1.30777e-12	5.371e-11
NSUN7	4p14	-0.481707	1.32029e-12	5.41095e-11
GRIK5	19q13.2	0.481522	1.35034e-12	5.52239e-11
GSDME	7p15.3	0.481131	1.41616e-12	5.77939e-11
SDK1	7p22.2	0.481044	1.43119e-12	5.82839e-11
TCEA2	20q13.33	0.480852	1.46496e-12	5.95339e-11
METTL15	11p14.1	-0.480715	1.48951e-12	6.04048e-11
MYO1G	7p13	0.480632	1.50468e-12	6.08922e-11
GGN	19q13.2	0.480157	1.59381e-12	6.43648e-11
CBARP	19p13.3	0.480053	1.61403e-12	6.50454e-11
FMNL3	12q13.12	0.479563	1.71261e-12	6.88747e-11
FAM89B	11q13.1	0.47942	1.7426e-12	6.99353e-11
LZTS1	8p21.3	0.479291	1.76988e-12	7.08833e-11
C1QC	1p36.12	0.479248	1.77919e-12	7.11088e-11
MAGED4B	Xp11.22	0.47828	1.99962e-12	7.97538e-11
PTPRS	19p13.3	0.477882	2.09757e-12	8.34173e-11
GNAO1	16q13	0.477872	2.10009e-12	8.34173e-11
PRKD2	19q13.32	0.477462	2.20636e-12	8.74587e-11
ZDHHC24	11q13.2	0.47726	2.26053e-12	8.94228e-11
SMC5	9q21.12	-0.477078	2.31044e-12	9.12105e-11
TBX1	22q11.21	0.47703	2.32366e-12	9.15454e-11
SFXN3	10q24.31	0.476994	2.33369e-12	9.17538e-11
CGB3	19q13.33	0.476916	2.35566e-12	9.24298e-11
HCN2	19p13.3	0.476656	2.43038e-12	9.51687e-11
ECSCR	5q31.2	0.476378	2.51245e-12	9.81836e-11
ANKRA2	5q13.2	-0.476242	2.55395e-12	9.9604e-11
SOX18	20q13.33	0.476156	2.58009e-12	1.00421e-10
AIP	11q13.2	0.475953	2.6437e-12	1.0269e-10
TMEM240	1p36.33	0.475588	2.76163e-12	1.07056e-10
ELFN1	7p22.3	0.475435	2.81226e-12	1.08801e-10
DPH5	1p21.2	-0.475405	2.82236e-12	1.08973e-10
MDFI	6p21.1	0.47532	2.85117e-12	1.09867e-10
PITPNM1	11q13.2	0.475213	2.88774e-12	1.11054e-10
CTXN1	19p13.2	0.47518	2.89926e-12	1.11276e-10
LYRM7	5q23.3-q31.1	-0.474661	3.08424e-12	1.18142e-10
CHST3	10q22.1	0.474484	3.14988e-12	1.20418e-10
FAM124A	13q14.3	0.474212	3.25347e-12	1.24132e-10
ELN	7q11.23	0.474088	3.30158e-12	1.2572e-10
SLCO2B1	11q13.4	0.474008	3.33316e-12	1.26673e-10
EHD3	2p23.1	0.473933	3.36303e-12	1.27558e-10
KCNE4	2q36.1	0.473851	3.39586e-12	1.28551e-10
SHFL	19p13.2	0.473784	3.42288e-12	1.29321e-10
FZD2	17q21.31	0.473751	3.43647e-12	1.29355e-10
NDN	15q11.2	0.473749	3.43716e-12	1.29355e-10
NDRG4	16q21	0.473576	3.50869e-12	1.31791e-10
CSF1R	5q32	0.473512	3.53519e-12	1.32529e-10
LRPPRC	2p21	-0.473444	3.564e-12	1.33172e-10
SRSF11	1p31.1	-0.473439	3.56612e-12	1.33172e-10
ITGAX	16p11.2	0.473269	3.63882e-12	1.35625e-10
SLC12A2	5q23.3	-0.473055	3.73211e-12	1.38834e-10
SCYL1	11q13.1	0.472765	3.86265e-12	1.43415e-10
PCDH12	5q31.3	0.472523	3.97482e-12	1.47297e-10
BCKDK	16p11.2	0.472275	4.09257e-12	1.5137e-10
RFLNB	17p13.3	0.472043	4.20625e-12	1.55278e-10
ZFP62	5q35.3	-0.472002	4.22702e-12	1.55748e-10
PREPL	2p21	-0.471867	4.2949e-12	1.57948e-10
SLC49A3	4p16.3	0.471768	4.34518e-12	1.59494e-10
LRRC15	3q29	0.471599	4.43242e-12	1.62268e-10
CORO6	17q11.2	0.47159	4.43755e-12	1.62268e-10
BCL9L	11q23.3	0.471489	4.49034e-12	1.63889e-10
SEMA7A	15q24.1	0.471453	4.50981e-12	1.6429e-10
RTL5	Xq13.1	0.471274	4.60569e-12	1.67198e-10
SOX17	8q11.23	0.471272	4.60694e-12	1.67198e-10
CPXM1	20p13	0.471002	4.75556e-12	1.72269e-10
PLEKHF1	19q12	0.47073	4.91017e-12	1.77537e-10
RASGRP2	11q13.1	0.470454	5.07165e-12	1.83034e-10
HAGHL	16p13.3	0.470426	5.08858e-12	1.83303e-10
TGFB3	14q24.3	0.470294	5.16797e-12	1.85816e-10
GPR132	14q32.33	0.470079	5.3002e-12	1.90125e-10
ADGRD1	12q24.33	0.470067	5.30747e-12	1.90125e-10
ZNF644	1p22.2	-0.469903	5.41025e-12	1.93449e-10
ERI2	16p12.3	-0.469369	5.75954e-12	2.05558e-10
FBLN7	2q13-q14.1	0.469233	5.85181e-12	2.07767e-10
WAS	Xp11.23	0.469231	5.85365e-12	2.07767e-10
SLC35A3	1p21.2	-0.469231	5.85365e-12	2.07767e-10
PDE2A	11q13.4	0.468695	6.23193e-12	2.20788e-10
TRO	Xp11.21	0.468089	6.68835e-12	2.36526e-10
RAMP2	17q21.2	0.468036	6.73011e-12	2.37568e-10
SDF2L1	22q11.21	0.4679	6.83695e-12	2.409e-10
SRPX	Xp11.4	0.467809	6.91044e-12	2.43046e-10
TIMP3	22q12.3	0.467612	7.07069e-12	2.48231e-10
MYH11	16p13.11	0.466969	7.61909e-12	2.66999e-10
MTF2	1p22.1	-0.466558	7.99091e-12	2.79451e-10
CPT1C	19q13.33	0.466545	8.00329e-12	2.79451e-10
PELI3	11q13.2	0.466421	8.11872e-12	2.8297e-10
ARPC1B	7q22.1	0.466295	8.23896e-12	2.86645e-10
GPX4	19p13.3	0.466027	8.49777e-12	2.95118e-10
IGFLR1	19q13.12	0.465972	8.55213e-12	2.96474e-10
RRAS	19q13.33	0.465779	8.74589e-12	3.02648e-10
FNBP1L	1p22.1	-0.465667	8.85974e-12	3.06041e-10
WASHC3	12q23.2	-0.465623	8.90431e-12	3.07032e-10
SGCA	17q21.33	0.465538	8.9932e-12	3.09545e-10
IQSEC3	12p13.33	0.465447	9.08807e-12	3.12255e-10
ICAM1	19p13.2	0.46522	9.32972e-12	3.19989e-10
MAFK	7p22.3	0.465111	9.4473e-12	3.23449e-10
TCEANC2	1p32.3	-0.465011	9.55712e-12	3.26631e-10
THEMIS2	1p35.3	0.464959	9.61435e-12	3.28007e-10
TTYH2	17q25.1	0.464926	9.65144e-12	3.28693e-10
RNPC3	1p21.1	-0.464817	9.77297e-12	3.31919e-10
EGLN2	19q13.2	0.464811	9.7805e-12	3.31919e-10
QRSL1	6q21	-0.464739	9.86177e-12	3.34091e-10
DYSF	2p13.2	0.464717	9.88647e-12	3.34342e-10
FAM110B	8q12.1	0.464599	1.00224e-11	3.38349e-10
MYO1F	19p13.2	0.46434	1.03256e-11	3.47976e-10
SPOCK1	5q31.2	0.464246	1.04373e-11	3.50788e-10
CCDC124	19p13.11	0.46424	1.04453e-11	3.50788e-10
FBXO4	5p13.1	-0.464083	1.06356e-11	3.5656e-10
ACKR1	1q23.2	0.463936	1.08168e-11	3.62007e-10
AHI1	6q23.3	-0.463779	1.10137e-11	3.67959e-10
RNF150	4q31.21	0.463701	1.11131e-11	3.7064e-10
GREM1	15q13.3	0.463597	1.12463e-11	3.74438e-10
CCDC14	3q21.1	-0.463433	1.14595e-11	3.80882e-10
CILP	15q22.31	0.463235	1.17235e-11	3.88987e-10
KIRREL1	1q23.1	0.462923	1.21509e-11	4.02479e-10
VASH1	14q24.3	0.462786	1.2343e-11	4.07913e-10
ADAM33	20p13	0.462776	1.23572e-11	4.07913e-10
SLC26A10	12q13.3	0.462616	1.2586e-11	4.14529e-10
RHOJ	14q23.2	0.462605	1.26005e-11	4.14529e-10
OLFM1	9q34.3	0.462464	1.28068e-11	4.20601e-10
PREX1	20q13.13	0.462347	1.29791e-11	4.25539e-10
TXNL4B	16q22.2	-0.462207	1.31889e-11	4.31686e-10
SCN1B	19q13.11	0.462155	1.32672e-11	4.33195e-10
GAMT	19p13.3	0.462146	1.32798e-11	4.33195e-10
STK32B	4p16.2	0.461876	1.36965e-11	4.46037e-10
ZNF835	19q13.43	0.461764	1.38735e-11	4.51041e-10
RAD17	5q13.2	-0.461699	1.39761e-11	4.53613e-10
GPBAR1	2q35	0.461627	1.40921e-11	4.56611e-10
GIMAP1	7q36.1	0.461357	1.45325e-11	4.70093e-10
ITGA7	12q13.2	0.461278	1.4663e-11	4.73525e-10
FAM110D	1p36.11	0.461222	1.47582e-11	4.75804e-10
COL10A1	6q22.1	0.461071	1.5013e-11	4.83213e-10
DES	2q35	0.460886	1.53331e-11	4.92697e-10
AMOTL1	11q21	0.460813	1.54618e-11	4.9601e-10
CBR4	4q32.3	-0.460404	1.61981e-11	5.18008e-10
HSDL2	9q32	-0.460402	1.62011e-11	5.18008e-10
PDIK1L	1p36.11	-0.46037	1.62596e-11	5.18362e-10
TSHZ3	19q12	0.460367	1.62658e-11	5.18362e-10
GJA4	1p34.3	0.460277	1.64333e-11	5.22838e-10
CYTH3	7p22.1	0.46021	1.65584e-11	5.25291e-10
TRIM46	1q22	0.460207	1.65647e-11	5.25291e-10
SETMAR	3p26.1	-0.460137	1.66971e-11	5.28624e-10
NOTCH4	6p21.32	0.459941	1.70715e-11	5.39593e-10
TANGO2	22q11.21	0.459726	1.74937e-11	5.52036e-10
RETN	19p13.2	0.459442	1.80654e-11	5.69147e-10
MMP9	20q13.12	0.459387	1.81787e-11	5.71787e-10
SYNPO	5q33.1	0.459082	1.88185e-11	5.90951e-10
UNC93B1	11q13.2	0.459048	1.88898e-11	5.92226e-10
CSMD2	1p35.1	0.458852	1.9315e-11	6.04578e-10
MAP1S	19p13.11	0.458748	1.95428e-11	6.1072e-10
CD276	15q24.1	0.458374	2.03861e-11	6.36047e-10
KIAA0930	22q13.31	0.458012	2.12367e-11	6.61519e-10
SLC35D1	1p31.3	-0.457977	2.13209e-11	6.62506e-10
LHFPL6	13q13.3-q14.11	0.45797	2.13369e-11	6.62506e-10
CDH2	18q12.1	0.457821	2.16989e-11	6.72666e-10
SEPTIN4	17q22	0.457648	2.2126e-11	6.84807e-10
VEGFB	11q13.1	0.457599	2.22469e-11	6.87389e-10
MRTFA	22q13.1-q13.2	0.457586	2.22804e-11	6.87389e-10
NCF1	7q11.23	0.457506	2.24824e-11	6.92515e-10
HSPB8	12q24.23	0.457331	2.29304e-11	7.05191e-10
GPD1L	3p22.3	-0.457287	2.30426e-11	7.07519e-10
NID2	14q22.1	0.456448	2.53226e-11	7.76291e-10
MCCC2	5q13.2	-0.456406	2.54414e-11	7.787e-10
SMN2	5q13.2	-0.45611	2.62985e-11	8.03663e-10
TSPYL5	8q22.1	0.455918	2.68704e-11	8.19843e-10
SRF	6p21.1	0.455867	2.70266e-11	8.2331e-10
CLMP	11q24.1	0.455665	2.76448e-11	8.40818e-10
TENT2	5q14.1	-0.455635	2.77379e-11	8.42326e-10
LY6E	8q24.3	0.45561	2.78157e-11	8.43366e-10
MAB21L3	1p13.1	-0.455293	2.88202e-11	8.72454e-10
TTC37	5q15	-0.455104	2.94342e-11	8.89649e-10
SEPSECS	4p15.2	-0.455086	2.94947e-11	8.90085e-10
ANKRD35	1q21.1	0.455024	2.96982e-11	8.94833e-10
ERF	19q13.2	0.454753	3.06092e-11	9.20847e-10
ADCY4	14q12	0.454687	3.08381e-11	9.26293e-10
ARHGEF15	17p13.1	0.454623	3.10571e-11	9.31425e-10
L1CAM	Xq28	0.454503	3.14763e-11	9.41602e-10
RPS6KA4	11q13.1	0.454498	3.14938e-11	9.41602e-10
PLBD2	12q24.13	0.454451	3.16584e-11	9.45062e-10
BCAR1	16q23.1	0.454112	3.28766e-11	9.79916e-10
DIPK1B	9q34.3	0.454034	3.31651e-11	9.86994e-10
JAM3	11q25	0.454007	3.32639e-11	9.88413e-10
USF2	19q13.12	0.453767	3.41657e-11	1.01365e-09
DEPP1	10q11.21	0.453587	3.48576e-11	1.0326e-09
GDF6	8q22.1	0.453463	3.53387e-11	1.04525e-09
KLF2	19p13.11	0.453388	3.56358e-11	1.05242e-09
CRTAC1	10q24.2	0.453305	3.59655e-11	1.06054e-09
RAB11B	19p13.2	0.453251	3.61817e-11	1.0653e-09
PRAF2	Xp11.23	0.452987	3.72567e-11	1.09528e-09
TSPAN9	12p13.33-p13.32	0.452804	3.80234e-11	1.11612e-09
COLGALT1	19p13.11	0.4527	3.84622e-11	1.12729e-09
PMP22	17p12	0.452049	4.13376e-11	1.20973e-09
DMWD	19q13.32	0.451987	4.16209e-11	1.21619e-09
MNT	17p13.3	0.451912	4.19681e-11	1.22448e-09
KLHDC8B	3p21.31	0.451829	4.23572e-11	1.23397e-09
ZNF195	11p15.4	-0.451734	4.2805e-11	1.2435e-09
CEP44	4q34.1	-0.451732	4.28129e-11	1.2435e-09
MEX3B	15q25.2	0.451563	4.36178e-11	1.26498e-09
HMGCR	5q13.3	-0.451467	4.40867e-11	1.27667e-09
LILRA2	19q13.42	0.451377	4.45226e-11	1.28582e-09
SMARCD3	7q36.1	0.451375	4.45358e-11	1.28582e-09
PLOD1	1p36.22	0.451083	4.59946e-11	1.32596e-09
ESAM	11q24.2	0.451018	4.6326e-11	1.33353e-09
SERPINE1	7q22.1	0.450614	4.84345e-11	1.39215e-09
ABCD3	1p21.3	-0.450443	4.93509e-11	1.41638e-09
NIPAL1	4p12	-0.450298	5.01457e-11	1.43707e-09
NLK	17q11.2	-0.45026	5.03579e-11	1.43941e-09
TTC7A	2p21	0.450256	5.03764e-11	1.43941e-09
LRWD1	7q22.1	0.449893	5.24323e-11	1.49594e-09
NFAM1	22q13.2	0.449797	5.29831e-11	1.50943e-09
YPEL4	11q12.1	0.44969	5.3609e-11	1.52502e-09
NRROS	3q29	0.449645	5.38742e-11	1.53031e-09
ARHGAP10	4q31.23	0.449605	5.41116e-11	1.5348e-09
CD300C	17q25.1	0.449527	5.45795e-11	1.54581e-09
AP2M1	3q27.1	0.449487	5.48199e-11	1.55035e-09
ATG2A	11q13.1	0.449438	5.51118e-11	1.55633e-09
PNPLA2	11p15.5	0.449348	5.56594e-11	1.5695e-09
DIRAS1	19p13.3	0.449164	5.6797e-11	1.59925e-09
LILRB4	19q13.42	0.449091	5.725e-11	1.60966e-09
ARL4C	2q37.1	0.449075	5.73548e-11	1.60999e-09
CNNM2	10q24.32	0.449063	5.74283e-11	1.60999e-09
ICAM5	19p13.2	0.449044	5.75447e-11	1.61092e-09
UCN2	3p21.31	0.44885	5.87832e-11	1.64321e-09
MARK4	19q13.32	0.448632	6.02009e-11	1.68014e-09
UQCRC2	16p12.2	-0.448621	6.02779e-11	1.68014e-09
ADAM12	10q26.2	0.448527	6.08974e-11	1.69284e-09
SCARF1	17p13.3	0.448525	6.09086e-11	1.69284e-09
LAYN	11q23.1	0.448464	6.13213e-11	1.70186e-09
FAM78B	1q24.1	0.448267	6.2656e-11	1.73641e-09
RING1	6p21.32	0.448148	6.34725e-11	1.75434e-09
ARFIP1	4q31.3	-0.448146	6.34841e-11	1.75434e-09
LIAS	4p14	-0.448011	6.44285e-11	1.7779e-09
ETNK1	12p12.1	-0.447662	6.69286e-11	1.84425e-09
REM1	20q11.21	0.447322	6.94595e-11	1.91127e-09
FOSL1	11q13.1	0.447287	6.97253e-11	1.91586e-09
PTGER3	1p31.1	0.447272	6.98394e-11	1.91628e-09
PPP1R13L	19q13.32	0.447088	7.12499e-11	1.95221e-09
KIAA1755	20q11.23	0.447008	7.1874e-11	1.96652e-09
PATJ	1p31.3	-0.44689	7.28068e-11	1.98923e-09
MAD1L1	7p22.3	0.446793	7.35776e-11	2.00745e-09
RHOD	11q13.2	0.446711	7.42349e-11	2.02254e-09
TPM2	9p13.3	0.446539	7.56353e-11	2.05779e-09
FLJ16779	20q13.33	0.446521	7.57824e-11	2.0589e-09
PRAM1	19p13.2	0.446436	7.6489e-11	2.07518e-09
DLK2	6p21.1	0.446363	7.70974e-11	2.08876e-09
OLFM2	19p13.2	0.446252	7.80311e-11	2.1111e-09
IPP	1p34.1	-0.446229	7.82293e-11	2.11335e-09
THAP12	11q13.5	-0.446215	7.83428e-11	2.11335e-09
GPX3	5q33.1	0.446203	7.84422e-11	2.11335e-09
REV1	2q11.2	-0.445966	8.04858e-11	2.16513e-09
HSPA7	1q23.3	0.445955	8.05879e-11	2.16513e-09
LATS2	13q12.11	0.445926	8.08363e-11	2.16613e-09
CHRDL2	11q13.4	0.445925	8.08493e-11	2.16613e-09
TUBB2A	6p25.2	0.44586	8.14237e-11	2.17851e-09
LMF2	22q13.33	0.44582	8.17781e-11	2.18497e-09
ITGB3	17q21.32	0.445776	8.21638e-11	2.19224e-09
SLC24A3	20p11.23	0.445529	8.43929e-11	2.24862e-09
PIK3R5	17p13.1	0.445462	8.50053e-11	2.26182e-09
TCAIM	3p21.31	-0.445437	8.52361e-11	2.26485e-09
KBTBD8	3p14.1	-0.445424	8.53594e-11	2.26501e-09
PCBD2	5q31.1	-0.445148	8.79421e-11	2.33034e-09
CHST11	12q23.3	0.445125	8.81647e-11	2.33305e-09
CMTM3	16q22.1	0.444464	9.4692e-11	2.50235e-09
USP37	2q35	-0.444321	9.61703e-11	2.53495e-09
CCN4	8q24.22	0.444319	9.61876e-11	2.53495e-09
ZCCHC4	4p15.2	-0.444257	9.68306e-11	2.54842e-09
FAM20A	17q24.2	0.444139	9.80762e-11	2.5777e-09
PCDH7	4p15.1	0.443882	1.00831e-10	2.64652e-09
SNX8	7p22.3	0.443843	1.01249e-10	2.65388e-09
ADGRB2	1p35.2	0.443773	1.02017e-10	2.67038e-09
RIOK2	5q15	-0.443741	1.02366e-10	2.67589e-09
C1ORF216	1p34.3	0.443678	1.03067e-10	2.6906e-09
BCL2L15	1p13.2	-0.443665	1.03215e-10	2.69084e-09
RTN4R	22q11.21	0.443483	1.05257e-10	2.73669e-09
SLC6A17	1p13.3	0.443483	1.05257e-10	2.73669e-09
RARA	17q21.2	0.443337	1.06914e-10	2.7733e-09
POPDC2	3q13.33	0.443334	1.06952e-10	2.7733e-09
LRRC73	6p21.1	0.443249	1.07936e-10	2.79505e-09
SUCLG2	3p14.1	-0.442947	1.11497e-10	2.88319e-09
ATP13A1	19p13.11	0.442935	1.11637e-10	2.88319e-09
FOPNL	16p13.11	-0.442915	1.11878e-10	2.88555e-09
SIGLEC1	20p13	0.44286	1.12541e-10	2.8988e-09
GK5	3q23	-0.442815	1.13087e-10	2.90899e-09
PDZD4	Xq28	0.442742	1.13973e-10	2.92789e-09
CRISPLD2	16q24.1	0.442716	1.14289e-10	2.92875e-09
THBS4	5q14.1	0.442715	1.1431e-10	2.92875e-09
IGLON5	19q13.41	0.442658	1.15008e-10	2.94275e-09
STARD3	17q12	0.442356	1.18796e-10	3.03565e-09
MCEMP1	19p13.2	0.44226	1.20018e-10	3.06283e-09
SLC66A2	18q23	0.442151	1.21438e-10	3.095e-09
TWF2	3p21.2	0.442077	1.22398e-10	3.11534e-09
AGRN	1p36.33	0.441862	1.25252e-10	3.18304e-09
HSPA6	1q23.3	0.441852	1.25386e-10	3.18304e-09
PTPRM	18p11.23	0.441813	1.25903e-10	3.19195e-09
CEBPZ	2p22.2	-0.441573	1.29182e-10	3.2708e-09
DPEP2	16q22.1	0.441508	1.30084e-10	3.28934e-09
RHBDD2	7q11.23	0.441199	1.34448e-10	3.39525e-09
TMEM119	12q23.3	0.441142	1.35265e-10	3.41143e-09
ERCC8	5q12.1	-0.441074	1.36257e-10	3.42917e-09
CCDC125	5q13.2	-0.441059	1.36476e-10	3.42917e-09
LMNA	1q22	0.441057	1.365e-10	3.42917e-09
CENPK	5q12.3	-0.440904	1.38756e-10	3.47866e-09
DOK3	5q35.3	0.440899	1.3883e-10	3.47866e-09
SERPINF1	17p13.3	0.440697	1.41853e-10	3.54981e-09
CNOT8	5q33.2	-0.440603	1.43274e-10	3.58073e-09
PARD6G	18q23	0.440261	1.48593e-10	3.70888e-09
CHD9	16q12.2	-0.440159	1.50212e-10	3.73965e-09
SV2A	1q21.2	0.440159	1.50212e-10	3.73965e-09
CRYAB	11q23.1	0.440051	1.51957e-10	3.77821e-09
PTAR1	9q21.12	-0.439997	1.52823e-10	3.79487e-09
BMP8A	1p34.3	0.439955	1.53502e-10	3.80686e-09
GALNT15	3p25.1	0.439922	1.54048e-10	3.81551e-09
FHL3	1p34.3	0.439692	1.57868e-10	3.90496e-09
RMI1	9q21.32	-0.43968	1.58064e-10	3.90496e-09
TFE3	Xp11.23	0.439667	1.58288e-10	3.90552e-09
LDLRAD2	1p36.12	0.43965	1.58569e-10	3.90596e-09
ODF2L	1p22.3	-0.439642	1.5871e-10	3.90596e-09
TXNDC16	14q22.1	-0.43961	1.59246e-10	3.91417e-09
OXNAD1	3p25.1-p24.3	-0.439508	1.60978e-10	3.95171e-09
HOOK1	1p32.1	-0.439421	1.62468e-10	3.97891e-09
ADAT2	6q24.2	-0.43942	1.62497e-10	3.97891e-09
ZNF512B	20q13.33	0.439223	1.6593e-10	4.05703e-09
MTCH1	6p21.2	0.439213	1.66107e-10	4.05703e-09
KCNK12	2p16.3	0.43912	1.67753e-10	4.09209e-09
HSD17B12	11p11.2	-0.439077	1.68506e-10	4.10527e-09
STK38L	12p11.23	-0.438902	1.71667e-10	4.17702e-09
PLA2G5	1p36.13	0.438858	1.72479e-10	4.19149e-09
SIGLEC14	19q13.41	0.43875	1.74453e-10	4.23415e-09
MAP3K3	17q23.3	0.43859	1.77439e-10	4.30123e-09
EVL	14q32.2	0.438538	1.78414e-10	4.31945e-09
PILRA	7q22.1	0.438441	1.80252e-10	4.35849e-09
P3H4	17q21.2	0.438333	1.82333e-10	4.39783e-09
FLII	17p11.2	0.438333	1.82333e-10	4.39783e-09
FAM162A	3q21.1	-0.438305	1.82882e-10	4.40556e-09
COL11A1	1p21.1	0.438283	1.83302e-10	4.41019e-09
ARHGAP45	19p13.3	0.43826	1.83756e-10	4.41092e-09
ZMYM6	1p34.3	-0.438258	1.83788e-10	4.41092e-09
ABLIM3	5q32	0.437859	1.91705e-10	4.59357e-09
PGAP1	2q33.1	-0.437851	1.91874e-10	4.59357e-09
NINJ1	9q22.31	0.437804	1.92823e-10	4.60897e-09
GPBP1L1	1p34.1	-0.437795	1.92993e-10	4.60897e-09
CYP39A1	6p12.3	-0.437699	1.94977e-10	4.65059e-09
TCF7L1	2p11.2	0.437669	1.95596e-10	4.65962e-09
PZP	12p13.31	0.437573	1.97571e-10	4.70087e-09
DHX15	4p15.2	-0.437545	1.98163e-10	4.70588e-09
SH2B2	7q22.1	0.43754	1.98268e-10	4.70588e-09
GMPPA	2q35	0.43734	2.02502e-10	4.8005e-09
DYNC2LI1	2p21	-0.437323	2.02859e-10	4.80307e-09
TRIT1	1p34.2	-0.436961	2.10753e-10	4.98388e-09
LARS	5q32	-0.436929	2.11458e-10	4.99011e-09
GPS2	17p13.1	0.436926	2.11533e-10	4.99011e-09
ITGBL1	13q33.1	0.436882	2.12516e-10	5.00721e-09
TMEM86A	11p15.1	0.436852	2.13175e-10	5.01662e-09
LILRB1	19q13.42	0.436599	2.18945e-10	5.14613e-09
HCFC1R1	16p13.3	0.436417	2.23175e-10	5.2392e-09
RTN4RL2	11q12.1	0.436403	2.23484e-10	5.2401e-09
ANKS4B	16p12.2	-0.436392	2.23763e-10	5.24029e-09
KCTD15	19q13.11	0.43632	2.25458e-10	5.27359e-09
MYB	6q23.3	-0.436156	2.29367e-10	5.35855e-09
CFD	19p13.3	0.4361	2.30739e-10	5.38409e-09
TNFRSF12A	16p13.3	0.436086	2.31063e-10	5.38515e-09
BOK	2q37.3	0.436073	2.31387e-10	5.38622e-09
TRAF5	1q32.3	-0.435796	2.38217e-10	5.53854e-09
MATK	19p13.3	0.435761	2.39095e-10	5.55228e-09
THSD7A	7p21.3	0.435642	2.42078e-10	5.61482e-09
LRRC31	3q26.2	-0.43534	2.49876e-10	5.78874e-09
IMMP1L	11p13	-0.435323	2.50313e-10	5.79194e-09
TRAPPC13	5q12.3	-0.435201	2.53529e-10	5.85933e-09
SHKBP1	19q13.2	0.435123	2.5562e-10	5.90062e-09
NGLY1	3p24.2	-0.434762	2.65449e-10	6.12019e-09
TAX1BP3	17p13.2	0.434742	2.66005e-10	6.12573e-09
PRPF38A	1p32.3	-0.434667	2.68103e-10	6.16669e-09
NKAIN4	20q13.33	0.434498	2.72889e-10	6.26932e-09
RAET1G	6q25.1	0.434481	2.73388e-10	6.27333e-09
TAF6	7q22.1	0.434315	2.78153e-10	6.37512e-09
DNAH14	1q42.12	-0.434075	2.85221e-10	6.52937e-09
SPATA6	1p33	-0.434041	2.86216e-10	6.54441e-09
DPYSL4	10q26.3	0.433853	2.91899e-10	6.66647e-09
LRP3	19q13.11	0.433607	2.99465e-10	6.83119e-09
FAM172A	5q15	-0.433288	3.09574e-10	7.05348e-09
HSPA1A	6p21.33	0.433081	3.16313e-10	7.19855e-09
SARDH	9q34.2	0.432936	3.21126e-10	7.29949e-09
COMMD8	4p12	-0.432799	3.25727e-10	7.39539e-09
PLXNA4	7q32.3	0.432738	3.27824e-10	7.43427e-09
G6PD	Xq28	0.432726	3.28223e-10	7.43459e-09
FADS3	11q12.2	0.432706	3.28906e-10	7.44136e-09
NTN1	17p13.1	0.432604	3.32403e-10	7.51169e-09
VPS37D	7q11.23	0.432579	3.33269e-10	7.52246e-09
DOK2	8p21.3	0.432532	3.3489e-10	7.55025e-09
GNA12	7p22.3-p22.2	0.432486	3.36519e-10	7.57814e-09
ANAPC4	4p15.2	-0.432409	3.39212e-10	7.62989e-09
HSD17B4	5q23.1	-0.43214	3.48801e-10	7.83649e-09
CASTOR2	7q11.23	0.431975	3.54828e-10	7.96264e-09
NOVA2	19q13.32	0.43191	3.5723e-10	8.00725e-09
LOC388242	16p11.2	0.431878	3.58406e-10	8.0243e-09
TGM2	20q11.23	0.431486	3.73262e-10	8.34725e-09
DNA2	10q21.3	-0.431289	3.80944e-10	8.50922e-09
C4A	6p21.33	0.43105	3.9046e-10	8.71172e-09
MPRIP	17p11.2	0.43077	4.01934e-10	8.95739e-09
EFEMP1	2p16.1	0.430609	4.08636e-10	9.08842e-09
DBNL	7p13	0.430596	4.092e-10	9.08842e-09
NACC2	9q34.3	0.430588	4.09552e-10	9.08842e-09
DZIP1L	3q22.3	0.430584	4.09693e-10	9.08842e-09
PLD2	17p13.2	0.430529	4.12028e-10	9.12975e-09
COG2	1q42.2	-0.430427	4.16377e-10	9.21557e-09
NCF1C	7q11.23	0.430297	4.22004e-10	9.32942e-09
CLPTM1	19q13.32	0.430277	4.22876e-10	9.33803e-09
ATP6V0C	16p13.3	0.430222	4.25283e-10	9.38048e-09
SCHIP1	3q25.32-q25.33	0.430177	4.27263e-10	9.41341e-09
PCDHGA12	5q31.3	0.430069	4.32065e-10	9.49985e-09
MAPKAPK5	12q24.12-q24.13	-0.430058	4.32511e-10	9.49985e-09
GSPT1	16p13.13	-0.430055	4.3266e-10	9.49985e-09
HCST	19q13.12	0.429947	4.37521e-10	9.58386e-09
ARRB2	17p13.2	0.429947	4.37521e-10	9.58386e-09
POR	7q11.23	0.429937	4.37972e-10	9.58386e-09
SLC4A7	3p24.1	-0.429793	4.44491e-10	9.71552e-09
PDE3B	11p15.2	-0.429302	4.67495e-10	1.02068e-08
CCDC66	3p14.3	-0.429239	4.70551e-10	1.02619e-08
ROBO4	11q24.2	0.429037	4.80412e-10	1.04652e-08
SEPTIN5	22q11.21	0.429009	4.81813e-10	1.04839e-08
KCTD11	17p13.1	0.428985	4.8297e-10	1.04973e-08
ANGPTL6	19p13.2	0.428933	4.85541e-10	1.05313e-08
LILRB2	19q13.42	0.428932	4.85625e-10	1.05313e-08
PLCD3	17q21.31	0.428773	4.93589e-10	1.0692e-08
TBC1D24	16p13.3	0.42871	4.9681e-10	1.07498e-08
TBCE	1q42.3	-0.428691	4.97746e-10	1.07579e-08
HAPLN4	19p13.11	0.428681	4.983e-10	1.07579e-08
SREK1	5q12.3	-0.428635	5.00651e-10	1.07966e-08
SRPK1	6p21.31	-0.428538	5.05644e-10	1.08922e-08
CDH11	16q21	0.428424	5.11559e-10	1.10073e-08
FIBIN	11p14.2	0.428341	5.15951e-10	1.10895e-08
EXPH5	11q22.3	-0.428191	5.23948e-10	1.1246e-08
CD81	11p15.5	0.428182	5.24396e-10	1.1246e-08
NRIP1	21q11.2-q21.1	-0.428042	5.31975e-10	1.13959e-08
SCP2	1p32.3	-0.42791	5.392e-10	1.15379e-08
TEAD3	6p21.31	0.42789	5.40305e-10	1.15488e-08
SCNN1D	1p36.33	0.427755	5.47813e-10	1.16963e-08
C4ORF33	4q28.2	-0.42774	5.48668e-10	1.17017e-08
ZNF721	4p16.3	-0.427712	5.50262e-10	1.17228e-08
GEN1	2p24.2	-0.427683	5.5186e-10	1.17439e-08
ADD3	10q25.1-q25.2	-0.427526	5.60778e-10	1.19205e-08
MSH3	5q14.1	-0.427333	5.71976e-10	1.21452e-08
PKN1	19p13.12	0.427266	5.75887e-10	1.22149e-08
EGR2	10q21.3	0.427009	5.91188e-10	1.25257e-08
TOMM70	3q12.2	-0.42696	5.94113e-10	1.25739e-08
APBA3	19p13.3	0.426855	6.00516e-10	1.26955e-08
HSPB1	7q11.23	0.42679	6.04514e-10	1.27661e-08
DENND3	8q24.3	0.426768	6.05852e-10	1.27804e-08
TM6SF2	19p13.11	0.426734	6.07961e-10	1.28109e-08
GORAB	1q24.2	-0.426717	6.09054e-10	1.282e-08
CYTH4	22q13.1	0.426703	6.09883e-10	1.28235e-08
RAB1B	11q13.2	0.426655	6.12898e-10	1.28729e-08
IRF2BPL	14q24.3	0.426642	6.13732e-10	1.28764e-08
COIL	17q22	-0.426617	6.15299e-10	1.28945e-08
TBL3	16p13.3	0.426606	6.15927e-10	1.28945e-08
NAT2	8p22	-0.42658	6.17604e-10	1.29156e-08
PLEKHH3	17q21.2	0.426463	6.24995e-10	1.30561e-08
MNS1	15q21.3	-0.426428	6.27229e-10	1.30886e-08
ITPRIP	10q25.1	0.426311	6.34731e-10	1.32309e-08
PTPN6	12p13.31	0.426203	6.41775e-10	1.33633e-08
CD151	11p15.5	0.426186	6.42865e-10	1.33716e-08
UBC	12q24.31	0.426027	6.53314e-10	1.35743e-08
PACS1	11q13.1-q13.2	0.425992	6.55646e-10	1.36082e-08
ENPP4	6p21.1	-0.425854	6.64941e-10	1.37863e-08
FHDC1	4q31.3	-0.425822	6.67086e-10	1.3816e-08
MSLN	16p13.3	0.425769	6.70715e-10	1.38763e-08
ICE2	15q22.2	-0.425613	6.8137e-10	1.40817e-08
ACSM3	16p12.3	-0.425381	6.97602e-10	1.44017e-08
TLN1	9p13.3	0.425358	6.99257e-10	1.44205e-08
OBSL1	2q35	0.425176	7.12277e-10	1.46698e-08
OPCML	11q25	0.425168	7.12863e-10	1.46698e-08
HRH2	5q35.2	0.425045	7.21767e-10	1.48373e-08
TMEM59L	19p13.11	0.424872	7.34527e-10	1.50835e-08
COQ7	16p12.3	-0.424602	7.54922e-10	1.54721e-08
KEAP1	19p13.2	0.4246	7.5505e-10	1.54721e-08
KYAT3	1p22.2	-0.424583	7.56326e-10	1.54819e-08
PDLIM3	4q35.1	0.424495	7.63124e-10	1.5588e-08
HES4	1p36.33	0.424495	7.63124e-10	1.5588e-08
GPR146	7p22.3	0.42447	7.65059e-10	1.56111e-08
SLC30A5	5q13.1-q13.2	-0.424408	7.69852e-10	1.56923e-08
GPAA1	8q24.3	0.424363	7.73368e-10	1.57474e-08
NAE1	16q22.1	-0.424348	7.74543e-10	1.57547e-08
ABHD18	4q28.2	-0.424266	7.80973e-10	1.58688e-08
LNPK	2q31.1	-0.423952	8.06124e-10	1.63627e-08
ZNF33B	10q11.21	-0.423919	8.08845e-10	1.64007e-08
LCORL	4p15.31	-0.423774	8.20787e-10	1.66255e-08
NUDT12	5q21.2	-0.423692	8.27588e-10	1.67457e-08
IL37	2q14.1	-0.423635	8.32364e-10	1.68247e-08
POLR2E	19p13.3	0.423482	8.45327e-10	1.70689e-08
PIK3R6	17p13.1	0.423412	8.51321e-10	1.7172e-08
NAGK	2p13.3	0.423375	8.54477e-10	1.72177e-08
RPP14	3p14.3	-0.423341	8.57356e-10	1.72578e-08
STX19	3q11.2	-0.423298	8.61113e-10	1.73154e-08
PNMA1	14q24.3	0.423164	8.72773e-10	1.75316e-08
IGFBP7	4q12	0.423149	8.74095e-10	1.75399e-08
USP11	Xp11.3	0.423133	8.75565e-10	1.75512e-08
PPWD1	5q12.3	-0.423103	8.78218e-10	1.75862e-08
SLC10A7	4q31.22	-0.423081	8.80138e-10	1.76064e-08
CPXM2	10q26.13	0.422912	8.95199e-10	1.78892e-08
FEZ1	11q24.2	0.422827	9.02898e-10	1.80089e-08
LYPLAL1	1q41	-0.422826	9.0305e-10	1.80089e-08
INIP	9q32	-0.422722	9.12498e-10	1.81785e-08
ABHD17B	9q21.13	-0.422672	9.17104e-10	1.82515e-08
KIF5A	12q13.3	0.422284	9.53599e-10	1.89583e-08
VEGFC	4q34.3	0.42226	9.5589e-10	1.89843e-08
OTULINL	5p15.2	-0.422236	9.58135e-10	1.90094e-08
GPNMB	7p15.3	0.422153	9.66196e-10	1.91497e-08
ADH6	4q23	-0.42214	9.67492e-10	1.91557e-08
RARRES2	7q36.1	0.422069	9.74322e-10	1.92713e-08
TOX2	20q13.12	0.422058	9.75465e-10	1.92742e-08
ITGB3BP	1p31.3	-0.422023	9.78902e-10	1.93223e-08
SAMD13	1p31.1	-0.421963	9.8482e-10	1.94193e-08
PLXND1	3q22.1	0.421764	1.00463e-09	1.97898e-08
ZNF319	16q21	0.421731	1.008e-09	1.98324e-08
ZBTB45	19q13.43	0.421722	1.00884e-09	1.98324e-08
NCBP1	9q22.33	-0.421657	1.01545e-09	1.99419e-08
CCDC121	2p23.3	-0.421585	1.02277e-09	2.00655e-08
C1S	12p13.31	0.421447	1.03706e-09	2.03252e-08
CEND1	11p15.5	0.421342	1.04802e-09	2.05192e-08
CBX5	12q13.13	-0.421313	1.05102e-09	2.05571e-08
RABGGTB	1p31.1	-0.421277	1.05489e-09	2.06083e-08
FZR1	19p13.3	0.421268	1.05577e-09	2.06083e-08
UPP1	7p12.3	0.42124	1.05878e-09	2.06461e-08
RBMX	Xq26.3	-0.421181	1.06498e-09	2.07462e-08
CCDC58	3q21.1	-0.420946	1.09035e-09	2.12154e-08
MTREX	5q11.2	-0.420938	1.09126e-09	2.12154e-08
KIF2A	5q12.1	-0.420899	1.09545e-09	2.12755e-08
INO80B	2p13.1	0.420816	1.10463e-09	2.14322e-08
KLHL21	1p36.31	0.420746	1.11239e-09	2.15612e-08
GAS2L1	22q12.2	0.420736	1.11351e-09	2.15612e-08
HAMP	19q13.12	0.420709	1.11651e-09	2.15978e-08
DENND4C	9p22.1	-0.420682	1.11946e-09	2.16333e-08
PIANP	12p13.31	0.420641	1.12408e-09	2.17007e-08
MOCS2	5q11.2	-0.420606	1.12808e-09	2.17563e-08
SCAF1	19q13.33	0.420589	1.12996e-09	2.17709e-08
SRFBP1	5q23.1	-0.420534	1.13619e-09	2.18547e-08
SNAPC2	19p13.2	0.42053	1.13657e-09	2.18547e-08
VPS18	15q15.1	0.420407	1.15067e-09	2.21039e-08
DCP1A	3p21.1	-0.420338	1.15856e-09	2.22149e-08
EML3	11q12.3	0.420337	1.15875e-09	2.22149e-08
ZNF141	4p16.3	-0.420282	1.16514e-09	2.23152e-08
SULF1	8q13.2-q13.3	0.42023	1.17116e-09	2.24085e-08
SIGLEC7	19q13.41	0.420208	1.17368e-09	2.24345e-08
A1BG	19q13.43	0.420141	1.18154e-09	2.25624e-08
C1QB	1p36.12	0.420086	1.18805e-09	2.26505e-08
PLEKHG7	12q22	-0.420083	1.18849e-09	2.26505e-08
FASTKD2	2q33.3	-0.419889	1.2116e-09	2.30569e-08
ZCCHC9	5q14.1	-0.419884	1.2122e-09	2.30569e-08
DPP6	7q36.2	0.419829	1.21892e-09	2.31618e-08
RHOBTB2	8p21.3	0.419804	1.22192e-09	2.3196e-08
CEPT1	1p13.3	-0.419758	1.22762e-09	2.32814e-08
GLMN	1p22.1	-0.419536	1.25505e-09	2.37783e-08
THAP2	12q21.1	-0.419517	1.25734e-09	2.3795e-08
GPR137	11q13.1	0.419509	1.25839e-09	2.3795e-08
P2RX5	17p13.2	0.419427	1.26867e-09	2.3966e-08
PRMT3	11p15.1	-0.419352	1.27818e-09	2.41221e-08
ABCB8	7q36.1	0.419319	1.28243e-09	2.41788e-08
PDS5A	4p14	-0.419258	1.29012e-09	2.43e-08
ABHD8	19p13.11	0.419105	1.30996e-09	2.46497e-08
CCS	11q13.2	0.41909	1.31192e-09	2.46625e-08
SH3BGRL2	6q14.1	-0.419078	1.31344e-09	2.46672e-08
EIF4E	4q23	-0.41897	1.32768e-09	2.49103e-08
CDR2L	17q25.1	0.41892	1.3343e-09	2.50103e-08
CBX6	22q13.1	0.418886	1.33873e-09	2.5069e-08
PLAU	10q22.2	0.418834	1.34562e-09	2.51536e-08
MRPS35	12p11.22	-0.418833	1.34584e-09	2.51536e-08
TMEM205	19p13.2	0.418666	1.36833e-09	2.55492e-08
MIPOL1	14q13.3-q21.1	-0.418509	1.38979e-09	2.59249e-08
RENBP	Xq28	0.418461	1.39648e-09	2.60246e-08
ZNF823	19p13.2	-0.418441	1.39926e-09	2.60512e-08
AP5B1	11q13.1	0.418402	1.40459e-09	2.61254e-08
MED23	6q23.2	-0.418365	1.40971e-09	2.61375e-08
DCHS1	11p15.4	0.418364	1.40995e-09	2.61375e-08
LAPTM5	1p35.2	0.418359	1.41065e-09	2.61375e-08
SNAI1	20q13.13	0.418359	1.41065e-09	2.61375e-08
EML1	14q32.2	0.418312	1.4172e-09	2.62338e-08
TNNI2	11p15.5	0.418298	1.41923e-09	2.62462e-08
FAM219A	9p13.3	0.418214	1.4311e-09	2.64404e-08
FASTKD1	2q31.1	-0.418197	1.43347e-09	2.64589e-08
RSBN1	1p13.2	-0.418117	1.44489e-09	2.66443e-08
MYCL	1p34.2	-0.418067	1.45207e-09	2.67513e-08
TTC7B	14q32.11	0.417968	1.4663e-09	2.69877e-08
STX10	19p13.13	0.417876	1.47969e-09	2.72082e-08
APAF1	12q23.1	-0.417845	1.48434e-09	2.72645e-08
ELOF1	19p13.2	0.417836	1.48556e-09	2.72645e-08
N4BP3	5q35.3	0.417734	1.5006e-09	2.75032e-08
AVPR2	Xq28	0.417721	1.50259e-09	2.75032e-08
CACTIN	19p13.3	0.417719	1.50284e-09	2.75032e-08
PFKFB2	1q32.1	-0.417624	1.51704e-09	2.7737e-08
TRIM8	10q24.32	0.417297	1.5669e-09	2.8618e-08
UBA1	Xp11.3	0.417289	1.56819e-09	2.8618e-08
PANK3	5q34	-0.417172	1.58639e-09	2.89229e-08
DAAM2	6p21.2	0.417073	1.60189e-09	2.9178e-08
HMCN1	1q25.3-q31.1	0.416997	1.61408e-09	2.93723e-08
PXDC1	6p25.2	0.41695	1.62154e-09	2.94803e-08
EDEM3	1q25.3	-0.416896	1.63011e-09	2.96082e-08
PCSK5	9q21.13	0.416846	1.63818e-09	2.9727e-08
CASP6	4q25	-0.416833	1.64034e-09	2.97382e-08
ACKR3	2q37.3	0.41675	1.65389e-09	2.99559e-08
TFAM	10q21.1	-0.416689	1.66372e-09	3.01058e-08
TBKBP1	17q21.32	0.416339	1.72219e-09	3.11346e-08
ACP2	11p11.2|11p12-p11	0.416254	1.73668e-09	3.13673e-08
PSTPIP1	15q24.3	0.4162	1.74584e-09	3.15032e-08
CLASP2	3p22.3	-0.416187	1.74813e-09	3.15153e-08
HERC4	10q21.3	-0.416134	1.75735e-09	3.16519e-08
PINK1	1p36.12	0.416065	1.76922e-09	3.18361e-08
PTCD3	2p11.2	-0.416043	1.773e-09	3.18501e-08
CSF1	1p13.3	0.416042	1.77329e-09	3.18501e-08
STX3	11q12.1	-0.416018	1.77737e-09	3.18938e-08
PNPLA6	19p13.2	0.415992	1.78205e-09	3.1929e-08
SLC4A11	20p13	0.415988	1.78263e-09	3.1929e-08
RNF215	22q12.2	0.415833	1.81005e-09	3.23901e-08
JAG2	14q32.33	0.415728	1.82886e-09	3.26964e-08
LRRC8A	9q34.11	0.415643	1.84422e-09	3.29406e-08
CAAP1	9p21.2	-0.415631	1.84634e-09	3.2948e-08
RRN3	16p13.11	-0.415616	1.84907e-09	3.29662e-08
COX20	1q44	-0.415584	1.85484e-09	3.30387e-08
MTIF2	2p16.1	-0.415549	1.86123e-09	3.31221e-08
WNT10A	2q35	0.415529	1.8649e-09	3.31568e-08
RILPL1	12q24.31	0.415439	1.88148e-09	3.34209e-08
SRP9	1q42.12	-0.415312	1.90506e-09	3.38086e-08
STAC	3p22.3-p22.2	0.415145	1.9366e-09	3.43369e-08
FAM225B	9q32	0.415128	1.93981e-09	3.43623e-08
CALB2	16q22.2	0.414791	2.00493e-09	3.54834e-08
GTF2H2C	5q13.2	-0.414611	2.04058e-09	3.6072e-08
NCF1B	7q11.23	0.414605	2.04191e-09	3.6072e-08
LCA5L	21q22.2	-0.414461	2.07081e-09	3.6549e-08
TRPM7	15q21.2	-0.414418	2.07962e-09	3.66711e-08
PUS7L	12q12	-0.414408	2.08166e-09	3.66737e-08
COL15A1	9q22.33	0.414356	2.09223e-09	3.68263e-08
TRMT10C	3q12.3	-0.414252	2.11352e-09	3.71671e-08
SDS	12q24.13	0.414197	2.12493e-09	3.73339e-08
LRRC8B	1p22.2	-0.414047	2.15637e-09	3.78519e-08
SULF2	20q13.12	0.413984	2.16978e-09	3.80527e-08
CSPG4	15q24.2	0.4139	2.18754e-09	3.83295e-08
USP53	4q26	-0.413823	2.20401e-09	3.85831e-08
SULT1B1	4q13.3	-0.413773	2.21481e-09	3.87372e-08
ALOX5AP	13q12.3	0.413685	2.23402e-09	3.90379e-08
FAM117B	2q33.2	-0.413586	2.2556e-09	3.93794e-08
ZNF440	19p13.2	-0.413555	2.26259e-09	3.94658e-08
CRIP1	14q32.33	0.413378	2.30198e-09	4.01167e-08
KLHL17	1p36.33	0.413316	2.31589e-09	4.03227e-08
INPP5K	17p13.3	0.413278	2.32457e-09	4.04275e-08
ATG101	12q13.13	0.413271	2.32609e-09	4.04275e-08
ZCCHC10	5q31.1	-0.413212	2.33937e-09	4.06219e-08
PART1	5q12.1	-0.413112	2.36231e-09	4.09835e-08
FANCL	2p16.1	-0.413051	2.37657e-09	4.11939e-08
ARHGEF18	19p13.2	0.412984	2.39208e-09	4.14255e-08
GPX1	3p21.31	0.412718	2.45469e-09	4.24718e-08
COL5A2	2q32.2	0.412645	2.47229e-09	4.27381e-08
MEF2B	19p13.11	0.412601	2.48275e-09	4.28806e-08
SNX4	3q21.2	-0.412516	2.50339e-09	4.31985e-08
FLYWCH1	16p13.3	0.412446	2.52067e-09	4.34581e-08
KCNG2	18q23	0.412347	2.54487e-09	4.38361e-08
RASA1	5q14.3	-0.412286	2.56008e-09	4.40588e-08
TMED5	1p22.1	-0.412249	2.56923e-09	4.4177e-08
STT3B	3p23	-0.412211	2.57883e-09	4.43027e-08
CAPRIN1	11p13	-0.412179	2.58678e-09	4.44e-08
IRAK1BP1	6q14.1	-0.412169	2.5893e-09	4.44038e-08
CMC1	3p24.1	-0.412117	2.60235e-09	4.4588e-08
VAX2	2p13.3	0.412066	2.61535e-09	4.47711e-08
WNT9A	1q42.13	0.411993	2.63396e-09	4.50498e-08
KLHL22	22q11.21	0.411927	2.65087e-09	4.5299e-08
ZNF799	19p13.2	-0.411712	2.70683e-09	4.62145e-08
CSF3R	1p34.3	0.411702	2.70946e-09	4.62186e-08
OXSM	3p24.2	-0.41158	2.74167e-09	4.67267e-08
SIX5	19q13.32	0.411366	2.79903e-09	4.76623e-08
ANKRD13D	11q13.2	0.411299	2.81719e-09	4.79294e-08
LOC730101	6p12.2	-0.411017	2.89518e-09	4.9213e-08
USP1	1p31.3	-0.411006	2.89846e-09	4.92255e-08
UBXN6	19p13.3	0.410897	2.92904e-09	4.97012e-08
CNPY4	7q22.1	0.410732	2.97622e-09	5.04576e-08
PI4K2A	10q24.2	0.410695	2.98681e-09	5.05927e-08
MEDAG	13q12.3	0.410343	3.09013e-09	5.2297e-08
NDUFAF4	6q16.1	-0.410275	3.11067e-09	5.25986e-08
NR1H2	19q13.33	0.410221	3.12675e-09	5.28243e-08
DHH	12q13.12	0.410091	3.16611e-09	5.34426e-08
COL16A1	1p35.2	0.409831	3.24679e-09	5.47525e-08
IGSF21	1p36.13	0.409822	3.24937e-09	5.47525e-08
KLC2	11q13.2	0.409765	3.26722e-09	5.50053e-08
FCGR1A	1q21.2	0.409745	3.27353e-09	5.50211e-08
UTP15	5q13.2	-0.409737	3.27617e-09	5.50211e-08
SNORD1C	17q25.1	-0.409735	3.27669e-09	5.50211e-08
PLCB4	20p12.3-p12.2	-0.409689	3.29148e-09	5.52215e-08
CLCC1	1p13.3	-0.409672	3.29678e-09	5.52625e-08
CMAS	12p12.1	-0.409657	3.30155e-09	5.52645e-08
KANSL1L	2q34	-0.409654	3.30262e-09	5.52645e-08
IL4I1	19q13.33	0.409639	3.3074e-09	5.52967e-08
CEP290	12q21.32	-0.409624	3.31219e-09	5.5329e-08
NFIA	1p31.3	-0.409577	3.32713e-09	5.55307e-08
THAP9	4q21.22	-0.409565	3.33088e-09	5.55453e-08
BAZ2B	2q24.2	-0.409482	3.35775e-09	5.59452e-08
PLGRKT	9p24.1	-0.409393	3.38647e-09	5.63751e-08
THUMPD3	3p25.3	-0.409325	3.40885e-09	5.66989e-08
FN1	2q35	0.409281	3.42311e-09	5.68872e-08
TRIQK	8q22.1	-0.409255	3.43192e-09	5.69846e-08
SHQ1	3p13	-0.409231	3.43964e-09	5.70639e-08
FPGT	1p31.1	-0.40921	3.44683e-09	5.71341e-08
KLRA1P	12p13.2	-0.409149	3.46681e-09	5.74161e-08
ALG6	1p31.3	-0.409023	3.50936e-09	5.8071e-08
ADAMTS14	10q22.1	0.408974	3.52572e-09	5.8292e-08
WDR36	5q22.1	-0.408948	3.53479e-09	5.83919e-08
DOCK7	1p31.3	-0.408756	3.60058e-09	5.94281e-08
TUBG2	17q21.2	0.408687	3.62433e-09	5.97689e-08
TUBB2B	6p25.2	0.408625	3.64588e-09	6.00732e-08
ADCY7	16q12.1	0.40848	3.69706e-09	6.08646e-08
PWWP3A	19p13.3	0.408433	3.71367e-09	6.10861e-08
VWA5A	11q24.2	-0.408328	3.75133e-09	6.16531e-08
CAPG	2p11.2	0.408308	3.75854e-09	6.17192e-08
GFM2	5q13.3	-0.408123	3.8259e-09	6.27721e-08
CTSF	11q13.2	0.408069	3.84554e-09	6.30408e-08
SREK1IP1	5q12.3	-0.408048	3.85354e-09	6.31185e-08
SLC37A2	11q24.2	0.408014	3.86589e-09	6.32238e-08
MEF2D	1q22	0.408013	3.86651e-09	6.32238e-08
C4ORF19	4p14	-0.407931	3.89692e-09	6.36673e-08
LRRC8D	1p22.2	-0.407911	3.90441e-09	6.37357e-08
CHRDL1	Xq23	0.407842	3.93008e-09	6.41008e-08
IL17RA	22q11.1	0.407757	3.96225e-09	6.45709e-08
ADAMTSL5	19p13.3	0.407674	3.99403e-09	6.5034e-08
ADD2	2p13.3	0.407419	4.09264e-09	6.65837e-08
COX18	4q13.3	-0.4074	4.1e-09	6.66474e-08
CRLF1	19p13.11	0.40722	4.17122e-09	6.77483e-08
SYNGR3	16p13.3	0.407133	4.206e-09	6.82558e-08
CHRM4	11p11.2	0.407115	4.21344e-09	6.83192e-08
CARF	2q33.2	-0.407101	4.21877e-09	6.83483e-08
ATAD5	17q11.2	-0.406978	4.26883e-09	6.91015e-08
SNED1	2q37.3	0.406851	4.32084e-09	6.9885e-08
RYR1	19q13.2	0.406763	4.35706e-09	7.04118e-08
CNOT10	3p22.3	-0.406664	4.39861e-09	7.1024e-08
CLEC3B	3p21.31	0.406612	4.42037e-09	7.13159e-08
STX1A	7q11.23	0.406554	4.44507e-09	7.16545e-08
C3ORF18	3p21.31	0.406399	4.51127e-09	7.26133e-08
ARHGAP23	17q12	0.406397	4.51206e-09	7.26133e-08
MSN	Xq12	0.406327	4.5423e-09	7.30393e-08
CCIN	9p13.3	0.406238	4.58107e-09	7.36015e-08
ESF1	20p12.1	-0.406065	4.6571e-09	7.4761e-08
TSGA10	2q11.2	-0.406035	4.67044e-09	7.49129e-08
THOC7	3p14.1	-0.406018	4.67787e-09	7.49699e-08
SECISBP2	9q22.2	-0.405998	4.68679e-09	7.50508e-08
ATF7IP2	16p13.2-p13.13	-0.405976	4.69648e-09	7.51437e-08
AASDH	4q12	-0.405891	4.73468e-09	7.56923e-08
GRINA	8q24.3	0.405866	4.74597e-09	7.58102e-08
NRTN	19p13.3	0.405836	4.75956e-09	7.59645e-08
SENP8	15q23	-0.405753	4.79749e-09	7.65068e-08
BCAM	19q13.32	0.405566	4.88352e-09	7.78146e-08
RAP1GDS1	4q23	-0.405541	4.89516e-09	7.79358e-08
PLA2G12A	4q25	-0.405369	4.97578e-09	7.91541e-08
AGL	1p21.2	-0.40517	5.07051e-09	8.05949e-08
SMIM15	5q12.1	-0.405053	5.12705e-09	8.14266e-08
SYNE3	14q32.13	0.404776	5.26357e-09	8.35262e-08
TBC1D8B	Xq22.3	-0.404731	5.2861e-09	8.3815e-08
MED7	5q33.3	-0.404706	5.29866e-09	8.39454e-08
GSN	9q33.2	0.404653	5.32555e-09	8.43023e-08
YIF1B	19q13.2	0.404531	5.38738e-09	8.52114e-08
ZRANB2	1p31.1	-0.404482	5.41214e-09	8.5533e-08
PEX13	2p15	-0.404337	5.48707e-09	8.66464e-08
PARVG	22q13.31	0.404275	5.51924e-09	8.70833e-08
EPCAM	2p21	-0.40424	5.53758e-09	8.73014e-08
ISLR2	15q24.1	0.40423	5.54283e-09	8.73131e-08
ERGIC2	12p11.22	-0.404018	5.6551e-09	8.89648e-08
C6ORF203	6q21	-0.404015	5.65688e-09	8.89648e-08
FEM1C	5q22.3	-0.403988	5.67118e-09	8.91173e-08
HECW1	7p14.1-p13	0.403822	5.76101e-09	9.04553e-08
CCDC136	7q32.1	0.403785	5.7814e-09	9.07018e-08
SMAD5	5q31.1	-0.403739	5.80607e-09	9.10151e-08
CTF1	16p11.2	0.403578	5.89544e-09	9.23413e-08
TPSB2	16p13.3	0.403551	5.91042e-09	9.24845e-08
TNS2	12q13.13	0.403544	5.91415e-09	9.24845e-08
STK25	2q37.3	0.403469	5.95623e-09	9.3001e-08
ZNF233	19q13.31	-0.403468	5.95679e-09	9.3001e-08
SIGLEC5	19q13.41	0.403454	5.96469e-09	9.30491e-08
CNIH3	1q42.12	0.403265	6.07217e-09	9.46495e-08
FDX2	19p13.2	0.403022	6.21292e-09	9.67655e-08
FPR1	19q13.41	0.403008	6.22075e-09	9.68094e-08
CD70	19p13.3	0.402995	6.22858e-09	9.68534e-08
ELOVL6	4q25	-0.402985	6.23446e-09	9.6867e-08
GUCA1A	6p21.1	0.402954	6.25292e-09	9.70758e-08
LINGO3	19p13.3	0.402869	6.30317e-09	9.77776e-08
FOXC2	16q24.1	0.402717	6.39371e-09	9.90945e-08
C11ORF54	11q21	-0.40271	6.39832e-09	9.90945e-08
ZNF268	12q24.33	-0.402554	6.49249e-09	1.00473e-07
TAF9	5q13.2	-0.402498	6.52726e-09	1.0093e-07
EXOC6	10q23.33	-0.402422	6.57354e-09	1.01564e-07
ZMYND15	17p13.2	0.402341	6.6243e-09	1.02267e-07
CCDC102A	16q21	0.402326	6.63367e-09	1.0233e-07
TENM3-AS1	4q34.3	0.402181	6.7247e-09	1.03652e-07
PIN1	19p13.2	0.402167	6.7333e-09	1.03701e-07
PI4K2B	4p15.2	-0.402142	6.74916e-09	1.03863e-07
SYT11	1q22	0.402095	6.77887e-09	1.04237e-07
PHF1	6p21.32	0.402072	6.79377e-09	1.04383e-07
GPR108	19p13.3	0.401938	6.87952e-09	1.05617e-07
PPM1H	12q14.1-q14.2	-0.401903	6.9022e-09	1.05864e-07
FOXP3	Xp11.23	0.401897	6.90653e-09	1.05864e-07
ZNF620	3p22.1	-0.401863	6.92821e-09	1.06112e-07
TBXA2R	19p13.3	0.401796	6.97178e-09	1.06695e-07
PLCB1	20p12.3	-0.401645	7.07187e-09	1.08141e-07
TMEM267	5p12	-0.401571	7.12076e-09	1.08803e-07
DCLRE1A	10q25.3	-0.401372	7.25463e-09	1.1076e-07
PMS1	2q32.2	-0.401234	7.34943e-09	1.12119e-07
ARRDC2	19p13.11	0.401224	7.35633e-09	1.12136e-07
BCL10	1p22.3	-0.40118	7.3863e-09	1.12504e-07
ADGRE2	19p13.12	0.401144	7.41176e-09	1.12803e-07
FOXC1	6p25.3	0.401122	7.42683e-09	1.12944e-07
GRAMD2B	5q23.2	-0.401099	7.44311e-09	1.13102e-07
AK9	6q21	-0.40104	7.48394e-09	1.13634e-07
DNTTIP2	1p22.1	-0.400853	7.61605e-09	1.15495e-07
MRPL42	12q22	-0.40085	7.61843e-09	1.15495e-07
PARPBP	12q23.2	-0.400823	7.6375e-09	1.15693e-07
JUP	17q21.2	0.400783	7.66618e-09	1.16036e-07
KIAA1549L	11p13	0.400633	7.77453e-09	1.17584e-07
SAMD14	17q21.33	0.400603	7.7964e-09	1.17742e-07
GLYATL1	11q12.1	-0.400602	7.79713e-09	1.17742e-07
ITGA6	2q31.1	-0.400583	7.81114e-09	1.17862e-07
TIA1	2p13.3	-0.400521	7.85637e-09	1.18452e-07
ZDHHC8	22q11.21	0.400474	7.89076e-09	1.18878e-07
SCAMP4	19p13.3	0.400328	7.99968e-09	1.20425e-07
LINC00957	7p13	0.400311	8.01229e-09	1.20521e-07
SASS6	1p21.2	-0.400251	8.05738e-09	1.21105e-07
STRN4	19q13.32	0.400194	8.1002e-09	1.21654e-07
TESMIN	11q13.3	-0.400134	8.14577e-09	1.22243e-07
PSAP	10q22.1	0.400117	8.15847e-09	1.22339e-07
RXYLT1	12q14.2	-0.400055	8.20564e-09	1.22944e-07
CYP27C1	2q14.3	0.400048	8.21152e-09	1.22944e-07
PACRGL	4p15.31	-0.399979	8.26464e-09	1.23644e-07
MATR3	5q31.2	-0.399944	8.29172e-09	1.23953e-07
DSE	6q22.1	0.399919	8.31111e-09	1.24147e-07
FAM78A	9q34.13	0.399812	8.39433e-09	1.25216e-07
PCGF2	17q12	0.39981	8.39564e-09	1.25216e-07
PEX14	1p36.22	0.399742	8.44939e-09	1.25921e-07
TMEM132A	11q12.2	0.399678	8.4995e-09	1.26472e-07
IGFBP4	17q21.2	0.399678	8.4995e-09	1.26472e-07
GJB3	1p34.3	0.39955	8.60191e-09	1.27801e-07
ZNF628	19q13.42	0.399541	8.60861e-09	1.27801e-07
ABCA11P	4p16.3	-0.399541	8.60861e-09	1.27801e-07
NPTXR	22q13.1	0.399187	8.89699e-09	1.31981e-07
SUCO	1q24.3	-0.399157	8.9219e-09	1.32249e-07
GLIS1	1p32.3	0.399087	8.98032e-09	1.33013e-07
HADH	4q25	-0.399049	9.01242e-09	1.33387e-07
TIGD5	8q24.3	0.399015	9.04044e-09	1.33699e-07
TESK1	9p13.3	0.398997	9.0559e-09	1.33825e-07
SLC25A16	10q21.3	-0.398882	9.1534e-09	1.35163e-07
VAV3	1p13.3	-0.398563	9.42861e-09	1.39121e-07
UBE3D	6q14.1	-0.39855	9.44031e-09	1.39187e-07
GALNT4	12q21.33	-0.398531	9.45642e-09	1.39318e-07
CCN2	6q23.2	0.398513	9.47256e-09	1.3945e-07
DPYSL3	5q32	0.398483	9.49902e-09	1.39733e-07
RC3H1	1q25.1	-0.398346	9.62048e-09	1.41412e-07
FST	5q11.2	0.398204	9.74796e-09	1.43177e-07
YPEL3	16p11.2	0.398007	9.92763e-09	1.45706e-07
PDPN	1p36.21	0.397976	9.95686e-09	1.46024e-07
SPATC1	8q24.3	0.397937	9.99274e-09	1.46439e-07
COL22A1	8q24.23-q24.3	0.397911	1.00165e-08	1.46676e-07
ROR2	9q22.31	0.397805	1.01152e-08	1.48009e-07
CRYBG1	6q21	-0.397623	1.02871e-08	1.5041e-07
KRT19	17q21.2	0.397547	1.03604e-08	1.51369e-07
KRCC1	2p11.2	-0.397483	1.04214e-08	1.52145e-07
RTCA	1p21.2	-0.397443	1.04601e-08	1.52595e-07
SLAIN2	4p11	-0.397381	1.05201e-08	1.53262e-07
GOLPH3L	1q21.3	-0.39738	1.05217e-08	1.53262e-07
WDR5B	3q21.1	-0.397338	1.05624e-08	1.53739e-07
FOXJ3	1p34.2	-0.397284	1.06147e-08	1.54384e-07
CTHRC1	8q22.3	0.397046	1.08515e-08	1.5771e-07
FCGR1CP	1q21.1	0.396976	1.09214e-08	1.58606e-07
CERS6	2q24.3	-0.396922	1.09761e-08	1.59281e-07
FARSB	2q36.1	-0.39664	1.12657e-08	1.63361e-07
HLA-DPB1	6p21.32	0.396537	1.13738e-08	1.64804e-07
SLAMF8	1q23.2	0.396517	1.13948e-08	1.64986e-07
GALNT7	4q34.1	-0.396488	1.14247e-08	1.65294e-07
ZNF670	1q44	-0.396421	1.14952e-08	1.66191e-07
GDI1	Xq28	0.396346	1.15751e-08	1.67221e-07
METAP1	4q23	-0.396321	1.16019e-08	1.67482e-07
TMEM33	4p13	-0.396206	1.17257e-08	1.69143e-07
MMP25	16p13.3	0.396154	1.17817e-08	1.69807e-07
KRT16	17q21.2	0.396145	1.17917e-08	1.69807e-07
DTWD1	15q21.2	-0.396139	1.1798e-08	1.69807e-07
STK38	6p21.31	-0.396124	1.18144e-08	1.69916e-07
CNOT3	19q13.42	0.396113	1.18271e-08	1.69973e-07
HRAS	11p15.5	0.396071	1.18726e-08	1.705e-07
SBNO2	19p13.3	0.396012	1.19367e-08	1.71271e-07
SLC10A3	Xq28	0.396006	1.1944e-08	1.71271e-07
SLC39A1	1q21.3	0.395997	1.19532e-08	1.71276e-07
AGPAT1	6p21.32	0.395986	1.19661e-08	1.71334e-07
PRODH	22q11.21	0.395952	1.20029e-08	1.71734e-07
TNFRSF18	1p36.33	0.395924	1.20343e-08	1.72056e-07
PTBP3	9q32	-0.395904	1.20565e-08	1.72246e-07
THAP6	4q21.1	-0.395811	1.21607e-08	1.73606e-07
ZNF124	1q44	-0.395772	1.22037e-08	1.74017e-07
VGF	7q22.1	0.395769	1.22075e-08	1.74017e-07
BRD4	19p13.12	0.39573	1.22507e-08	1.74505e-07
AQP1	7p14.3	0.395702	1.22827e-08	1.74832e-07
SCRN3	2q31.1	-0.395689	1.22978e-08	1.74897e-07
FAM173A	16p13.3	0.395682	1.23054e-08	1.74897e-07
CADM3	1q23.2	0.395666	1.23237e-08	1.75029e-07
USP45	6q16.2	-0.395535	1.24727e-08	1.77015e-07
ILK	11p15.4	0.39552	1.24899e-08	1.7713e-07
VKORC1	16p11.2	0.39545	1.25707e-08	1.78124e-07
GNB1L	22q11.21	0.395443	1.25784e-08	1.78124e-07
CLTB	5q35.2	0.395433	1.259e-08	1.78157e-07
RASA4	7q22.1	0.395423	1.26016e-08	1.78191e-07
PLXDC1	17q12	0.395388	1.26423e-08	1.78635e-07
CHST14	15q15.1	0.395321	1.27201e-08	1.79603e-07
RELT	11q13.4	0.395298	1.27474e-08	1.79858e-07
MCAM	11q23.3	0.395261	1.27905e-08	1.80334e-07
BCLAF1	6q23.3	-0.395151	1.29205e-08	1.82036e-07
ARHGAP18	6q22.33	-0.395004	1.30959e-08	1.84373e-07
CFAP97	4q35.1	-0.394973	1.31341e-08	1.84776e-07
IPO7	11p15.4	-0.394806	1.33368e-08	1.87491e-07
MBTD1	17q21.33	-0.394731	1.3429e-08	1.8865e-07
SLC45A4	8q24.3	0.394692	1.34763e-08	1.89177e-07
SV2B	15q26.1	0.394627	1.35571e-08	1.90172e-07
BDP1	5q13.2	-0.394599	1.35923e-08	1.90529e-07
CHST2	3q24	0.394552	1.36507e-08	1.91208e-07
BAHCC1	17q25.3	0.394505	1.37093e-08	1.91709e-07
TRIM2	4q31.3	-0.394495	1.37218e-08	1.91709e-07
CALM3	19q13.32	0.394493	1.37239e-08	1.91709e-07
ZMYM4	1p34.3	-0.394492	1.3726e-08	1.91709e-07
LRRN2	1q32.1	0.394407	1.38333e-08	1.93067e-07
CCDC59	12q21.31	-0.394362	1.38907e-08	1.93649e-07
CCDC18	1p22.1	-0.394358	1.3895e-08	1.93649e-07
HOPX	4q12	0.394307	1.3961e-08	1.94428e-07
CCR10	17q21.2	0.394221	1.40702e-08	1.95809e-07
CSTF3	11p13	-0.394166	1.41413e-08	1.96657e-07
PARG	10q11.23	-0.394058	1.42824e-08	1.98476e-07
NDST1	5q33.1	0.394044	1.42999e-08	1.98576e-07
ISG15	1p36.33	0.393914	1.44712e-08	2.00811e-07
VPS13A	9q21.2	-0.393898	1.44933e-08	2.00974e-07
MON2	12q14.1	-0.393874	1.45243e-08	2.01259e-07
NOL11	17q24.2	-0.393682	1.47814e-08	2.04675e-07
ANKRD22	10q23.31	-0.393656	1.48175e-08	2.04882e-07
NELFB	9q34.3	0.393656	1.48175e-08	2.04882e-07
NCDN	1p34.3	0.39354	1.49742e-08	2.06901e-07
YIPF3	6p21.1	0.393507	1.502e-08	2.07385e-07
AP2A1	19q13.33	0.393469	1.50727e-08	2.0788e-07
ACADSB	10q26.13	-0.393465	1.50773e-08	2.0788e-07
CDH5	16q21	0.393383	1.51903e-08	2.09289e-07
ABHD10	3q13.2	-0.393328	1.52669e-08	2.10194e-07
ANXA8	10q11.22	0.393254	1.53711e-08	2.11339e-07
ULK1	12q24.33	0.393253	1.53719e-08	2.11339e-07
IFI30	19p13.11	0.39324	1.53906e-08	2.11447e-07
JMJD8	16p13.3	0.393227	1.54094e-08	2.11554e-07
TRAPPC1	17p13.1	0.393196	1.54517e-08	2.11984e-07
PTPDC1	9q22.32	-0.393146	1.55225e-08	2.12804e-07
UQCRH	1p33	-0.39313	1.55461e-08	2.12977e-07
CYBC1	17q25.3	0.392954	1.57965e-08	2.16255e-07
CORIN	4p12	0.392713	1.61486e-08	2.20918e-07
RNF121	11q13.4	0.392702	1.61635e-08	2.20966e-07
SLC25A29	14q32.2	0.392644	1.62498e-08	2.21988e-07
CISD1	10q21.1	-0.392601	1.63141e-08	2.2271e-07
ZNF700	19p13.2	-0.392586	1.63364e-08	2.22858e-07
SNTA1	20q11.21	0.39256	1.63737e-08	2.23209e-07
ARSA	22q13.33	0.392502	1.6461e-08	2.24241e-07
TIGD4	4q31.3	-0.392472	1.65061e-08	2.24697e-07
NDUFB5	3q26.33	-0.392422	1.65815e-08	2.25564e-07
ACD	16q22.1	0.39231	1.67511e-08	2.27711e-07
THUMPD1	16p12.3	-0.392262	1.6825e-08	2.28555e-07
EFCAB7	1p31.3	-0.392197	1.69249e-08	2.29751e-07
ITGB5	3q21.2	0.392187	1.69403e-08	2.29799e-07
ZNF140	12q24.33	-0.392078	1.71082e-08	2.31914e-07
ACADM	1p31.1	-0.391955	1.73013e-08	2.34368e-07
SEC63	6q21	-0.391889	1.74039e-08	2.35593e-07
IGFBP3	7p12.3	0.391799	1.7547e-08	2.37363e-07
UNC45A	15q26.1	0.391702	1.77019e-08	2.39291e-07
ATG4C	1p31.3	-0.391649	1.7788e-08	2.40287e-07
STRBP	9q33.3	-0.391617	1.78392e-08	2.40811e-07
MYSM1	1p32.1	-0.391594	1.78771e-08	2.41154e-07
RNPEPL1	2q37.3	0.391442	1.81252e-08	2.4433e-07
LRRC29	16q22.1	0.391354	1.82712e-08	2.46126e-07
LOC407835	7q32.1	0.391284	1.83877e-08	2.47441e-07
TUB	11p15.4	0.391275	1.84016e-08	2.47441e-07
HEG1	3q21.2	0.391272	1.84072e-08	2.47441e-07
GIPC2	1p31.1	-0.391072	1.87443e-08	2.51799e-07
DNAJC27	2p23.3	-0.391051	1.87784e-08	2.52081e-07
C3	19p13.3	0.39092	1.9004e-08	2.54932e-07
SCYL3	1q24.2	-0.390898	1.90413e-08	2.55257e-07
NFKBIB	19q13.2	0.390848	1.91278e-08	2.56216e-07
NAALADL2	3q26.31	-0.390841	1.91394e-08	2.56216e-07
C10ORF88	10q26.13	-0.390826	1.91654e-08	2.56288e-07
EFNB3	17p13.1	0.390823	1.91712e-08	2.56288e-07
ZNF587	19q13.43	-0.390768	1.92671e-08	2.57391e-07
KIF5B	10p11.22	-0.390714	1.93604e-08	2.58459e-07
EYA4	6q23.2	0.390693	1.93983e-08	2.58787e-07
ZRANB3	2q21.3	-0.390586	1.95868e-08	2.61122e-07
LIMD2	17q23.3	0.390557	1.96371e-08	2.61612e-07
ZDHHC23	3q13.31	-0.390516	1.97114e-08	2.62421e-07
ZDHHC13	11p15.1	-0.390462	1.98068e-08	2.6351e-07
SCOC	4q31.1	-0.390359	1.9993e-08	2.65803e-07
FBXL15	10q24.32	0.390304	2.00927e-08	2.66946e-07
ZFHX4	8q21.13	0.390259	2.01749e-08	2.67853e-07
ZMPSTE24	1p34.2	-0.390192	2.02968e-08	2.69224e-07
FGD5	3p25.1	0.390187	2.03059e-08	2.69224e-07
RNF166	16q24.2-q24.3	0.390072	2.05182e-08	2.71853e-07
KLHL35	11q13.4	0.389724	2.11712e-08	2.80312e-07
C11ORF68	11q13.1	0.389711	2.11967e-08	2.80458e-07
MFNG	22q13.1	0.389663	2.12895e-08	2.81342e-07
FAN1	15q13.3	-0.389661	2.12927e-08	2.81342e-07
HLA-DPB2	6p21.32	0.389584	2.14403e-08	2.831e-07
TMEM212	3q26.31	-0.389544	2.15181e-08	2.83868e-07
EIF3M	11p13	-0.389539	2.15278e-08	2.83868e-07
C17ORF75	17q11.2	-0.389439	2.1723e-08	2.86246e-07
GNL3	3p21.1	-0.389391	2.18179e-08	2.87302e-07
TMEM182	2q12.1	-0.389351	2.18968e-08	2.88144e-07
COL12A1	6q13-q14.1	0.389329	2.19397e-08	2.88512e-07
PLOD3	7q22.1	0.389257	2.20819e-08	2.90185e-07
TATDN3	1q32.3	-0.389229	2.21384e-08	2.9073e-07
CCDC186	10q25.3	-0.389174	2.22485e-08	2.91779e-07
LRIF1	1p13.3	-0.389174	2.22485e-08	2.91779e-07
SKIV2L	6p21.33	0.389159	2.22786e-08	2.91976e-07
CDC42SE2	5q31.1	-0.38915	2.22953e-08	2.91998e-07
DDX20	1p13.2	-0.38913	2.23355e-08	2.92327e-07
CCNH	5q14.3	-0.389102	2.23927e-08	2.92854e-07
PPAT	4q12	-0.389095	2.24061e-08	2.92854e-07
DDAH1	1p22.3	-0.38908	2.24364e-08	2.93052e-07
NCOR2	12q24.31	0.389055	2.2487e-08	2.93515e-07
ATPAF1	1p33	-0.388995	2.26089e-08	2.94907e-07
EHF	11p13	-0.388923	2.27554e-08	2.96617e-07
COLEC12	18p11.32	0.388851	2.29028e-08	2.98337e-07
SPATS2	12q13.12	-0.388776	2.30579e-08	3.00157e-07
LRFN1	19q13.2	0.388698	2.32211e-08	3.02078e-07
USP3	15q22.31	-0.388638	2.33469e-08	3.03509e-07
PTHLH	12p11.22	0.388628	2.33665e-08	3.03561e-07
CYP26B1	2p13.2	0.388566	2.34979e-08	3.05063e-07
RASA3	13q34	0.388494	2.36499e-08	3.0683e-07
THUMPD3-AS1	3p25.3	-0.388467	2.37067e-08	3.07361e-07
MPHOSPH10	2p13.3	-0.388441	2.37636e-08	3.07892e-07
PCDHB7	5q31.3	0.388428	2.37918e-08	3.08051e-07
GRPEL2	5q32	-0.388392	2.38671e-08	3.0882e-07
MRPL35	2p11.2	-0.388362	2.39316e-08	3.09447e-07
SH3D19	4q31.3	-0.388326	2.40106e-08	3.10261e-07
GPR84	12q13.13	0.388296	2.4074e-08	3.10873e-07
CRTC2	1q21.3	0.38822	2.42383e-08	3.12785e-07
MAP3K6	1p36.11	0.388109	2.44827e-08	3.15729e-07
MAGED4	Xp11.22	0.38804	2.46346e-08	3.17476e-07
C11ORF24	11q13.2	0.387963	2.48036e-08	3.19442e-07
ZMYM1	1p34.3	-0.387898	2.49488e-08	3.21028e-07
ATG4B	2q37.3	0.387893	2.496e-08	3.21028e-07
LHB	19q13.33	0.387878	2.49935e-08	3.21246e-07
LIMD1	3p21.31	-0.387855	2.5046e-08	3.21707e-07
PPA2	4q24	-0.387838	2.50835e-08	3.21912e-07
ENDOV	17q25.3	0.38783	2.51023e-08	3.21912e-07
PPM1B	2p21	-0.38782	2.51248e-08	3.21912e-07
WEE1	11p15.4	-0.387818	2.51286e-08	3.21912e-07
EFCAB5	17q11.2	-0.387778	2.52191e-08	3.22857e-07
RTN1	14q23.1	0.38777	2.52378e-08	3.22884e-07
DBT	1p21.2	-0.387756	2.5268e-08	3.23057e-07
POMC	2p23.3	0.387742	2.53008e-08	3.23262e-07
UBA3	3p14.1	-0.387685	2.5431e-08	3.24711e-07
ZBTB22	6p21.32	0.387643	2.55262e-08	3.25712e-07
DEDD2	19q13.2	0.387553	2.57331e-08	3.28135e-07
MRPL30	2q11.2	-0.387534	2.57754e-08	3.28459e-07
CYP2J2	1p32.1	-0.387514	2.58217e-08	3.28832e-07
PPCS	1p34.2	-0.387499	2.58565e-08	3.29057e-07
ACHE	7q22.1	0.387479	2.59029e-08	3.29431e-07
KIAA1841	2p15	-0.387387	2.61166e-08	3.31931e-07
PCDHGB7	5q31.3	0.387327	2.62574e-08	3.33501e-07
CETN3	5q14.3	-0.387246	2.64502e-08	3.3561e-07
INTS7	1q32.3	-0.387242	2.64581e-08	3.3561e-07
RIMBP3C	22q11.21	0.387219	2.65134e-08	3.36092e-07
POLR3F	20p11.23	-0.387144	2.66921e-08	3.38135e-07
WBP1L	10q24.32	0.387115	2.67599e-08	3.38652e-07
FES	15q26.1	0.387112	2.67679e-08	3.38652e-07
FAF1	1p32.3	-0.387	2.70385e-08	3.41851e-07
PRELID2	5q32	-0.386989	2.70651e-08	3.41964e-07
RPAP2	1p22.1	-0.386917	2.72392e-08	3.43939e-07
TCEAL2	Xq22.1	0.386893	2.7298e-08	3.44457e-07
CASC10	10p12.31	0.386883	2.73204e-08	3.44515e-07
INMT	7p14.3	0.386852	2.73981e-08	3.45269e-07
MRPL1	4q21.1	-0.386828	2.74553e-08	3.45765e-07
CGB8	19q13.33	0.386767	2.7606e-08	3.47433e-07
AMDHD2	16p13.3	0.38676	2.76236e-08	3.47433e-07
CTSL	9q21.33	0.386439	2.84252e-08	3.57282e-07
ZNF19	16q22.2	-0.386279	2.88343e-08	3.62188e-07
PRPH	12q13.12	0.38625	2.89097e-08	3.62901e-07
ITPK1	14q32.12	0.386079	2.93536e-08	3.68234e-07
ALDH7A1	5q23.2	-0.385972	2.96343e-08	3.71514e-07
GTPBP10	7q21.13	-0.385962	2.96607e-08	3.71604e-07
ZNF684	1p34.2	-0.38593	2.97446e-08	3.72414e-07
RAD50	5q31.1	-0.385905	2.9811e-08	3.73004e-07
MPP2	17q21.31	0.385594	3.06476e-08	3.83223e-07
TPSAB1	16p13.3	0.385503	3.08974e-08	3.86098e-07
ICK	6p12.1	-0.385471	3.09847e-08	3.86938e-07
UCHL1	4p13	0.385408	3.11599e-08	3.88875e-07
PPP1R15B	1q32.1	-0.385394	3.11969e-08	3.89086e-07
MRAP2	6q14.2	-0.385349	3.13221e-08	3.90396e-07
ZNF366	5q13.2|5q13.2	0.385306	3.14427e-08	3.91647e-07
OCIAD1	4p11	-0.385241	3.16256e-08	3.93535e-07
SHLD2	10q23.2	-0.385238	3.16349e-08	3.93535e-07
UTP25	1q32.2	-0.385171	3.18231e-08	3.95621e-07
DHX32	10q26.2	-0.385112	3.19887e-08	3.97424e-07
DIMT1	5q12.1	-0.385031	3.22218e-08	4.00064e-07
NTRK3	15q25.3	0.384874	3.26731e-08	4.05406e-07
USP35	11q14.1	0.384854	3.27318e-08	4.05875e-07
SALL2	14q11.2	0.38484	3.27706e-08	4.06096e-07
UBE2K	4p14	-0.3848	3.28873e-08	4.07281e-07
RSL1D1	16p13.13	-0.384787	3.29263e-08	4.07503e-07
PTGIS	20q13.13	0.384723	3.31121e-08	4.0954e-07
PDSS2	6q21	-0.384563	3.35859e-08	4.15135e-07
LAMB3	1q32.2	0.384555	3.36108e-08	4.15177e-07
C9ORF85	9q21.13	-0.38445	3.39255e-08	4.18797e-07
SSNA1	9q34.3	0.384441	3.39506e-08	4.18839e-07
GPRIN3	4q22.1	-0.384333	3.42785e-08	4.22615e-07
SACM1L	3p21.31	-0.384301	3.43749e-08	4.23534e-07
ADAMTS1	21q21.3	0.384261	3.44971e-08	4.24768e-07
FSCN2	17q25.3	0.384252	3.45257e-08	4.24851e-07
CEP95	17q23.3	-0.384244	3.45481e-08	4.24856e-07
ITIH5	10p14	0.384157	3.48146e-08	4.27861e-07
ANO8	19p13.11	0.384107	3.49693e-08	4.2928e-07
CEP83	12q22	-0.384106	3.49744e-08	4.2928e-07
EXOC1	4q12	-0.384021	3.52389e-08	4.32252e-07
XIRP1	3p22.2	0.383938	3.54981e-08	4.35155e-07
SMARCAD1	4q22.3	-0.38392	3.55525e-08	4.35546e-07
ABCE1	4q31.21	-0.383779	3.60014e-08	4.40766e-07
MRPS27	5q13.2	-0.383675	3.63322e-08	4.44255e-07
GAS2L3	12q23.1	-0.383675	3.63322e-08	4.44255e-07
COP1	1q25.1-q25.2	-0.383643	3.64342e-08	4.4522e-07
PLK3	1p34.1	0.383401	3.72216e-08	4.54554e-07
PRKACB	1p31.1	-0.383391	3.72545e-08	4.54669e-07
SAC3D1	11q13.1	0.383363	3.73479e-08	4.55522e-07
GUCY2C	12p12.3	-0.383335	3.74416e-08	4.55937e-07
TMEM168	7q31.1	-0.383333	3.74471e-08	4.55937e-07
FNIP1	5q31.1	-0.383331	3.74527e-08	4.55937e-07
NIPAL2	8q22.2	-0.383318	3.74968e-08	4.55968e-07
APLNR	11q12.1	0.383316	3.75024e-08	4.55968e-07
PFN1	17p13.2	0.383243	3.77463e-08	4.58645e-07
C12ORF66	12q14.2	-0.383191	3.7919e-08	4.60455e-07
TRIM33	1p13.2	-0.383159	3.80253e-08	4.61456e-07
ARHGEF1	19q13.2	0.383084	3.82781e-08	4.64233e-07
MYRIP	3p22.1	-0.383041	3.84249e-08	4.65721e-07
IRS1	2q36.3	0.382792	3.92766e-08	4.75747e-07
FSD1L	9q31.2	-0.38276	3.93866e-08	4.76779e-07
SYNJ2BP	14q24.2	-0.382715	3.95433e-08	4.78377e-07
SINHCAF	12p11.21	-0.38268	3.96656e-08	4.79557e-07
LARP7	4q25	-0.382652	3.97648e-08	4.80069e-07
LILRA6	19q13.42	0.38265	3.97707e-08	4.80069e-07
RUNX3	1p36.11	0.382647	3.97824e-08	4.80069e-07
DOK1	2p13.1	0.382552	4.01171e-08	4.83806e-07
TMEM19	12q21.1	-0.382442	4.0508e-08	4.88216e-07
LDB3	10q23.2	0.382426	4.05616e-08	4.88558e-07
TMEM120B	12q24.31	0.382363	4.07887e-08	4.90665e-07
DTWD2	5q23.1	-0.382363	4.07887e-08	4.90665e-07
SAMD4B	19q13.2	0.382356	4.08126e-08	4.90665e-07
FAM43A	3q29	0.38231	4.09808e-08	4.92381e-07
GCA	2q24.2	-0.382011	4.20718e-08	5.05175e-07
IRAK4	12q12	-0.381857	4.26433e-08	5.1172e-07
AHDC1	1p36.11-p35.3	0.381847	4.26808e-08	5.11853e-07
ZNF774	15q26.1	-0.381729	4.31268e-08	5.1688e-07
MAPK9	5q35.3	-0.381642	4.34573e-08	5.20502e-07
ENPP5	6p21.1	-0.381635	4.34828e-08	5.20502e-07
PRUNE2	9q21.2	-0.381594	4.36423e-08	5.22089e-07
ZGRF1	4q25	-0.381582	4.36871e-08	5.22301e-07
PYGM	11q13.1	0.38145	4.41958e-08	5.28057e-07
POLK	5q13.3	-0.381442	4.42273e-08	5.28106e-07
CXCL16	17p13.2	0.381428	4.42797e-08	5.28407e-07
COL13A1	10q22.1	0.381382	4.44616e-08	5.3025e-07
CYP21A2	6p21.33	0.381285	4.48406e-08	5.34441e-07
C2CD5	12p12.1	-0.381246	4.49919e-08	5.35913e-07
WWTR1	3q25.1	0.381231	4.50512e-08	5.35959e-07
DGKZ	11p11.2	0.381231	4.50512e-08	5.35959e-07
ZFYVE16	5q14.1	-0.381129	4.5455e-08	5.40431e-07
TMEM104	17q25.1	0.381038	4.58221e-08	5.44461e-07
DLG1	3q29	-0.381006	4.59496e-08	5.45641e-07
NUCB1	19q13.33	0.380938	4.62258e-08	5.48584e-07
SOX10	22q13.1	0.380788	4.6834e-08	5.55461e-07
GUF1	4p12	-0.380709	4.71605e-08	5.58991e-07
ZNF91	19p12	-0.380664	4.73469e-08	5.60856e-07
MBOAT7	19q13.42	0.38062	4.75298e-08	5.62678e-07
CD300A	17q25.1	0.38058	4.76938e-08	5.64275e-07
AFAP1L1	5q32	0.380547	4.78333e-08	5.65579e-07
S1PR1	1p21.2	0.38047	4.81555e-08	5.69041e-07
SIRT7	17q25.3	0.380438	4.82892e-08	5.70273e-07
DPY30	2p22.3	-0.380372	4.85719e-08	5.73261e-07
USHBP1	19p13.11	0.380342	4.86996e-08	5.74418e-07
TAMM41	3p25.2	-0.380285	4.89418e-08	5.76922e-07
RNF187	1q42.13	0.38015	4.95233e-08	5.83422e-07
NUBPL	14q12	-0.380088	4.97911e-08	5.8622e-07
CNIH2	11q13.2	0.380077	4.98396e-08	5.86434e-07
ASAH2B	10q11.23	-0.380018	5.00968e-08	5.89102e-07
ZNF780B	19q13.2	-0.379911	5.05662e-08	5.9426e-07
NFXL1	4p12	-0.379878	5.07137e-08	5.95632e-07
ZFC3H1	12q21.1	-0.379854	5.08172e-08	5.96486e-07
CD72	9p13.3	0.379834	5.09061e-08	5.97167e-07
PPP6C	9q33.3	-0.379822	5.0958e-08	5.97312e-07
FAM111A	11q12.1	-0.379817	5.09803e-08	5.97312e-07
SSH3	11q13.2	0.379804	5.10397e-08	5.97647e-07
LOX	5q23.1	0.379687	5.15626e-08	6.03404e-07
PPP1R3F	Xp11.23	0.379664	5.16677e-08	6.04256e-07
ANKEF1	20p12.2	-0.379657	5.16978e-08	6.04256e-07
SKI	1p36.33-p36.32	0.3796	5.19543e-08	6.06886e-07
ALG10B	12q12	-0.379565	5.21133e-08	6.08237e-07
C1QA	1p36.12	0.379545	5.22044e-08	6.08237e-07
UST	6q25.1	0.379545	5.22044e-08	6.08237e-07
CHD1	5q15-q21.1	-0.37954	5.22271e-08	6.08237e-07
ATP5PB	1p13.2	-0.37954	5.22271e-08	6.08237e-07
HSPA1B	6p21.33	0.379529	5.22804e-08	6.08491e-07
NUDT21	16q13	-0.379434	5.27156e-08	6.13188e-07
SEMA6C	1q21.3	0.379425	5.2754e-08	6.13265e-07
PIM1	6p21.2	0.379387	5.29307e-08	6.1495e-07
SIRPB2	20p13	0.379093	5.43022e-08	6.30506e-07
CLHC1	2p16.1	-0.379038	5.45624e-08	6.33147e-07
SEC14L1	17q25.2-q25.3	0.378899	5.52248e-08	6.40449e-07
RADIL	7p22.1	0.378863	5.54007e-08	6.42104e-07
PDZRN4	12q12	0.37878	5.57988e-08	6.4633e-07
ZNF148	3q21.2	-0.378677	5.63011e-08	6.51758e-07
H19	11p15.5	0.378644	5.64647e-08	6.53261e-07
OCRL	Xq26.1	-0.378497	5.71899e-08	6.61256e-07
TUBB4A	19p13.3	0.378412	5.76143e-08	6.65765e-07
KLHDC7B	22q13.33	0.378395	5.76978e-08	6.66332e-07
NDUFA5	7q31.32	-0.378354	5.79073e-08	6.68352e-07
SLC25A1	22q11.21	0.378313	5.8109e-08	6.7028e-07
GTF2B	1p22.2	-0.378197	5.87013e-08	6.76709e-07
NIBAN2	9q34.11	0.378158	5.88971e-08	6.78562e-07
EPS15	1p32.3	-0.378028	5.9566e-08	6.8586e-07
HSD3B7	16p11.2	0.377916	6.01465e-08	6.9212e-07
RPAP3	12q13.11	-0.37791	6.01813e-08	6.9212e-07
MAPK7	17p11.2	0.377883	6.03208e-08	6.93312e-07
TPRKB	2p13.1	-0.377746	6.10405e-08	7.01169e-07
EXOG	3p22.2	-0.377699	6.12882e-08	7.03596e-07
GUK1	1q42.13	0.377684	6.1368e-08	7.04094e-07
COPE	19p13.11	0.377667	6.14568e-08	7.04695e-07
PNISR	6q16.2	-0.377611	6.17596e-08	7.07747e-07
WNT2	7q31.2	0.377542	6.21267e-08	7.11533e-07
LOC100130093	1q42.13	0.377529	6.21985e-08	7.11934e-07
KATNBL1	15q14	-0.377519	6.22525e-08	7.1213e-07
MASP1	3q27.3	0.377464	6.25501e-08	7.15111e-07
GATA3	10p14	0.377439	6.26858e-08	7.16239e-07
FAM180A	7q33	0.377419	6.27914e-08	7.17023e-07
RWDD4	4q35.1	-0.37737	6.30581e-08	7.1932e-07
LOC100126784	11p15.1	0.377369	6.30669e-08	7.1932e-07
E4F1	16p13.3	0.377304	6.34234e-08	7.2296e-07
PWWP2A	5q33.3	-0.377228	6.38369e-08	7.27244e-07
PPP4R2	3p13	-0.377152	6.42622e-08	7.31658e-07
AP2S1	19q13.32	0.377125	6.44107e-08	7.32593e-07
MYLK	3q21.1	0.377123	6.442e-08	7.32593e-07
CCNT2	2q21.3	-0.377113	6.44758e-08	7.32797e-07
LRRCC1	8q21.2	-0.377093	6.45876e-08	7.33636e-07
PHLDA3	1q32.1	0.377036	6.49052e-08	7.36811e-07
THBS3	1q22	0.377008	6.50646e-08	7.38187e-07
LSM3	3p25.1	-0.376983	6.52055e-08	7.38943e-07
MEOX2	7p21.2	0.376983	6.52076e-08	7.38943e-07
ALDH3B1	11q13.2	0.376838	6.60288e-08	7.47811e-07
TREM1	6p21.1	0.376811	6.61813e-08	7.49099e-07
RARS	5q34	-0.376798	6.62577e-08	7.49525e-07
CSDE1	1p13.2	-0.376759	6.64777e-08	7.51575e-07
TMEM259	19p13.3	0.376664	6.7026e-08	7.57332e-07
NEK4	3p21.1	-0.376644	6.7142e-08	7.57866e-07
TM2D1	1p31.3	-0.376643	6.71517e-08	7.57866e-07
FAM225A	9q32	0.376609	6.73455e-08	7.5961e-07
PUM2	2p24.1	-0.37637	6.87467e-08	7.74963e-07
S1PR3	9q22.1	0.376354	6.88458e-08	7.75628e-07
TMEM128	4p16.3	-0.376339	6.8935e-08	7.76181e-07
POLRMT	19p13.3	0.376289	6.92333e-08	7.79086e-07
TMF1	3p14.1	-0.376269	6.9353e-08	7.79979e-07
PPFIA2	12q21.31	0.376242	6.95104e-08	7.81295e-07
MAGI3	1p13.2	-0.376172	6.99341e-08	7.85602e-07
ESRP1	8q22.1	-0.376107	7.03276e-08	7.89563e-07
ZNF22	10q11.21	-0.376077	7.05099e-08	7.9115e-07
ASB6	9q34.11	0.376058	7.06215e-08	7.91943e-07
ADGRA3	4p15.2	-0.37604	7.07333e-08	7.92737e-07
GALNT14	2p23.1	0.375839	7.19678e-08	8.06107e-07
STXBP2	19p13.2	0.375811	7.214e-08	8.07216e-07
CHRNE	17p13.2	0.37581	7.21503e-08	8.07216e-07
RASAL3	19p13.12	0.375768	7.24099e-08	8.09652e-07
TTC32	2p24.1	-0.375706	7.27958e-08	8.13496e-07
GSK3B	3q13.33	-0.375676	7.29842e-08	8.15131e-07
FERMT1	20p12.3	-0.375589	7.35313e-08	8.20767e-07
PDZD7	10q24.31	0.375566	7.36792e-08	8.21939e-07
ZNF354B	5q35.3	-0.375559	7.37215e-08	8.21939e-07
USP8	15q21.2	-0.375551	7.37745e-08	8.21939e-07
SUB1	5p13.3	-0.375546	7.38062e-08	8.21939e-07
CAND2	3p25.2	0.375516	7.39972e-08	8.23354e-07
AK3	9p24.1	-0.375512	7.40184e-08	8.23354e-07
NHSL2	Xq13.1	0.375468	7.43018e-08	8.26031e-07
ZNF675	19p12	-0.37529	7.54445e-08	8.37772e-07
DEPDC1B	5q12.1	-0.37529	7.54445e-08	8.37772e-07
FBXL4	6q16.1-q16.2	-0.375269	7.55853e-08	8.38854e-07
KLHL8	4q22.1	-0.375239	7.57807e-08	8.4054e-07
TOM1L2	17p11.2	0.375174	7.62056e-08	8.44769e-07
TXNDC9	2q11.2	-0.375147	7.63807e-08	8.46224e-07
IRF7	11p15.5	0.37513	7.64902e-08	8.46953e-07
UROD	1p34.1	0.375103	7.66659e-08	8.48412e-07
GFER	16p13.3	0.374992	7.74055e-08	8.56108e-07
ATP5PF	21q21.3	-0.37495	7.76833e-08	8.58689e-07
LRRC4C	11p12	0.374924	7.78547e-08	8.60092e-07
LBX2	2p13.1	0.374838	7.84324e-08	8.6598e-07
LTV1	6q24.2	-0.37482	7.85561e-08	8.6685e-07
SUPT5H	19q13.2	0.374713	7.92792e-08	8.74331e-07
SMIM29	6p21.31	0.374698	7.93814e-08	8.7496e-07
RPGRIP1L	16q12.2	-0.374671	7.95634e-08	8.76466e-07
ORC3	6q15	-0.374644	7.97458e-08	8.77976e-07
LYRM2	6q15	-0.374606	8.00087e-08	8.80369e-07
NFKBIE	6p21.1	0.374571	8.02495e-08	8.82517e-07
NOL8	9q22.31	-0.374556	8.03529e-08	8.83152e-07
CD300E	17q25.1	0.374519	8.0608e-08	8.85452e-07
CYB5R4	6q14.2	-0.374451	8.10804e-08	8.90135e-07
ZNF800	7q31.33	-0.374412	8.13475e-08	8.92562e-07
COX7A2L	2p21	-0.374402	8.14173e-08	8.92821e-07
RIOX2	3q11.2	-0.374332	8.19077e-08	8.9769e-07
SPATA17	1q41	-0.374312	8.20531e-08	8.98775e-07
MRPS36	5q13.2	-0.374276	8.23068e-08	9.01043e-07
BNC2	9p22.3-p22.2	0.374185	8.29445e-08	9.0751e-07
LRFN3	19q13.12	0.374154	8.317e-08	9.09463e-07
ZBTB6	9q33.2	-0.374127	8.33603e-08	9.11029e-07
ZNF777	7q36.1	0.374084	8.36705e-08	9.13903e-07
POF1B	Xq21.1	-0.374059	8.385e-08	9.15347e-07
ACP1	2p25.3	-0.373985	8.43786e-08	9.20597e-07
LRBA	4q31.3	-0.373943	8.46803e-08	9.23244e-07
B3GNT9	16q22.1	0.373938	8.47166e-08	9.23244e-07
TBL1XR1	3q26.32	-0.373888	8.50802e-08	9.26684e-07
TOMM20	1q42.3	-0.373778	8.58855e-08	9.34929e-07
FBXL17	5q21.3	-0.373673	8.66609e-08	9.4284e-07
DNAJC24	11p13	-0.373501	8.79433e-08	9.56253e-07
CTTNBP2NL	1p13.2	-0.373466	8.82069e-08	9.58581e-07
ZNF248	10p11.21	-0.373403	8.8686e-08	9.63246e-07
ALG10	12p11.1	-0.373339	8.91675e-08	9.67933e-07
SLC1A3	5p13.2	0.373311	8.93838e-08	9.69736e-07
CD34	1q32.2	0.373279	8.96261e-08	9.7182e-07
AKT1	14q32.33	0.373271	8.96899e-08	9.71967e-07
ALK	2p23.2-p23.1	0.373244	8.98964e-08	9.7365e-07
GNPDA2	4p12	-0.373237	8.99458e-08	9.7365e-07
SEMA3G	3p21.1	0.373229	9.00099e-08	9.73798e-07
NT5DC1	6q22.1	-0.373204	9.02024e-08	9.7493e-07
CTSB	8p23.1	0.373202	9.02153e-08	9.7493e-07
GALNT17	7q11.22	0.37313	9.07746e-08	9.80427e-07
AP3B1	5q14.1	-0.373114	9.08987e-08	9.81219e-07
ZNF135	19q13.43	0.373083	9.11372e-08	9.83245e-07
CEP57	11q21	-0.373042	9.14569e-08	9.86144e-07
ZNF561	19p13.2	-0.372985	9.19005e-08	9.90375e-07
ARMC7	17q25.1	0.372959	9.211e-08	9.9208e-07
GPIHBP1	8q24.3	0.372932	9.23146e-08	9.9366e-07
MRVI1	11p15.4	0.372927	9.23594e-08	9.9366e-07
SF3A3	1p34.3	-0.372805	9.33236e-08	1.00347e-06
UBE3A	15q11.2	-0.372795	9.34032e-08	1.00377e-06
MEIS2	15q14	0.372765	9.36427e-08	1.00579e-06
SOX8	16p13.3	0.372738	9.38547e-08	1.00751e-06
CD7	17q25.3	0.372693	9.4217e-08	1.0107e-06
ZNF260	19q13.12	-0.372688	9.42572e-08	1.0107e-06
PRKAA1	5p13.1	-0.372546	9.54029e-08	1.02242e-06
AGPAT2	9q34.3	0.372511	9.5688e-08	1.0246e-06
CLSTN3	12p13.31	0.372506	9.57288e-08	1.0246e-06
CYSRT1	9q34.3	0.372502	9.57646e-08	1.0246e-06
NPTX1	17q25.3	0.372433	9.63258e-08	1.03003e-06
WDR18	19p13.3	0.372398	9.66169e-08	1.03257e-06
SHARPIN	8q24.3	0.372351	9.70019e-08	1.03612e-06
PRR16	5q23.1	0.372338	9.71122e-08	1.03672e-06
TXNDC12	1p32.3	-0.372328	9.71949e-08	1.03703e-06
LRG1	19p13.3	-0.372276	9.76237e-08	1.04103e-06
RCN2	15q24.3	-0.372209	9.81797e-08	1.04638e-06
KIF26B	1q44	0.372192	9.83191e-08	1.04687e-06
DZIP3	3q13.13	-0.372191	9.83331e-08	1.04687e-06
RRP15	1q41	-0.372164	9.85566e-08	1.04854e-06
TCN2	22q12.2	0.372159	9.85986e-08	1.04854e-06
ZDHHC21	9p22.3	-0.372126	9.88788e-08	1.05094e-06
ALPL	1p36.12	0.372111	9.90052e-08	1.05171e-06
PRPF39	14q21.2	-0.372092	9.91599e-08	1.05206e-06
CCDC149	4p15.2	-0.37209	9.91739e-08	1.05206e-06
USP16	21q21.3	-0.372087	9.92021e-08	1.05206e-06
CEP120	5q23.2	-0.372062	9.94134e-08	1.05345e-06
HDAC10	22q13.33	0.372059	9.94416e-08	1.05345e-06
SMN1	5q13.2	-0.372052	9.94981e-08	1.05347e-06
IGSF9B	11q25	0.371934	1.00504e-07	1.06354e-06
PLCXD2	3q13.2	-0.371919	1.00634e-07	1.06433e-06
SPP1	4q22.1	0.371767	1.0194e-07	1.07697e-06
CDKN2D	19p13.2	0.371767	1.0194e-07	1.07697e-06
RPL9	4p14	-0.37176	1.01998e-07	1.07699e-06
HSP90AB2P	4p15.33	-0.371688	1.02622e-07	1.08298e-06
ABHD16A	6p21.33	0.371656	1.02898e-07	1.08518e-06
TOM1L1	17q22	-0.371651	1.02942e-07	1.08518e-06
LAMA5	20q13.33	0.371623	1.0319e-07	1.08721e-06
VSIG4	Xq12	0.37156	1.03747e-07	1.09248e-06
TMEM140	7q33	0.371545	1.03879e-07	1.09315e-06
MAD2L1	4q27	-0.37154	1.03924e-07	1.09315e-06
RHBDF1	16p13.3	0.37151	1.04189e-07	1.09534e-06
HMMR	5q34	-0.371488	1.04381e-07	1.09676e-06
B3GALT4	6p21.32	0.371458	1.04647e-07	1.09884e-06
CMTR2	16q22.2	-0.371453	1.04692e-07	1.09884e-06
KIAA1107	1p22.1	-0.371416	1.05018e-07	1.10167e-06
XAB2	19p13.2	0.371398	1.05182e-07	1.10278e-06
ABCD1	Xq28	0.371378	1.05361e-07	1.10406e-06
DLAT	11q23.1	-0.371356	1.05555e-07	1.1055e-06
SERBP1	1p31.3	-0.371201	1.06953e-07	1.11953e-06
SLC4A2	7q36.1	0.371134	1.0756e-07	1.12528e-06
DACH1	13q21.33	-0.371087	1.07987e-07	1.12913e-06
ZFP69B	1p34.2	-0.371061	1.08231e-07	1.13108e-06
MCEE	2p13.3	-0.371027	1.08538e-07	1.13367e-06
PRX	19q13.2	0.37099	1.08876e-07	1.13645e-06
ANTXR1	2p13.3	0.370985	1.08922e-07	1.13645e-06
IPO11	5q12.1	-0.370975	1.09014e-07	1.13681e-06
BRIP1	17q23.2	-0.3709	1.0971e-07	1.14344e-06
TMEM11	17p11.2	0.370879	1.09912e-07	1.14493e-06
FAAP100	17q25.3	0.370797	1.10675e-07	1.15151e-06
ZNF138	7q11.21	-0.370797	1.10675e-07	1.15151e-06
PAOX	10q26.3	0.370792	1.10722e-07	1.15151e-06
CENPC	4q13.2	-0.370612	1.12424e-07	1.16858e-06
MT2A	16q13	0.370566	1.12853e-07	1.17241e-06
HENMT1	1p13.3	-0.370546	1.13045e-07	1.17377e-06
RMND1	6q25.1	-0.37044	1.1407e-07	1.18378e-06
MYCBP	1p34.3	-0.370421	1.14247e-07	1.18499e-06
MIB2	1p36.33	0.370363	1.14813e-07	1.19022e-06
MEX3D	19p13.3	0.370279	1.15626e-07	1.198e-06
CCN1	1p22.3	0.370193	1.16476e-07	1.20617e-06
MRPS9	2q12.1	-0.370174	1.16657e-07	1.20739e-06
NOS3	7q36.1	0.370119	1.17201e-07	1.21237e-06
ABHD16B	20q13.33	0.370057	1.17814e-07	1.21806e-06
ZNF181	19q13.11	-0.369997	1.18413e-07	1.2236e-06
TFEB	6p21.1	0.369956	1.18831e-07	1.22726e-06
RALGDS	9q34.13-q34.2	0.369872	1.19671e-07	1.23528e-06
RETREG1	5p15.1	-0.369855	1.19839e-07	1.23636e-06
H3F3A	1q42.12	-0.369802	1.2038e-07	1.24128e-06
SUCLG1	2p11.2	-0.369782	1.20584e-07	1.24272e-06
ANAPC13	3q22.2	-0.369747	1.20941e-07	1.24573e-06
NIT2	3q12.2	-0.36959	1.22552e-07	1.26109e-06
DDO	6q21	-0.369589	1.22562e-07	1.26109e-06
CORO1B	11q13.2	0.3695	1.23486e-07	1.26992e-06
DENR	12q24.31	-0.369396	1.24567e-07	1.28036e-06
ZNF562	19p13.2	-0.369355	1.25006e-07	1.28418e-06
ZBTB17	1p36.13	0.369328	1.25288e-07	1.28639e-06
AMMECR1	Xq23	-0.369261	1.25994e-07	1.29296e-06
A2M	12p13.31	0.369236	1.2626e-07	1.29468e-06
SLC66A1	1p36.13	0.369233	1.26295e-07	1.29468e-06
ZNF428	19q13.31	0.369221	1.2642e-07	1.29527e-06
ALOX15B	17p13.1	0.369192	1.26725e-07	1.2977e-06
CNOT6L	4q21.1	-0.369178	1.26882e-07	1.29863e-06
LRRC40	1p31.1	-0.369149	1.27186e-07	1.30091e-06
UBE2M	19q13.43	0.369144	1.27239e-07	1.30091e-06
ZNF205	16p13.3	0.369094	1.27777e-07	1.30539e-06
CNPY3	6p21.1	0.369091	1.27813e-07	1.30539e-06
SELPLG	12q24.11	0.369071	1.28028e-07	1.3069e-06
SNORA8	11q21	-0.369054	1.28208e-07	1.30805e-06
ADAM11	17q21.31	0.368971	1.29106e-07	1.31652e-06
CDH23	10q22.1	0.368929	1.29564e-07	1.32048e-06
PIK3CD	1p36.22	0.368891	1.29984e-07	1.32407e-06
ADGRG3	16q21	0.368842	1.30515e-07	1.32878e-06
SLC25A36	3q23	-0.368807	1.309e-07	1.33134e-06
MFAP5	12p13.31	0.368802	1.30955e-07	1.33134e-06
SLC39A3	19p13.3	0.3688	1.30973e-07	1.33134e-06
PLXNA1	3q21.3	0.368734	1.3171e-07	1.33762e-06
PAWR	12q21.2	-0.368732	1.31729e-07	1.33762e-06
BLNK	10q24.1	-0.368633	1.32823e-07	1.34803e-06
PLAT	8p11.21	0.368528	1.34002e-07	1.35838e-06
CDC37	19p13.2	0.368528	1.34002e-07	1.35838e-06
SPATA9	5q15	-0.368524	1.34055e-07	1.35838e-06
SNX7	1p21.3	-0.368472	1.34642e-07	1.36362e-06
TMEM123	11q22.2	-0.368462	1.34755e-07	1.36406e-06
KRT8	12q13.13	0.368428	1.35134e-07	1.36717e-06
STX5	11q12.3	0.368406	1.3538e-07	1.36895e-06
NEURL4	17p13.1	0.368346	1.36065e-07	1.37515e-06
TLE3	15q23	0.368301	1.3658e-07	1.37964e-06
PIGK	1p31.1	-0.368226	1.37444e-07	1.38764e-06
ZNF423	16q12.1	0.368196	1.37791e-07	1.39042e-06
DEAF1	11p15.5	0.368173	1.38061e-07	1.39242e-06
HSPB6	19q13.12	0.368116	1.3872e-07	1.39833e-06
EPB41L4B	9q31.3	-0.368024	1.39792e-07	1.40841e-06
ZNF441	19p13.2	-0.367999	1.40086e-07	1.41063e-06
SDHAF4	6q13	-0.367906	1.41188e-07	1.42099e-06
STAMBP	2p13.1	-0.367881	1.41484e-07	1.42323e-06
LTBP1	2p22.3	0.367829	1.42099e-07	1.42867e-06
FKBP10	17q21.2	0.367812	1.42298e-07	1.42993e-06
ANKRD53	2p13.3	0.367794	1.42513e-07	1.43135e-06
SIRPB1	20p13	0.36774	1.43156e-07	1.43706e-06
SCN2B	11q23.3	0.367633	1.44451e-07	1.44867e-06
DPT	1q24.2	0.367632	1.44463e-07	1.44867e-06
PDCD4	10q25.2	-0.367622	1.44584e-07	1.44914e-06
MN1	22q12.1	0.367607	1.44766e-07	1.44946e-06
TBC1D32	6q22.31	-0.367607	1.44766e-07	1.44946e-06
DIPK1A	1p22.1	-0.367592	1.44948e-07	1.45053e-06
AMD1	6q21	-0.367575	1.45151e-07	1.45181e-06
KXD1	19p13.11	0.367557	1.45374e-07	1.45329e-06
ATF5	19q13.33	0.367408	1.47193e-07	1.47071e-06
CPLX1	4p16.3	0.367393	1.47378e-07	1.47164e-06
DOK5	20q13.2	0.367388	1.47438e-07	1.47164e-06
GAA	17q25.3	0.367315	1.48349e-07	1.47927e-06
RAB3IP	12q15	-0.367311	1.4839e-07	1.47927e-06
NMNAT1	1p36.22	-0.367308	1.48431e-07	1.47927e-06
HELZ2	20q13.33	0.367301	1.48514e-07	1.47933e-06
EDRF1	10q26.2	-0.367293	1.48618e-07	1.4796e-06
OSMR	5p13.1	0.367283	1.48743e-07	1.48008e-06
CDIPT	16p11.2	0.367276	1.48826e-07	1.48015e-06
KNTC1	12q24.31	-0.367246	1.492e-07	1.48235e-06
MRPS33	7q34	-0.367246	1.492e-07	1.48235e-06
LAIR1	19q13.42	0.367203	1.49743e-07	1.48697e-06
METTL18	1q24.2	-0.367191	1.49889e-07	1.48766e-06
TPGS1	19p13.3	0.367176	1.50077e-07	1.48877e-06
IQCH	15q23	-0.367074	1.5136e-07	1.50072e-06
ZNF521	18q11.2	0.366841	1.54344e-07	1.52952e-06
CCNG1	5q34	-0.366827	1.54516e-07	1.53045e-06
TCERG1	5q32	-0.366764	1.55337e-07	1.53779e-06
METAP2	12q22	-0.366685	1.56357e-07	1.5471e-06
IL21R	16p12.1	0.36663	1.57087e-07	1.55352e-06
SAMD11	1p36.33	0.36662	1.57209e-07	1.55394e-06
SYPL2	1p13.3	0.366607	1.57391e-07	1.55494e-06
FAM168A	11q13.4	0.366443	1.59547e-07	1.57463e-06
UAP1L1	9q34.3	0.366443	1.59547e-07	1.57463e-06
RPS6KA3	Xp22.12	-0.366413	1.59947e-07	1.57777e-06
EIF3J	15q21.1	-0.36628	1.61738e-07	1.59462e-06
ASB2	14q32.12	0.366251	1.62121e-07	1.59759e-06
APIP	11p13	-0.366173	1.63184e-07	1.60724e-06
TM9SF3	10q24.1	-0.36614	1.63638e-07	1.6109e-06
STIL	1p33	-0.366061	1.64711e-07	1.62064e-06
HCK	20q11.21	0.366049	1.64872e-07	1.62139e-06
SLIT2	4p15.31	0.366043	1.64955e-07	1.62139e-06
TTC13	1q42.2	-0.366033	1.65101e-07	1.622e-06
CD163	12p13.31	0.366009	1.65423e-07	1.62433e-06
SRBD1	2p21	-0.365966	1.66021e-07	1.62939e-06
C5ORF63	5q23.2	-0.365921	1.66646e-07	1.63468e-06
PIGF	2p21	-0.365888	1.67109e-07	1.6384e-06
TMEM68	8q12.1	-0.365873	1.67318e-07	1.63962e-06
BTBD1	15q25.2	-0.365853	1.67598e-07	1.64092e-06
TSPAN11	12p11.21	0.365851	1.67621e-07	1.64092e-06
CADM4	19q13.31	0.365799	1.68344e-07	1.64717e-06
SUV39H2	10p13	-0.365696	1.698e-07	1.66057e-06
ACTR6	12q23.1	-0.365674	1.70107e-07	1.66273e-06
ZNF552	19q13.43	-0.365644	1.70532e-07	1.66605e-06
ZNF442	19p13.2	-0.365597	1.71197e-07	1.67169e-06
KHK	2p23.3	0.365527	1.72197e-07	1.68047e-06
LRP10	14q11.2	0.365522	1.72269e-07	1.68047e-06
CHRNA3	15q25.1	0.365437	1.73492e-07	1.69093e-06
MRPL3	3q22.1	-0.365435	1.73516e-07	1.69093e-06
NAA60	16p13.3	0.365414	1.7383e-07	1.69313e-06
LDAH	2p24.1	-0.365333	1.74991e-07	1.70358e-06
CENPH	5q13.2	-0.365262	1.76037e-07	1.71291e-06
LIN7C	11p14.1	-0.36519	1.7709e-07	1.7219e-06
C1QTNF6	22q12.3	0.365186	1.77139e-07	1.7219e-06
GTF2H3	12q24.31	-0.36518	1.77237e-07	1.72199e-06
CAV1	7q31.2	0.365063	1.78965e-07	1.7379e-06
AP5Z1	7p22.1	0.365016	1.7966e-07	1.74339e-06
TDGF1	3p21.31	-0.365013	1.7971e-07	1.74339e-06
ABCA2	9q34.3	0.365003	1.7986e-07	1.74396e-06
ZBTB44	11q24.3	-0.364964	1.80434e-07	1.74865e-06
NOX1	Xq22.1	-0.364888	1.81587e-07	1.75853e-06
LAMP5	20p12.2	0.364885	1.81635e-07	1.75853e-06
AP4B1	1p13.2	-0.364856	1.82065e-07	1.76181e-06
[truncated: 17,345 more rows]

## Sheet: TCGA_Pan Cancer Atlas
Correlated Gene	Cytoband	Spearman's Correlation	p-Value	q-Value
PDLIM7	5q35.3	0.790568	2.93141e-113	5.86781e-109
MEIS3	19q13.32	0.735326	3.03266e-90	3.03524e-86
TUBB6	18p11.21	0.731243	8.96411e-89	5.98115e-85
SCARF2	22q11.21	0.730424	1.75526e-88	8.78375e-85
CAVIN1	17q21.2	0.729775	2.98309e-88	1.19425e-84
EHD2	19q13.33	0.726847	3.20456e-87	1.06909e-83
COL6A2	21q22.3	0.724582	1.97089e-86	5.40944e-83
EFEMP2	11q13.1	0.724466	2.16194e-86	5.40944e-83
MXRA8	1p36.33	0.721047	3.23421e-85	7.19324e-82
BGN	Xq28	0.719358	1.21273e-84	2.42753e-81
NXN	17p13.3	0.71173	4.20645e-82	7.6546e-79
MFGE8	15q26.1	0.711332	5.67794e-82	9.47127e-79
CERCAM	9q34.11	0.709993	1.55259e-81	2.39062e-78
GGT5	22q11.23	0.709391	2.43488e-81	3.48136e-78
AEBP1	7p13	0.708811	3.75338e-81	5.00876e-78
TAGLN	11q23.3	0.706119	2.75717e-80	3.44939e-77
A4GALT	22q13.2	0.704995	6.2967e-80	7.41418e-77
SPON2	4p16.3	0.703843	1.46182e-79	1.62563e-76
SSC5D	19q13.42	0.702553	3.73726e-79	3.9373e-76
ARSI	5q32	0.699113	4.45404e-78	4.45782e-75
EMILIN1	2p23.3	0.698563	6.59773e-78	6.28889e-75
EMP3	19q13.33	0.69784	1.10476e-77	1.00518e-74
HHIPL1	14q32.2	0.697731	1.19333e-77	1.03856e-74
ITGA5	12q13.13	0.695082	7.7742e-77	6.48401e-74
FLNA	Xq28	0.694863	9.06794e-77	7.23326e-74
COL6A1	21q22.3	0.694812	9.39525e-77	7.23326e-74
SLC12A4	16q22.1	0.693964	1.70351e-76	1.26293e-73
MRC2	17q23.2	0.69373	2.00689e-76	1.43471e-73
SYDE1	19p13.12	0.69225	5.63106e-76	3.88679e-73
TGFB1I1	16p11.2	0.692024	6.59038e-76	4.39732e-73
RCN3	19q13.33	0.691612	8.76958e-76	5.6626e-73
TMEM200B	1p35.3	0.691087	1.26186e-75	7.89332e-73
CSDC2	22q13.2	0.68875	6.31084e-75	3.828e-72
COL1A1	17q21.33	0.688379	8.13746e-75	4.79081e-72
HSPB2	11q23.1	0.687886	1.13972e-74	6.51822e-72
TSPAN4	11p15.5	0.68767	1.32116e-74	7.34604e-72
LGALS1	22q13.1	0.686457	3.01578e-74	1.63154e-71
CAVIN3	11p15.4	0.68497	8.2566e-74	4.34927e-71
MYL9	20q11.23	0.683614	2.05684e-73	1.05569e-70
GLIS2	16p13.3	0.682655	3.90936e-73	1.95634e-70
CHRD	3q27.1	0.681015	1.16714e-72	5.69818e-70
MRGPRF	11q13.3	0.680793	1.35214e-72	6.44423e-70
ARHGEF25	12q13.3	0.680484	1.6593e-72	7.72424e-70
PALM	19p13.3	0.679647	2.88939e-72	1.31447e-69
NLGN2	17p13.1	0.679098	4.15122e-72	1.84656e-69
ACTA2	10q23.31	0.678933	4.62783e-72	2.01381e-69
HLX	1q41	0.678643	5.60227e-72	2.38597e-69
GLI2	2q14.2	0.676013	3.13449e-71	1.30715e-68
MFRP	11q23.3	0.675384	4.71886e-71	1.9277e-68
MMP14	14q11.2	0.674463	8.57622e-71	3.4334e-68
ANGPTL2	9q33.3	0.674203	1.01467e-70	3.95442e-68
ATP10A	15q12	0.674184	1.02728e-70	3.95442e-68
FAM20C	7p22.3	0.67326	1.86435e-70	7.04127e-68
NTNG2	9q34.13	0.672193	3.70319e-70	1.37272e-67
ISLR	15q24.1	0.671946	4.3375e-70	1.57861e-67
TGFB1	19q13.2	0.671009	7.903e-70	2.8249e-67
SLC22A17	14q11.2	0.67089	8.52234e-70	2.99284e-67
MRAS	3q22.3	0.669662	1.86365e-69	6.43185e-67
COL1A2	7q21.3	0.669523	2.03528e-69	6.90513e-67
ARHGEF17	11q13.4	0.666597	1.29106e-68	4.3072e-66
SPHK1	17q25.1	0.666487	1.38319e-68	4.53891e-66
ZNF469	16q24.2	0.666102	1.76071e-68	5.68453e-66
P4HA3	11q13.4	0.665974	1.90705e-68	6.05927e-66
COL18A1	21q22.3	0.665895	2.00423e-68	6.26856e-66
VIM	10p13	0.665631	2.36368e-68	7.27904e-66
NOTCH3	19p13.12	0.665448	2.65042e-68	8.0384e-66
GAS1	9q21.33	0.665204	3.08804e-68	9.22585e-66
ADAMTS10	19p13.2	0.664052	6.3284e-68	1.86288e-65
HTRA3	4p16.1	0.662782	1.39052e-67	4.0339e-65
CLEC11A	19q13.33	0.66161	2.86653e-67	8.19705e-65
FBLN2	3p25.1	0.660472	5.76771e-67	1.62609e-64
THY1	11q23.3	0.660408	5.99775e-67	1.66746e-64
IGFBP6	12q13.13	0.659485	1.05502e-66	2.89292e-64
CCDC8	19q13.32	0.659166	1.28144e-66	3.46629e-64
AXL	19q13.2	0.659079	1.35117e-66	3.60617e-64
TIMP2	17q25.3	0.658736	1.66564e-66	4.38698e-64
JPH2	20q13.12	0.657574	3.37556e-66	8.77514e-64
PNMA8B	19q13.32	0.657247	4.11303e-66	1.05552e-63
ADAMTS2	5q35.3	0.657107	4.4781e-66	1.13466e-63
UBTD1	10q24.1-q24.2	0.6569	5.0753e-66	1.2699e-63
RAB34	17q11.2	0.656876	5.14873e-66	1.27237e-63
CNN1	19p13.2	0.656784	5.44259e-66	1.32859e-63
LDOC1	Xq27.1	0.656316	7.22225e-66	1.74178e-63
PLEKHO1	1q21.2	0.655879	9.39694e-66	2.23927e-63
DNAJB5	9p13.3	0.65566	1.07265e-65	2.52602e-63
NNMT	11q23.2	0.655542	1.15153e-65	2.68025e-63
ADGRA2	8p11.23	0.654709	1.89891e-65	4.36903e-63
THBS2	6q27	0.653312	4.37938e-65	9.96159e-63
PLPP7	9q34.13	0.652745	6.13701e-65	1.38028e-62
TRO	Xp11.21	0.652589	6.73649e-65	1.49827e-62
C1R	12p13.31	0.652524	7.00024e-65	1.53982e-62
LOXL1	15q24.1	0.652342	7.79894e-65	1.69686e-62
EFS	14q11.2	0.652214	8.41506e-65	1.81123e-62
GPSM1	9q34.3	0.650793	1.95281e-64	4.15845e-62
PDGFRB	5q32	0.650649	2.12633e-64	4.4803e-62
SERPING1	11q12.1	0.65059	2.20156e-64	4.59048e-62
EBF4	20p13	0.649771	3.56834e-64	7.36365e-62
CD248	11q13.2	0.649113	5.25492e-64	1.07334e-61
PCOLCE	7q22.1	0.648572	7.21343e-64	1.4585e-61
VASN	16p13.3	0.648525	7.41788e-64	1.48484e-61
LAMB2	3p21.31	0.647857	1.09612e-63	2.17237e-61
PLPPR2	19p13.2	0.647743	1.17218e-63	2.30035e-61
ITGA11	15q23	0.647058	1.74769e-63	3.39645e-61
CPT1C	19q13.33	0.646927	1.88611e-63	3.63022e-61
NUMBL	19q13.2	0.646513	2.40029e-63	4.57587e-61
GFPT2	5q35.3	0.646366	2.6131e-63	4.93457e-61
NACAD	7p13	0.645626	4.01493e-63	7.51092e-61
NTM	11q25	0.645455	4.43282e-63	8.21591e-61
FNDC1	6q25.3	0.644613	7.2156e-63	1.32509e-60
OLFML2B	1q23.3	0.644477	7.80226e-63	1.4198e-60
TNS1	2q35	0.644327	8.51045e-63	1.53472e-60
SERPINH1	11q13.5	0.64415	9.41954e-63	1.68349e-60
PTGIR	19q13.32	0.643601	1.2924e-62	2.28937e-60
CRIP2	14q32.33	0.643251	1.5804e-62	2.77498e-60
MAP7D1	1p34.3	0.642524	2.39832e-62	4.17454e-60
SLC11A1	2q35	0.642411	2.55887e-62	4.41559e-60
WTIP	19q13.11	0.641848	3.52963e-62	6.03869e-60
GLI3	7p14.1	0.641823	3.58085e-62	6.07439e-60
GYPC	2q14.3	0.64159	4.0901e-62	6.87996e-60
KIFC3	16q21	0.641015	5.67743e-62	9.47043e-60
COPZ2	17q21.32	0.640277	8.64026e-62	1.42936e-59
CLIP3	19q13.12	0.640235	8.84678e-62	1.45152e-59
COL8A1	3q12.1	0.639148	1.63817e-61	2.66596e-59
FNDC4	2p23.3	0.638559	2.28456e-61	3.68791e-59
RAB3IL1	11q12.2-q12.3	0.637622	3.87368e-61	6.20316e-59
COL5A1	9q34.3	0.637251	4.77237e-61	7.58162e-59
TIE1	1p34.2	0.635655	1.16608e-60	1.83791e-58
COX7A1	19q13.12	0.634545	2.16483e-60	3.38543e-58
SPOCK1	5q31.2	0.633489	3.88923e-60	6.03494e-58
DACT3	19q13.32	0.633246	4.45044e-60	6.85265e-58
PLPP4	10q26.12	0.632472	6.82635e-60	1.04308e-57
HTRA1	10q26.13	0.632427	6.9986e-60	1.0613e-57
MEIS1	2p14	0.632375	7.20053e-60	1.08371e-57
FGFR1	8p11.23	0.631641	1.07883e-59	1.61156e-57
FBXL7	5p15.1	0.631585	1.11249e-59	1.64953e-57
PLEKHO2	15q22.31	0.631241	1.34471e-59	1.97919e-57
PDLIM4	5q31.1	0.630812	1.70163e-59	2.48624e-57
COL3A1	2q32.2	0.63053	1.98574e-59	2.88033e-57
TPM2	9p13.3	0.630048	2.58556e-59	3.71217e-57
MAP3K12	12q13.13	0.63004	2.59632e-59	3.71217e-57
MAP1A	15q15.3	0.629868	2.85215e-59	4.04904e-57
AOC3	17q21.31	0.62985	2.88158e-59	4.06201e-57
LMOD1	1q32.1	0.628078	7.56527e-59	1.05898e-56
CTIF	18q21.1	0.627683	9.37118e-59	1.30266e-56
MAPK11	22q13.33	0.62701	1.34959e-58	1.86309e-56
KANK2	19p13.2	0.626729	1.57129e-58	2.15428e-56
CCDC184	12q13.11	0.626711	1.58589e-58	2.15951e-56
BOC	3q13.2	0.626673	1.61931e-58	2.19011e-56
CCDC80	3q13.2	0.626392	1.88479e-58	2.53206e-56
TMEM204	16p13.3	0.626304	1.97626e-58	2.63725e-56
ZBTB46	20q13.33	0.625101	3.77665e-58	5.00644e-56
CALHM2	10q24.33	0.624208	6.09761e-58	8.02999e-56
KCNE4	2q36.1	0.623758	7.75445e-58	1.01452e-55
SPARC	5q33.1	0.623599	8.44125e-58	1.0972e-55
LAYN	11q23.1	0.623475	9.0191e-58	1.16414e-55
IFFO1	12p13.31	0.623464	9.07255e-58	1.16414e-55
APLP1	19q13.12	0.623133	1.08274e-57	1.37969e-55
OSCAR	19q13.42	0.623122	1.08903e-57	1.37969e-55
HSD17B14	19q13.33	0.622711	1.35583e-57	1.7069e-55
LOXL2	8p21.3	0.622657	1.39554e-57	1.74591e-55
TNC	9q33.1	0.622419	1.58409e-57	1.96948e-55
BMERB1	16p13.11	0.622404	1.59651e-57	1.97267e-55
EVC	4p16.2	0.621329	2.8252e-57	3.46945e-55
HS3ST3A1	17p12	0.620746	3.8473e-57	4.69581e-55
COMP	19p13.11	0.620536	4.29853e-57	5.21476e-55
PRDM6	5q23.2	0.620049	5.55677e-57	6.70059e-55
PPP1R18	6p21.33	0.619768	6.44514e-57	7.72529e-55
TWIST2	2q37.3	0.619753	6.49513e-57	7.73887e-55
HAPLN3	15q26.1	0.618993	9.6925e-57	1.14802e-54
INHBA	7p14.1	0.618943	9.94809e-57	1.17136e-54
BMP1	8p21.3	0.618626	1.17481e-56	1.37521e-54
KANK3	19p13.2	0.617763	1.84687e-56	2.14934e-54
GPR161	1q24.2	0.617739	1.86956e-56	2.16318e-54
APOE	19q13.32	0.617465	2.15814e-56	2.48273e-54
HSPA12B	20p13	0.617237	2.43101e-56	2.78065e-54
TAFA5	22q13.32	0.617146	2.54893e-56	2.89898e-54
KIF17	1p36.12	0.615932	4.79807e-56	5.42616e-54
CPZ	4p16.1	0.615267	6.77339e-56	7.61702e-54
MSC	8q13.3	0.615008	7.74647e-56	8.66263e-54
KCNMB1	5q35.1	0.614658	9.28445e-56	1.03248e-53
MMP2	16q12.2	0.614192	1.18123e-55	1.30634e-53
SRRM3	7q11.23	0.614111	1.23226e-55	1.35528e-53
HSPB7	1p36.13	0.61407	1.25831e-55	1.37638e-53
GPR68	14q32.11	0.613142	2.03016e-55	2.20857e-53
NRP2	2q33.3	0.612868	2.33732e-55	2.52898e-53
DKK3	11p15.3	0.612431	2.92536e-55	3.14822e-53
HIC1	17p13.3	0.612068	3.5233e-55	3.77143e-53
PSD	10q24.32	0.611717	4.217e-55	4.48998e-53
INSYN1	15q24.1	0.611417	4.91771e-55	5.19271e-53
LTBP3	11q13.1	0.611412	4.92889e-55	5.19271e-53
FXYD6	11q23.3	0.611275	5.28766e-55	5.54153e-53
SEMA6B	19p13.3	0.610591	7.49646e-55	7.81545e-53
MMP23B	1p36.33	0.610263	8.85862e-55	9.18772e-53
RIPOR1	16q22.1	0.610227	9.025e-55	9.31204e-53
SFRP2	4q31.3	0.608604	2.05732e-54	2.11186e-52
LOXL3	2p13.1	0.608297	2.40285e-54	2.45397e-52
GPC1	2q37.3	0.607885	2.9584e-54	3.00601e-52
COL4A2	13q34	0.607771	3.13442e-54	3.16877e-52
COL10A1	6q22.1	0.60722	4.13798e-54	4.16231e-52
COL6A3	2q37.3	0.606871	4.9321e-54	4.93629e-52
P3H1	1p34.2	0.606623	5.58804e-54	5.56496e-52
ST6GALNAC5	1p31.1	0.606563	5.75931e-54	5.70714e-52
CHST1	11p11.2	0.606174	7.00148e-54	6.90387e-52
CNTNAP1	17q21.2	0.605728	8.75653e-54	8.55454e-52
ZNF467	7q36.1	0.60572	8.78989e-54	8.55454e-52
ATP8B2	1q21.3	0.605717	8.80369e-54	8.55454e-52
SULF1	8q13.2-q13.3	0.605567	9.49033e-54	9.17719e-52
PDLIM2	8p21.3	0.605469	9.96984e-54	9.54929e-52
SYNDIG1	20p11.21	0.605469	9.97053e-54	9.54929e-52
HAND2	4q34.1	0.605097	1.20057e-53	1.14437e-51
EVC2	4p16.2	0.605049	1.23008e-53	1.16694e-51
TBXA2R	19p13.3	0.604957	1.28774e-53	1.21027e-51
LOXL4	10q24.2	0.604957	1.28784e-53	1.21027e-51
MDGA1	6p21.2	0.604844	1.36248e-53	1.27443e-51
CYS1	2p25.1	0.604393	1.70633e-53	1.58864e-51
LIMS2	2q14.3	0.604144	1.93204e-53	1.79044e-51
DZIP1L	3q22.3	0.60393	2.14963e-53	1.98291e-51
FBLN5	14q32.12	0.603907	2.17378e-53	1.99599e-51
PHYHIP	8p21.3	0.603443	2.73931e-53	2.50378e-51
COL8A2	1p34.3	0.603006	3.40205e-53	3.0954e-51
NKX3-2	4p15.33	0.602607	4.14618e-53	3.75539e-51
PXDN	2p25.3	0.602574	4.21654e-53	3.80192e-51
NFATC1	18q23	0.601836	6.07513e-53	5.45318e-51
CDH2	18q12.1	0.601379	7.61288e-53	6.80299e-51
GRASP	12q13.13	0.601231	8.18656e-53	7.28313e-51
FLNC	7q32.1	0.601023	9.07011e-53	8.03347e-51
FBN1	15q21.1	0.598841	2.64772e-52	2.33477e-50
TRPV2	17p11.2	0.59861	2.96461e-52	2.60275e-50
ADAM12	10q26.2	0.598291	3.46471e-52	3.02852e-50
CRYAB	11q23.1	0.598197	3.62695e-52	3.15655e-50
JAM3	11q25	0.597635	4.77075e-52	4.13403e-50
TENM3	4q34.3-q35.1	0.596945	6.67161e-52	5.75628e-50
LZTS1	8p21.3	0.59685	6.98578e-52	6.00148e-50
GSDME	7p15.3	0.59668	7.58957e-52	6.49232e-50
FLT4	5q35.3	0.596599	7.89073e-52	6.72122e-50
GNAI2	3p21.31	0.596511	8.23689e-52	6.98635e-50
CALHM5	6q22.1	0.596366	8.83576e-52	7.46268e-50
ACTC1	15q14	0.596224	9.46393e-52	7.95964e-50
GPR176	15q14-q15.1	0.596209	9.53558e-52	7.98634e-50
AMOTL1	11q21	0.595433	1.38776e-51	1.15745e-49
HSPB8	12q24.23	0.595131	1.60572e-51	1.33368e-49
AHNAK2	14q32.33	0.595006	1.70565e-51	1.41083e-49
EVA1B	1p34.3	0.594885	1.8084e-51	1.48966e-49
CACNA1H	16p13.3	0.594765	1.91591e-51	1.57175e-49
LBH	2p23.1	0.594618	2.05678e-51	1.68043e-49
COL5A2	2q32.2	0.594433	2.24855e-51	1.82964e-49
UBE2QL1	5p15.31	0.593581	3.38628e-51	2.74426e-49
REEP2	5q31.2	0.593564	3.41386e-51	2.75545e-49
ITGAM	16p11.2	0.593486	3.54433e-51	2.84927e-49
TMEM121	14q32.33	0.593253	3.96314e-51	3.1732e-49
PDGFB	22q13.1	0.593225	4.01814e-51	3.20443e-49
SLC45A1	1p36.23	0.593118	4.22802e-51	3.35842e-49
SPOCD1	1p35.2	0.592739	5.0697e-51	4.01108e-49
SMARCD3	7q36.1	0.592653	5.28463e-51	4.16466e-49
B4GALNT1	12q13.3	0.592224	6.48776e-51	5.09277e-49
VEGFC	4q34.3	0.591814	7.88793e-51	6.16768e-49
TSHZ3	19q12	0.591659	8.49392e-51	6.61567e-49
POPDC2	3q13.33	0.591087	1.11539e-50	8.65381e-49
LYL1	19p13.13	0.591003	1.16098e-50	8.97271e-49
MAFB	20q12	0.590898	1.22025e-50	9.39451e-49
CMTM3	16q22.1	0.590811	1.27239e-50	9.75841e-49
TMEM59L	19p13.11	0.589707	2.14803e-50	1.64111e-48
TWIST1	7p21.1	0.589543	2.32166e-50	1.76702e-48
PCDHGA12	5q31.3	0.589385	2.50116e-50	1.89643e-48
SEPTIN4	17q22	0.589243	2.67508e-50	2.02065e-48
IGFBP5	2q35	0.588853	3.21643e-50	2.42042e-48
GREM1	15q13.3	0.588517	3.76994e-50	2.82632e-48
APCDD1L	20q13.32	0.588425	3.93645e-50	2.94015e-48
FAM110B	8q12.1	0.587596	5.81606e-50	4.32788e-48
RGMA	15q26.1	0.586568	9.42515e-50	6.98753e-48
PDLIM3	4q35.1	0.586197	1.12125e-49	8.28194e-48
ARL4C	2q37.1	0.585887	1.29617e-49	9.53877e-48
S1PR2	19p13.2	0.585558	1.51157e-49	1.10832e-47
JCAD	10p11.23	0.585371	1.64902e-49	1.20469e-47
TREM2	6p21.1	0.584977	1.98161e-49	1.4424e-47
CDH11	16q21	0.584945	2.01116e-49	1.4586e-47
RASL12	15q22.31	0.584864	2.08888e-49	1.5095e-47
GADD45B	19p13.3	0.584319	2.69185e-49	1.93823e-47
SRPX	Xp11.4	0.584295	2.72197e-49	1.95289e-47
LYNX1	8q24.3	0.584028	3.08165e-49	2.20305e-47
VAMP5	2p11.2	0.583056	4.83611e-49	3.44499e-47
C14ORF132	14q32.2	0.583021	4.91495e-49	3.48875e-47
ISM1	20p12.1	0.582791	5.46651e-49	3.86654e-47
SLIT3	5q34-q35.1	0.582765	5.53123e-49	3.89854e-47
PLD3	19q13.2	0.582479	6.31275e-49	4.43376e-47
PCDH7	4p15.1	0.581989	7.91577e-49	5.54021e-47
PODN	1p32.3	0.581766	8.77279e-49	6.11864e-47
RTL8B	Xq26.3	0.581592	9.50214e-49	6.60432e-47
SH2D3C	9q34.11	0.58129	1.0923e-48	7.56558e-47
CARMN	5q32	0.580275	1.74075e-48	1.20154e-46
ADAMTSL4	1q21.2	0.579963	2.00828e-48	1.38144e-46
LRRC32	11q13.5	0.579433	2.55912e-48	1.75431e-46
VMO1	17p13.2	0.579412	2.5841e-48	1.76539e-46
MEDAG	13q12.3	0.579263	2.76506e-48	1.88259e-46
HOMER3	19p13.11	0.579138	2.9282e-48	1.98691e-46
FAM43B	1p36.12	0.579061	3.03265e-48	2.05083e-46
FAM171A2	17q21.31	0.579003	3.11371e-48	2.09855e-46
RFLNB	17p13.3	0.578899	3.26573e-48	2.19363e-46
PMP22	17p12	0.578733	3.52199e-48	2.35785e-46
ADAMTS16	5p15.32	0.57746	6.28602e-48	4.18046e-46
ZBTB47	3p22.1	0.57746	6.28625e-48	4.18046e-46
INKA1	3p21.31	0.577335	6.65159e-48	4.40877e-46
FHL3	1p34.3	0.577242	6.93928e-48	4.58427e-46
TGFB3	14q24.3	0.576345	1.04191e-47	6.86048e-46
ADAM8	10q26.3	0.575578	1.47301e-47	9.66732e-46
FAP	2q24.2	0.575519	1.51256e-47	9.8944e-46
ADAMTS4	1q23.3	0.575449	1.56086e-47	1.01771e-45
MSRB3	12q14.3	0.575295	1.67308e-47	1.08734e-45
CTHRC1	8q22.3	0.575092	1.83335e-47	1.18764e-45
DDR2	1q23.3	0.575058	1.86178e-47	1.20217e-45
HOPX	4q12	0.574656	2.23073e-47	1.43578e-45
PRRX2	9q34.11	0.57462	2.26759e-47	1.45482e-45
TNXB	6p21.33-p21.32	0.574278	2.64355e-47	1.69061e-45
CCN2	6q23.2	0.574044	2.93634e-47	1.87187e-45
SLC39A13	11p11.2	0.574025	2.9625e-47	1.88255e-45
FEZ1	11q24.2	0.5739	3.13254e-47	1.98431e-45
TSPYL5	8q22.1	0.573643	3.51546e-47	2.21984e-45
DPYSL4	10q26.3	0.573418	3.88851e-47	2.44768e-45
TP73-AS1	1p36.32	0.573346	4.0148e-47	2.51925e-45
PTHLH	12p11.22	0.573067	4.5495e-47	2.84586e-45
COL16A1	1p35.2	0.572866	4.97626e-47	3.10311e-45
TENM4	11q14.1	0.572748	5.24586e-47	3.26107e-45
PDZD4	Xq28	0.572632	5.52607e-47	3.42462e-45
SPSB1	1p36.22	0.572106	6.98671e-47	4.31645e-45
MXRA5	Xp22.33	0.572083	7.05902e-47	4.3477e-45
APBA2	15q13.1	0.572061	7.12915e-47	4.37743e-45
FBLN1	22q13.31	0.572047	7.17167e-47	4.39007e-45
SHISAL1	22q13.31	0.572016	7.27252e-47	4.43823e-45
PRELP	1q32.1	0.57164	8.59695e-47	5.23055e-45
SPEG	2q35	0.571603	8.74042e-47	5.30173e-45
PPM1M	3p21.2	0.571252	1.0218e-46	6.17928e-45
SUSD2	22q11.23	0.571063	1.11094e-46	6.69812e-45
GALNT15	3p25.1	0.570528	1.40867e-46	8.46768e-45
RHOJ	14q23.2	0.570163	1.65632e-46	9.92649e-45
CHST3	10q22.1	0.569845	1.90616e-46	1.13897e-44
SFRP4	7p14.1	0.569682	2.04834e-46	1.22029e-44
GPR162	12p13.31	0.569366	2.35513e-46	1.39889e-44
CLMP	11q24.1	0.569184	2.55258e-46	1.51169e-44
SHANK1	19q13.33	0.56899	2.78078e-46	1.64197e-44
P3H3	12p13.31	0.568946	2.83514e-46	1.66915e-44
ADAMTS7	15q25.1	0.568826	2.98844e-46	1.75424e-44
GAS7	17p13.1	0.568364	3.66285e-46	2.14384e-44
HK3	5q35.2	0.568058	4.19031e-46	2.4454e-44
ITGAX	16p11.2	0.567816	4.66032e-46	2.71179e-44
FIBIN	11p14.2	0.567726	4.84924e-46	2.81354e-44
TMEM240	1p36.33	0.567454	5.46291e-46	3.16043e-44
NPR1	1q21.3	0.567373	5.66071e-46	3.26543e-44
LOX	5q23.1	0.56713	6.29782e-46	3.62252e-44
C5AR1	19q13.32	0.567078	6.44369e-46	3.6958e-44
SHISA4	1q32.1	0.566745	7.45465e-46	4.26342e-44
FBXO17	19q13.2	0.566651	7.76789e-46	4.42991e-44
DNM1	9q34.11	0.566586	7.9918e-46	4.54466e-44
C11ORF96	11p11.2	0.566345	8.8802e-46	5.03555e-44
PLSCR3	17p13.1	0.566296	9.07101e-46	5.12922e-44
MFAP2	1p36.13	0.566232	9.32864e-46	5.26004e-44
TRIM46	1q22	0.566119	9.80036e-46	5.5105e-44
DEPP1	10q11.21	0.565853	1.10089e-45	6.1727e-44
LTBP2	14q24.3	0.565682	1.18569e-45	6.62961e-44
ANTXR1	2p13.3	0.565505	1.28093e-45	7.14219e-44
LATS2	13q12.11	0.564894	1.67131e-45	9.29296e-44
RFTN1	3p24.3	0.564641	1.86528e-45	1.03427e-43
ARHGEF15	17p13.1	0.564604	1.89615e-45	1.04849e-43
SERPINF1	17p13.3	0.564527	1.96005e-45	1.08084e-43
C1S	12p13.31	0.56448	2.00028e-45	1.09999e-43
NOX4	11q14.3	0.564154	2.305e-45	1.26161e-43
GRIK5	19q13.2	0.564152	2.30678e-45	1.26161e-43
TIMP3	22q12.3	0.564035	2.42677e-45	1.32361e-43
TRPV4	12q24.11	0.563969	2.49673e-45	1.35807e-43
FAM20A	17q24.2	0.563247	3.41328e-45	1.85159e-43
DPYSL3	5q32	0.562947	3.8869e-45	2.10281e-43
SOX17	8q11.23	0.562682	4.35629e-45	2.3504e-43
COL11A1	1p21.1	0.562566	4.58155e-45	2.46529e-43
TYROBP	19q13.12	0.562044	5.73714e-45	3.07883e-43
GDF6	8q22.1	0.561606	6.92605e-45	3.70692e-43
NKAIN4	20q13.33	0.561455	7.39211e-45	3.94581e-43
EGFL7	9q34.3	0.561044	8.81664e-45	4.69369e-43
ITGA7	12q13.2	0.560992	9.01551e-45	4.78683e-43
RBPMS2	15q22.31	0.560943	9.20978e-45	4.87704e-43
PTGER3	1p31.1	0.560643	1.04716e-44	5.53062e-43
COL15A1	9q22.33	0.560331	1.1968e-44	6.3043e-43
CRISPLD2	16q24.1	0.55982	1.48936e-44	7.81367e-43
ADCY2	5p15.31	0.559817	1.49114e-44	7.81367e-43
IQSEC3	12p13.33	0.558813	2.28887e-44	1.19625e-42
RAB31	18p11.22	0.558776	2.32551e-44	1.21223e-42
FCGR1A	1q21.2	0.558745	2.3558e-44	1.22483e-42
SPI1	11p11.2	0.558665	2.43762e-44	1.26409e-42
SLC4A3	2q35	0.558385	2.74568e-44	1.41796e-42
MEX3B	15q25.2	0.558383	2.74851e-44	1.41796e-42
MAGED4B	Xp11.22	0.557751	3.59547e-44	1.85014e-42
FAM180A	7q33	0.557257	4.43257e-44	2.27505e-42
PDE1B	12q13.2	0.556803	5.37194e-44	2.75013e-42
KIAA1614	1q25.3	0.556647	5.73752e-44	2.92979e-42
AKAP12	6q25.1	0.556626	5.79029e-44	2.94922e-42
PTPRN	2q35	0.556581	5.9003e-44	2.99762e-42
TSPAN9	12p13.33-p13.32	0.55627	6.72794e-44	3.40945e-42
GPNMB	7p15.3	0.55623	6.8448e-44	3.45991e-42
FSCN1	7p22.1	0.556118	7.1742e-44	3.61728e-42
SERPINE1	7q22.1	0.555821	8.13261e-44	4.09021e-42
C20ORF194	20p13	0.555651	8.73723e-44	4.38329e-42
SHANK3	22q13.33	0.554991	1.1535e-43	5.77242e-42
CCBE1	18q21.32	0.554458	1.44273e-43	7.2018e-42
IL18BP	11q13.4	0.554311	1.53465e-43	7.64156e-42
CALB2	16q22.2	0.554006	1.74419e-43	8.66341e-42
PLXNA4	7q32.3	0.553994	1.75259e-43	8.68358e-42
DLG4	17p13.1	0.553797	1.90323e-43	9.40665e-42
RRAD	16q22.1	0.553745	1.94587e-43	9.59372e-42
ANKRD65	1p36.33	0.553511	2.14584e-43	1.05536e-41
RARRES2	7q36.1	0.55335	2.29521e-43	1.12606e-41
LILRB3	19q13.42	0.553014	2.64151e-43	1.29279e-41
LOC728392	17p13.2	0.552825	2.85737e-43	1.39502e-41
SNCG	10q23.2	0.552552	3.20263e-43	1.55978e-41
SFXN3	10q24.31	0.552448	3.34429e-43	1.62482e-41
ITGB2	21q22.3	0.551543	4.87372e-43	2.36216e-41
DBN1	5q35.3	0.551389	5.19548e-43	2.51203e-41
ENG	9q34.11	0.551373	5.23076e-43	2.52299e-41
ELFN1	7p22.3	0.551106	5.84418e-43	2.81209e-41
LHFPL6	13q13.3-q14.11	0.551059	5.95875e-43	2.86034e-41
MFAP4	17p11.2	0.551048	5.98727e-43	2.86716e-41
CRLF1	19p13.11	0.550736	6.81447e-43	3.2555e-41
TIMP1	Xp11.3	0.550622	7.14216e-43	3.40392e-41
THBS4	5q14.1	0.550261	8.29475e-43	3.94385e-41
PLA2G5	1p36.13	0.549979	9.31966e-43	4.42065e-41
FERMT2	14q22.1	0.549863	9.78045e-43	4.62826e-41
MRVI1	11p15.4	0.54985	9.83148e-43	4.64143e-41
ZNF512B	20q13.33	0.5492	1.28558e-42	6.05493e-41
LAMP5	20p12.2	0.549051	1.36691e-42	6.42285e-41
GRID1	10q23.1-q23.2	0.54878	1.5286e-42	7.16579e-41
YPEL4	11q12.1	0.548645	1.61592e-42	7.55743e-41
FOXS1	20q11.21	0.548535	1.69064e-42	7.88846e-41
PTPRM	18p11.23	0.548438	1.75981e-42	8.19214e-41
PODNL1	19p13.12	0.548231	1.91593e-42	8.8982e-41
PLXND1	3q22.1	0.548103	2.01914e-42	9.35579e-41
FN1	2q35	0.547544	2.5401e-42	1.17425e-40
PTGIS	20q13.13	0.547448	2.64199e-42	1.21854e-40
EPHB6	7q34	0.547399	2.69578e-42	1.23779e-40
BNC2	9p22.3-p22.2	0.547398	2.69609e-42	1.23779e-40
MAGED4	Xp11.22	0.547369	2.72896e-42	1.25001e-40
SYT11	1q22	0.547293	2.81526e-42	1.2866e-40
OPRL1	20q13.33	0.547118	3.02467e-42	1.37915e-40
TBX1	22q11.21	0.547053	3.10564e-42	1.41285e-40
VGLL3	3p12.1	0.547037	3.12618e-42	1.41897e-40
RNF150	4q31.21	0.546902	3.30375e-42	1.49618e-40
MAB21L2	4q31.3	0.546753	3.51066e-42	1.58629e-40
EFEMP1	2p16.1	0.546745	3.52292e-42	1.58825e-40
SCN1B	19q13.11	0.546378	4.09319e-42	1.8412e-40
PILRA	7q22.1	0.546081	4.62028e-42	2.07364e-40
GJA4	1p34.3	0.546065	4.65009e-42	2.08235e-40
MAPK12	22q13.33	0.545849	5.07867e-42	2.26919e-40
REM1	20q11.21	0.545745	5.29864e-42	2.3622e-40
STARD8	Xq13.1	0.545671	5.46206e-42	2.42964e-40
ZNF532	18q21.32	0.545665	5.47432e-42	2.4297e-40
CCN4	8q24.22	0.545472	5.9228e-42	2.62293e-40
CNPY4	7q22.1	0.545214	6.57709e-42	2.90626e-40
INMT	7p14.3	0.545125	6.81995e-42	3.00694e-40
BCL9L	11q23.3	0.544935	7.36765e-42	3.24128e-40
KIF26B	1q44	0.544888	7.51112e-42	3.29715e-40
CPXM1	20p13	0.544754	7.93038e-42	3.47358e-40
MARCO	2q14.2	0.544661	8.23567e-42	3.59942e-40
PARD6G	18q23	0.544627	8.35014e-42	3.6415e-40
SLC26A10	12q13.3	0.544448	8.97875e-42	3.90712e-40
CCL21	9p13.3	0.54425	9.73134e-42	4.22543e-40
UNC5B	10q22.1	0.54414	1.0172e-41	4.4072e-40
ATP8B3	19p13.3	0.544118	1.0264e-41	4.43744e-40
POM121L9P	22q11.23	0.544047	1.05649e-41	4.5577e-40
CLEC14A	14q21.1	0.543681	1.22526e-41	5.2744e-40
LRRC4C	11p12	0.543666	1.23246e-41	5.29404e-40
MMRN2	10q23.2	0.543566	1.28367e-41	5.50218e-40
VCAN	5q14.2-q14.3	0.54337	1.38947e-41	5.94294e-40
CALD1	7q33	0.542923	1.66449e-41	7.10408e-40
IGLON5	19q13.41	0.542908	1.6744e-41	7.13115e-40
ZSWIM4	19p13.13-p13.12	0.542354	2.09339e-41	8.8967e-40
TCEA2	20q13.33	0.541937	2.47678e-41	1.05037e-39
CD14	5q31.3	0.541908	2.50596e-41	1.0605e-39
DOK5	20q13.2	0.541575	2.86405e-41	1.20949e-39
FBLN7	2q13-q14.1	0.541512	2.93825e-41	1.23821e-39
COL12A1	6q13-q14.1	0.541361	3.12182e-41	1.3128e-39
SV2A	1q21.2	0.541051	3.5351e-41	1.48348e-39
FGR	1p35.3	0.540993	3.61838e-41	1.51525e-39
FAM167B	1p35.2	0.539986	5.41648e-41	2.2635e-39
PCDH12	5q31.3	0.539902	5.60017e-41	2.33539e-39
FRMD6	14q22.1	0.53971	6.04622e-41	2.51616e-39
SYT3	19q13.33	0.539415	6.80368e-41	2.8255e-39
ACTG2	2p13.1	0.539169	7.50326e-41	3.10958e-39
CILP	15q22.31	0.53911	7.68211e-41	3.17712e-39
CSMD2	1p35.1	0.539072	7.80036e-41	3.21938e-39
HAND2-AS1	4q34.1	0.539058	7.84308e-41	3.23035e-39
CCIN	9p13.3	0.538883	8.40958e-41	3.45656e-39
TYMP	22q13.33	0.538634	9.28433e-41	3.80829e-39
CHST11	12q23.3	0.538378	1.0279e-40	4.20767e-39
EVL	14q32.2	0.537453	1.48417e-40	6.06297e-39
ZFHX4	8q21.13	0.537365	1.53702e-40	6.26609e-39
SLC6A17	1p13.3	0.537351	1.5453e-40	6.28705e-39
CYP27C1	2q14.3	0.537318	1.56578e-40	6.35745e-39
HSPG2	1p36.12	0.537107	1.70221e-40	6.89738e-39
PCDHB5	5q31.3	0.536908	1.8419e-40	7.44833e-39
RTL5	Xq13.1	0.536872	1.86783e-40	7.53798e-39
GPX3	5q33.1	0.536778	1.9392e-40	7.81026e-39
UNC5A	5q35.2	0.53642	2.23326e-40	8.97653e-39
SLC15A3	11q12.2	0.535915	2.72631e-40	1.09364e-38
KCND2	7q31.31	0.535832	2.81698e-40	1.12775e-38
PLEKHG2	19q13.2	0.535541	3.15911e-40	1.26219e-38
RGS19	20q13.33	0.535292	3.48497e-40	1.38961e-38
TNNI2	11p15.5	0.53511	3.74251e-40	1.48934e-38
ADAMTS12	5p13.3-p13.2	0.535062	3.81386e-40	1.51472e-38
RAMP1	2q37.3	0.534894	4.07403e-40	1.61485e-38
IGFBP7	4q12	0.534836	4.16946e-40	1.64941e-38
KIAA1755	20q11.23	0.534763	4.28981e-40	1.69367e-38
FST	5q11.2	0.534627	4.52482e-40	1.78294e-38
BTBD19	1p34.1	0.534608	4.55845e-40	1.79266e-38
NFKB2	10q24.32	0.534428	4.89363e-40	1.9207e-38
UCHL1	4p13	0.534347	5.05071e-40	1.97847e-38
COL5A3	19p13.2	0.534219	5.31187e-40	2.07671e-38
ABLIM3	5q32	0.533886	6.05176e-40	2.36137e-38
PLXDC1	17q12	0.533767	6.33964e-40	2.46888e-38
ICAM1	19p13.2	0.533404	7.30821e-40	2.84055e-38
PRAM1	19p13.2	0.533223	7.84226e-40	3.04222e-38
SLC24A3	20p11.23	0.533188	7.95207e-40	3.07885e-38
MOV10L1	22q13.33	0.533072	8.32036e-40	3.21523e-38
TMCC2	1q32.1	0.533049	8.39393e-40	3.2374e-38
SIGLEC9	19q13.41	0.532922	8.82004e-40	3.39521e-38
NDN	15q11.2	0.532505	1.03815e-39	3.98862e-38
AKT3	1q43-q44	0.532179	1.17854e-39	4.51932e-38
FLJ16779	20q13.33	0.532007	1.26016e-39	4.82307e-38
VASH1	14q24.3	0.531851	1.33886e-39	5.11449e-38
ZFPM2	8q23.1	0.531761	1.38664e-39	5.28693e-38
AOC4P	17q21.31	0.531476	1.54948e-39	5.89656e-38
DPEP2	16q22.1	0.531431	1.5763e-39	5.98726e-38
STAC	3p22.3-p22.2	0.531074	1.81109e-39	6.86604e-38
C1ORF216	1p34.3	0.530874	1.95703e-39	7.40528e-38
MITF	3p13	0.530753	2.05104e-39	7.74634e-38
HSPA7	1q23.3	0.530733	2.06654e-39	7.79021e-38
CTSL	9q21.33	0.53017	2.56977e-39	9.66901e-38
PRRX1	1q24.2	0.530147	2.59276e-39	9.73718e-38
CYGB	17q25.1	0.529989	2.75624e-39	1.03318e-37
EHD3	2p23.1	0.529692	3.09231e-39	1.15698e-37
SGCD	5q33.2-q33.3	0.529649	3.14392e-39	1.1741e-37
GLI1	12q13.3	0.529604	3.19908e-39	1.19247e-37
FMNL3	12q13.12	0.52915	3.81092e-39	1.4179e-37
CORO6	17q11.2	0.528776	4.40106e-39	1.63443e-37
PDE2A	11q13.4	0.52868	4.56787e-39	1.69324e-37
FCGR1B	1p11.2	0.528517	4.8638e-39	1.79961e-37
CPXM2	10q26.13	0.528506	4.88266e-39	1.8024e-37
MAP3K3	17q23.3	0.528502	4.8905e-39	1.8024e-37
PTPRU	1p35.3	0.528498	4.89835e-39	1.8024e-37
XIRP1	3p22.2	0.528432	5.02408e-39	1.84527e-37
STK32B	4p16.2	0.528361	5.16276e-39	1.89273e-37
IGFBP4	17q21.2	0.528134	5.63474e-39	2.06198e-37
ARHGAP23	17q12	0.528105	5.69792e-39	2.0813e-37
FSTL1	3q13.33	0.527917	6.12293e-39	2.23247e-37
ITPRIP	10q25.1	0.527729	6.58209e-39	2.39552e-37
ZNF521	18q11.2	0.527602	6.91051e-39	2.51048e-37
ELN	7q11.23	0.527563	7.01543e-39	2.54398e-37
POSTN	13q13.3	0.527031	8.60143e-39	3.11347e-37
PIANP	12p13.31	0.526931	8.93684e-39	3.22904e-37
FMNL1	17q21.31	0.526704	9.74582e-39	3.51499e-37
CSPG4	15q24.2	0.526068	1.24267e-38	4.47384e-37
GJA5	1q21.2	0.525937	1.3064e-38	4.69485e-37
COLEC12	18p11.32	0.52579	1.38198e-38	4.95754e-37
MGP	12p12.3	0.5257	1.42996e-38	5.12048e-37
HECW1	7p14.1-p13	0.525621	1.47385e-38	5.26822e-37
DAAM2	6p21.2	0.525541	1.51919e-38	5.42063e-37
CASC10	10p12.31	0.525504	1.54078e-38	5.48786e-37
TNS2	12q13.13	0.525144	1.76702e-38	6.2825e-37
PTH1R	3p21.31	0.52508	1.81085e-38	6.42692e-37
SIGLEC1	20p13	0.524551	2.21373e-38	7.84286e-37
MSN	Xq12	0.52443	2.31749e-38	8.19597e-37
PIP5K1C	19p13.3	0.523787	2.95716e-38	1.04398e-36
COL22A1	8q24.23-q24.3	0.523771	2.97529e-38	1.04853e-36
DIRAS1	19p13.3	0.523654	3.10998e-38	1.09407e-36
MEGF6	1p36.32	0.523317	3.53333e-38	1.24082e-36
ANKRD35	1q21.1	0.523178	3.72401e-38	1.30549e-36
CCM2L	20q11.21	0.523091	3.84867e-38	1.34683e-36
STON1	2p16.3	0.52289	4.15193e-38	1.45042e-36
HEYL	1p34.2	0.522774	4.33686e-38	1.51239e-36
SLC2A6	9q34.2	0.522695	4.46891e-38	1.55572e-36
KLHDC8B	3p21.31	0.522638	4.56627e-38	1.58686e-36
LDLRAD2	1p36.12	0.522595	4.6413e-38	1.61014e-36
GJD3	17q21.2	0.522293	5.2e-38	1.80084e-36
TSHZ2	20q13.2	0.52205	5.69965e-38	1.97047e-36
SCHIP1	3q25.32-q25.33	0.522019	5.76633e-38	1.99008e-36
ZNF385A	12q13.13	0.521911	6.00558e-38	2.06908e-36
LILRA6	19q13.42	0.521712	6.47263e-38	2.22616e-36
PACS1	11q13.1-q13.2	0.521595	6.76213e-38	2.32174e-36
RAMP3	7p13	0.521508	6.98858e-38	2.39539e-36
SYNC	1p35.1	0.521304	7.54342e-38	2.58114e-36
MIR100HG	11q24.1	0.521272	7.63391e-38	2.60764e-36
NOVA2	19q13.32	0.520772	9.20934e-38	3.14043e-36
LSP1	11p15.5	0.520667	9.58048e-38	3.26144e-36
ALPK2	18q21.31-q21.32	0.519967	1.24514e-37	4.23157e-36
TNFSF12	17p13.1	0.519043	1.75794e-37	5.96418e-36
ADD2	2p13.3	0.518706	1.99289e-37	6.74987e-36
OSMR	5p13.1	0.518594	2.07812e-37	7.02663e-36
MFAP5	12p13.31	0.518439	2.20165e-37	7.43176e-36
DZIP1	13q32.1	0.518093	2.50351e-37	8.4365e-36
LINC02381	12q13.13	0.517925	2.66507e-37	8.96584e-36
PDPN	1p36.21	0.517869	2.72106e-37	9.13884e-36
GPR4	19q13.32	0.517738	2.85651e-37	9.57767e-36
CFH	1q31.3	0.517284	3.38028e-37	1.13149e-35
DGKI	7q33	0.517184	3.50758e-37	1.17214e-35
LRRC25	19p13.11	0.517104	3.61313e-37	1.2054e-35
GNA12	7p22.3-p22.2	0.51708	3.64467e-37	1.2139e-35
CNRIP1	2p14	0.516783	4.06891e-37	1.35295e-35
NTRK1	1q23.1	0.516491	4.53309e-37	1.50479e-35
CD276	15q24.1	0.516441	4.61818e-37	1.5305e-35
PI4K2A	10q24.2	0.516317	4.83367e-37	1.59927e-35
APBB1	11p15.4	0.516296	4.87165e-37	1.60917e-35
MEOX2	7p21.2	0.516255	4.94666e-37	1.63126e-35
C3	19p13.3	0.51599	5.45413e-37	1.79565e-35
CCN1	1p22.3	0.515821	5.80475e-37	1.90794e-35
PNMA1	14q24.3	0.515502	6.52932e-37	2.14258e-35
PCDHGB7	5q31.3	0.51547	6.60734e-37	2.16464e-35
P2RY6	11q13.4	0.515389	6.80768e-37	2.22662e-35
NOTCH4	6p21.32	0.514905	8.13317e-37	2.65582e-35
STAB1	3p21.1	0.514657	8.90862e-37	2.9043e-35
MMP17	12q24.33	0.514608	9.07178e-37	2.95268e-35
SORCS2	4p16.1	0.514035	1.11937e-36	3.63741e-35
NID2	14q22.1	0.513748	1.24377e-36	4.03511e-35
RAMP2	17q21.2	0.513651	1.28862e-36	4.17385e-35
CD37	19q13.33	0.513624	1.30124e-36	4.20791e-35
PANX2	22q13.33	0.513487	1.36845e-36	4.41812e-35
GNAO1	16q13	0.513385	1.4202e-36	4.5778e-35
EGR2	10q21.3	0.513352	1.4376e-36	4.62642e-35
VAT1	17q21.31	0.513128	1.5605e-36	5.01389e-35
CSF1R	5q32	0.512896	1.69841e-36	5.44824e-35
LAPTM5	1p35.2	0.512755	1.78794e-36	5.72627e-35
ADORA1	1q32.1	0.512414	2.02453e-36	6.47365e-35
USHBP1	19p13.11	0.512323	2.09296e-36	6.68178e-35
THSD7A	7p21.3	0.512314	2.09987e-36	6.69318e-35
PCDHB7	5q31.3	0.511618	2.7054e-36	8.60955e-35
SLAMF8	1q23.2	0.511362	2.96959e-36	9.43528e-35
DIPK2B	Xp11.3	0.511346	2.9871e-36	9.47588e-35
MYLK	3q21.1	0.511264	3.07695e-36	9.74545e-35
NUAK1	12q23.3	0.511145	3.213e-36	1.01603e-34
TCF7L1	2p11.2	0.51094	3.46204e-36	1.09306e-34
DPT	1q24.2	0.510758	3.69715e-36	1.16545e-34
GUCY1A1	4q32.1	0.510657	3.83554e-36	1.20717e-34
THBD	20p11.21	0.510619	3.8882e-36	1.22182e-34
CHSY3	5q23.3	0.510562	3.96976e-36	1.2455e-34
FZD1	7q21.13	0.510512	4.04293e-36	1.26647e-34
MCAM	11q23.3	0.510045	4.78799e-36	1.49752e-34
GGN	19q13.2	0.510005	4.85756e-36	1.51691e-34
FAM110D	1p36.11	0.509738	5.34926e-36	1.66785e-34
CHRNA3	15q25.1	0.509729	5.36589e-36	1.67044e-34
FGF5	4q21.21	0.50968	5.46365e-36	1.69823e-34
NUDT10	Xp11.22	0.50954	5.74618e-36	1.78328e-34
VSTM4	10q11.23	0.509483	5.86569e-36	1.81755e-34
LAIR1	19q13.42	0.509424	5.99246e-36	1.85396e-34
MYO9B	19p13.11	0.509397	6.05025e-36	1.86895e-34
GIMAP1	7q36.1	0.50923	6.4262e-36	1.98202e-34
PRPH2	6p21.1	0.508763	7.60581e-36	2.34224e-34
LILRB4	19q13.42	0.508747	7.64985e-36	2.35218e-34
BCL6B	17p13.1	0.508635	7.96448e-36	2.44517e-34
ESAM	11q24.2	0.508596	8.07606e-36	2.47563e-34
ADAM33	20p13	0.508346	8.83521e-36	2.7042e-34
PLXDC2	10p12.31	0.508253	9.13799e-36	2.7926e-34
ITGBL1	13q33.1	0.508025	9.91686e-36	3.026e-34
PIK3R6	17p13.1	0.507881	1.04447e-35	3.18221e-34
VSIG4	Xq12	0.507873	1.04743e-35	3.18239e-34
WNT9A	1q42.13	0.507872	1.04771e-35	3.18239e-34
MXRA7	17q25.1	0.507828	1.06435e-35	3.22805e-34
CAV1	7q31.2	0.507803	1.07423e-35	3.25309e-34
CD109	6q13	0.507684	1.12109e-35	3.38985e-34
CYTH3	7p22.1	0.507563	1.1708e-35	3.53482e-34
HDAC7	12q13.11	0.506468	1.73316e-35	5.22479e-34
ZNF135	19q13.43	0.506314	1.83135e-35	5.51249e-34
TNFAIP6	2q23.3	0.506189	1.91458e-35	5.75437e-34
THBS3	1q22	0.506165	1.93097e-35	5.79493e-34
WWTR1	3q25.1	0.505973	2.0683e-35	6.19777e-34
SAMD4A	14q22.2	0.505801	2.19901e-35	6.57961e-34
ADGRD1	12q24.33	0.505725	2.25931e-35	6.74993e-34
CLDN5	22q11.21	0.505653	2.31833e-35	6.91596e-34
VWF	12p13.31	0.505643	2.32667e-35	6.93049e-34
CLCF1	11q13.2	0.505422	2.51774e-35	7.48851e-34
PRR16	5q23.1	0.504855	3.08007e-35	9.14744e-34
MCEMP1	19p13.2	0.504726	3.22482e-35	9.56314e-34
TENT5B	1p36.11	0.504636	3.3297e-35	9.85954e-34
NAP1L3	Xq21.32	0.504563	3.41675e-35	1.00945e-33
CRTAC1	10q24.2	0.504561	3.41912e-35	1.00945e-33
TUB	11p15.4	0.504409	3.60965e-35	1.06413e-33
C1QC	1p36.12	0.504401	3.61907e-35	1.06534e-33
FGF1	5q31.3	0.503597	4.81347e-35	1.41485e-33
AGAP2-AS1	12q14.1	0.503442	5.08458e-35	1.49235e-33
SYPL2	1p13.3	0.503276	5.39318e-35	1.57921e-33
MPRIP	17p11.2	0.503274	5.3963e-35	1.57921e-33
AMZ1	7p22.3	0.503207	5.52672e-35	1.61501e-33
SDK1	7p22.2	0.50278	6.4263e-35	1.87515e-33
SCARF1	17p13.3	0.502742	6.51243e-35	1.89752e-33
NAB2	12q13.3	0.502588	6.87766e-35	2.00102e-33
SIRPB2	20p13	0.502469	7.17243e-35	2.08375e-33
GUCA1A	6p21.1	0.502432	7.26603e-35	2.10789e-33
ILK	11p15.4	0.502403	7.34224e-35	2.12691e-33
UBE2E2	3p24.3	0.502382	7.39514e-35	2.13914e-33
L1CAM	Xq28	0.502317	7.56787e-35	2.18594e-33
MYH11	16p13.11	0.502231	7.79927e-35	2.24954e-33
CSF1	1p13.3	0.502216	7.8425e-35	2.25875e-33
RADIL	7p22.1	0.501971	8.55023e-35	2.45905e-33
CD34	1q32.2	0.501931	8.67022e-35	2.48998e-33
PLAUR	19q13.31	0.501853	8.91085e-35	2.55542e-33
NEXN	1p31.1	0.501177	1.13039e-34	3.23705e-33
LMCD1	3p25.3	0.50106	1.17779e-34	3.36797e-33
C1QTNF6	22q12.3	0.50079	1.29469e-34	3.69697e-33
SNED1	2q37.3	0.500693	1.33952e-34	3.81953e-33
BHMT2	5q14.1	0.500433	1.46782e-34	4.17943e-33
PRICKLE1	12q12	0.500398	1.48553e-34	4.22384e-33
HSDL2	9q32	-0.500374	1.49833e-34	4.25418e-33
HRH2	5q35.2	0.500351	1.51035e-34	4.28226e-33
ADGRB2	1p35.2	0.500168	1.61035e-34	4.55932e-33
THEMIS2	1p35.3	0.500111	1.64265e-34	4.64419e-33
SPP1	4q22.1	0.499947	1.7401e-34	4.91279e-33
HEG1	3q21.2	0.499681	1.90973e-34	5.38409e-33
RSPO3	6q22.33	0.499329	2.15946e-34	6.07959e-33
FCGR1CP	1q21.1	0.49903	2.39728e-34	6.73965e-33
MAGEL2	15q11.2	0.499004	2.41883e-34	6.79071e-33
MYO1F	19p13.2	0.498979	2.43957e-34	6.83934e-33
CNTN1	12q12	0.498911	2.49877e-34	6.99551e-33
TCF15	20p13	0.498864	2.54014e-34	7.10139e-33
SGCA	17q21.33	0.498831	2.5692e-34	7.17261e-33
TMEM52B	12p13.2	0.498647	2.7389e-34	7.63573e-33
PTPRS	19p13.3	0.498612	2.77262e-34	7.71898e-33
HSD17B6	12q13.3	0.4986	2.78489e-34	7.74237e-33
ALOX5AP	13q12.3	0.498425	2.95918e-34	8.21553e-33
ZNF365	10q21.2	0.498342	3.04605e-34	8.44498e-33
MATK	19p13.3	0.49833	3.05877e-34	8.46851e-33
DYSF	2p13.2	0.497935	3.51006e-34	9.69509e-33
DIPK1B	9q34.3	0.497933	3.51148e-34	9.69509e-33
DCN	12q21.33	0.497378	4.25871e-34	1.1742e-32
SIGLEC7	19q13.41	0.497067	4.74393e-34	1.30618e-32
A1BG-AS1	19q13.43	0.496977	4.89418e-34	1.3457e-32
ANKRD53	2p13.3	0.496971	4.90468e-34	1.34674e-32
MMP11	22q11.23	0.496888	5.04765e-34	1.38409e-32
NOG	17q22	0.496633	5.51384e-34	1.50986e-32
HCST	19q13.12	0.496574	5.62687e-34	1.5387e-32
ECSCR	5q31.2	0.496329	6.12446e-34	1.67097e-32
MYO1G	7p13	0.496328	6.12724e-34	1.67097e-32
PLVAP	19p13.11	0.496177	6.45528e-34	1.75803e-32
TMEM86A	11p15.1	0.495971	6.93163e-34	1.8852e-32
GPD1L	3p22.3	-0.495782	7.39683e-34	2.00899e-32
MEIS2	15q14	0.49577	7.42972e-34	2.01518e-32
RUNX1T1	8q21.3	0.495587	7.91313e-34	2.1434e-32
ADAMTS14	10q22.1	0.49557	7.95933e-34	2.153e-32
CYTH4	22q13.1	0.495515	8.1114e-34	2.19117e-32
DSEL	18q22.1	0.495411	8.4073e-34	2.26804e-32
ACP5	19p13.2	0.494992	9.713e-34	2.61676e-32
MCC	5q22.2	0.494915	9.97298e-34	2.68319e-32
SLC1A3	5p13.2	0.494675	1.08344e-33	2.90901e-32
SALL2	14q11.2	0.494673	1.08414e-33	2.90901e-32
FAM78B	1q24.1	0.494409	1.18689e-33	3.18046e-32
KIRREL1	1q23.1	0.49417	1.28858e-33	3.44303e-32
CACNA2D1	7q21.11	0.494168	1.28962e-33	3.44303e-32
LAMA4	6q21	0.494167	1.29004e-33	3.44303e-32
SLC37A2	11q24.2	0.493992	1.36965e-33	3.65063e-32
TLN1	9p13.3	0.493981	1.37495e-33	3.65989e-32
CLEC5A	7q34	0.493847	1.43959e-33	3.82687e-32
C1ORF162	1p13.2	0.493782	1.47196e-33	3.90772e-32
NCAM2	21q21.1	0.49356	1.58847e-33	4.21145e-32
TMEM130	7q22.1	0.493333	1.71699e-33	4.54618e-32
KLF2	19p13.11	0.493008	1.91847e-33	5.07292e-32
MMP19	12q13.2	0.492881	2.00396e-33	5.292e-32
PALLD	4q32.3	0.492858	2.01963e-33	5.32634e-32
F2RL3	19p13.11	0.492745	2.09904e-33	5.52848e-32
TREM1	6p21.1	0.492554	2.24031e-33	5.89282e-32
PDZRN4	12q12	0.492425	2.34161e-33	6.15117e-32
CAND2	3p25.2	0.492324	2.42391e-33	6.35902e-32
FCGR2B	1q23.3	0.492202	2.52696e-33	6.62071e-32
MAP6	11q13.5	0.492139	2.58144e-33	6.7546e-32
ADAM19	5q33.3	0.492129	2.59025e-33	6.7688e-32
OLR1	12p13.2	0.492056	2.65538e-33	6.92994e-32
SLIT2	4p15.31	0.491537	3.16948e-33	8.26086e-32
NPTXR	22q13.1	0.491413	3.30622e-33	8.60607e-32
GEM	8q22.1	0.491046	3.74535e-33	9.73646e-32
CD163	12p13.31	0.490877	3.96635e-33	1.02976e-31
DCHS1	11p15.4	0.490852	4.00076e-33	1.03735e-31
GLT8D2	12q23.3	0.490846	4.00814e-33	1.03792e-31
WBP1L	10q24.32	0.490776	4.10478e-33	1.06082e-31
TNFSF4	1q25.1	0.490774	4.10717e-33	1.06082e-31
BRSK1	19q13.42	0.490708	4.20071e-33	1.08358e-31
SEMA7A	15q24.1	0.489771	5.77129e-33	1.4868e-31
RAVER2	1p31.3	-0.489657	5.99705e-33	1.54297e-31
GAP43	3q13.31	0.489592	6.13013e-33	1.57518e-31
CTSD	11p15.5	0.489569	6.17766e-33	1.58536e-31
CASP6	4q25	-0.489289	6.79118e-33	1.74058e-31
TTC7B	14q32.11	0.489201	6.99683e-33	1.79099e-31
MN1	22q12.1	0.489112	7.20933e-33	1.84303e-31
ZNF835	19q13.43	0.489097	7.24618e-33	1.85009e-31
NAV3	12q21.2	0.488883	7.78895e-33	1.98613e-31
RILPL1	12q24.31	0.488801	8.00742e-33	2.03924e-31
PIK3CD	1p36.22	0.488753	8.13741e-33	2.06971e-31
LCAT	16q22.1	0.488691	8.30981e-33	2.11088e-31
ASPN	9q22.31	0.488449	9.01565e-33	2.28728e-31
PLAU	10q22.2	0.488386	9.2086e-33	2.33327e-31
SYNGR1	22q13.1	0.488226	9.71955e-33	2.45962e-31
FOXC1	6p25.3	0.488206	9.7864e-33	2.47341e-31
THBS1	15q14	0.488127	1.00481e-32	2.53634e-31
CDR2L	17q25.1	0.488112	1.00995e-32	2.54612e-31
TUBA1A	12q13.12	0.488107	1.01182e-32	2.54764e-31
MCOLN1	19p13.2	0.487889	1.08857e-32	2.73743e-31
LUM	12q21.33	0.487707	1.15734e-32	2.90671e-31
PSTPIP1	15q24.3	0.487374	1.29439e-32	3.24685e-31
CHST15	10q26.13	0.487115	1.41202e-32	3.53747e-31
PYGM	11q13.1	0.487027	1.45406e-32	3.63825e-31
NCF2	1q25.3	0.487013	1.46079e-32	3.65051e-31
ENOX1	13q14.11	0.486892	1.52163e-32	3.79541e-31
KIF5A	12q13.3	0.48689	1.52256e-32	3.79541e-31
RASGRP2	11q13.1	0.486783	1.57799e-32	3.9287e-31
ECM2	9q22.31	0.486717	1.61352e-32	4.01216e-31
TENM3-AS1	4q34.3	0.486515	1.72633e-32	4.28735e-31
S1PR3	9q22.1	0.486499	1.73564e-32	4.30512e-31
LILRB2	19q13.42	0.486248	1.88741e-32	4.67579e-31
CD68	17p13.1	0.48577	2.21453e-32	5.4794e-31
BVES	6q21	0.485585	2.35575e-32	5.82162e-31
MPP2	17q21.31	0.485448	2.46565e-32	6.08568e-31
TNFRSF4	1p36.33	0.48538	2.52228e-32	6.2178e-31
PCDHGA4	5q31.3	0.485256	2.62878e-32	6.47237e-31
MPDZ	9p23	0.485185	2.69213e-32	6.62019e-31
KLHL38	8q24.13	0.484864	2.99571e-32	7.35769e-31
PLN	6q22.31	0.484644	3.22246e-32	7.90491e-31
NHSL2	Xq13.1	0.484597	3.2735e-32	8.02028e-31
NDRG4	16q21	0.484311	3.59982e-32	8.80901e-31
SARDH	9q34.2	0.484282	3.6346e-32	8.88324e-31
S100A3	1q21.3	0.484274	3.6451e-32	8.89805e-31
HMCN1	1q25.3-q31.1	0.484191	3.74675e-32	9.13505e-31
ITGB3	17q21.32	0.484119	3.837e-32	9.34371e-31
CCN5	20q13.12	0.484031	3.95083e-32	9.60922e-31
PAPPA	9q33.1	0.483842	4.2067e-32	1.02191e-30
C4A	6p21.33	0.483833	4.21902e-32	1.02366e-30
FABP4	8q21.13	0.483759	4.32476e-32	1.04805e-30
MDFI	6p21.1	0.483742	4.34964e-32	1.0528e-30
ANXA8	10q11.22	0.483735	4.35925e-32	1.05386e-30
NPR2	9p13.3	0.483502	4.7084e-32	1.13689e-30
SEPTIN5	22q11.21	0.483494	4.72169e-32	1.13872e-30
AP1M1	19p13.11	0.483367	4.92426e-32	1.18615e-30
SDS	12q24.13	0.483093	5.3921e-32	1.29728e-30
SNAI1	20q13.13	0.483038	5.49178e-32	1.31968e-30
BMP8A	1p34.3	0.48296	5.63446e-32	1.35234e-30
EXTL1	1p36.11	0.482874	5.79686e-32	1.38965e-30
CHRDL2	11q13.4	0.482831	5.88109e-32	1.40816e-30
GPC6	13q31.3-q32.1	0.482431	6.7122e-32	1.60435e-30
C5ORF46	5q32	0.482429	6.71652e-32	1.60435e-30
SUCLG2	3p14.1	-0.482301	7.00626e-32	1.67109e-30
LTC4S	5q35.3	0.482298	7.0126e-32	1.67109e-30
SDC2	8q22.1	0.482007	7.71892e-32	1.83721e-30
LURAP1	1p34.1	0.48194	7.89085e-32	1.8759e-30
CLIP4	2p23.2	0.48182	8.21155e-32	1.94983e-30
PPFIA2	12q21.31	0.481794	8.28116e-32	1.96403e-30
APOC1	19q13.32	0.481732	8.45109e-32	2.00196e-30
SIPA1	11q13.1	0.481365	9.53779e-32	2.25671e-30
CTSK	1q21.3	0.481266	9.85242e-32	2.3284e-30
IGSF21	1p36.13	0.481195	1.00882e-31	2.38132e-30
EPB41L4B	9q31.3	-0.48118	1.01365e-31	2.38989e-30
ABCD3	1p21.3	-0.481038	1.062e-31	2.50094e-30
PEG3	19q13.43	0.481032	1.06435e-31	2.50354e-30
LILRA2	19q13.42	0.480547	1.24805e-31	2.93219e-30
NRP1	10p11.22	0.480432	1.29593e-31	3.04111e-30
WDR86	7q36.1	0.48041	1.30522e-31	3.05931e-30
MYO5A	15q21.2	0.4803	1.35318e-31	3.16802e-30
NCKAP5L	12q13.12	0.480147	1.42297e-31	3.32752e-30
DTX3	12q13.3	0.48006	1.46408e-31	3.41966e-30
MRTFA	22q13.1-q13.2	0.480042	1.47275e-31	3.4359e-30
WSCD2	12q23.3	0.479973	1.50652e-31	3.51059e-30
MAF	16q23.2	0.479872	1.55733e-31	3.62478e-30
TMEM119	12q23.3	0.479786	1.60154e-31	3.72336e-30
COL4A1	13q34	0.479777	1.60627e-31	3.73002e-30
COL7A1	3p21.31	0.479703	1.64551e-31	3.81671e-30
TTYH2	17q25.1	0.479329	1.85979e-31	4.30873e-30
PKD2	4q22.1	0.479238	1.91621e-31	4.43432e-30
ZYX	7q34	0.478947	2.10675e-31	4.86962e-30
SPARCL1	4q22.1	0.478904	2.13714e-31	4.93417e-30
ZNF667	19q13.43	0.478884	2.15072e-31	4.95979e-30
PHYHD1	9q34.11	0.47886	2.16748e-31	4.99268e-30
C1QA	1p36.12	0.478824	2.19308e-31	5.04584e-30
A2M	12p13.31	0.478786	2.22083e-31	5.10382e-30
GUCY1B1	4q32.1	0.47876	2.23989e-31	5.14172e-30
GAMT	19p13.3	0.4786	2.35955e-31	5.41021e-30
ZEB2	2q22.3	0.478307	2.59636e-31	5.94638e-30
B3GNT9	16q22.1	0.478284	2.61584e-31	5.98414e-30
SYNPO	5q33.1	0.478206	2.68306e-31	6.13092e-30
SLC2A3	12p13.31	0.478182	2.70413e-31	6.17202e-30
RELB	19q13.32	0.478164	2.72026e-31	6.20177e-30
BASP1	5p15.1	0.477858	3.00467e-31	6.84237e-30
PHLDB2	3q13.2	0.477722	3.14025e-31	7.14299e-30
CYB5R3	22q13.2	0.477582	3.2874e-31	7.46923e-30
CTF1	16p11.2	0.477525	3.34847e-31	7.59935e-30
PNMA6A	Xq28	0.477358	3.53469e-31	8.01289e-30
RASIP1	19q13.33	0.477204	3.71688e-31	8.41639e-30
CCL18	17q12	0.477184	3.74103e-31	8.46148e-30
PIK3R5	17p13.1	0.47687	4.14166e-31	9.35706e-30
CHST10	2q11.2	0.476622	4.48802e-31	1.01282e-29
NRROS	3q29	0.476539	4.61052e-31	1.03929e-29
SH3BGRL2	6q14.1	-0.476472	4.71136e-31	1.06082e-29
PPP1R3C	10q23.32	0.476278	5.01677e-31	1.12832e-29
NPR3	5p13.3	0.476155	5.22115e-31	1.17297e-29
MEG3	14q32.2	0.476147	5.23461e-31	1.17468e-29
CNIH3	1q42.12	0.475883	5.70021e-31	1.27773e-29
ADARB1	21q22.3	0.475526	6.39694e-31	1.4323e-29
RUSC2	9p13.3	0.475413	6.63577e-31	1.48411e-29
BACH2	6q15	0.47527	6.94869e-31	1.55236e-29
FAM225B	9q32	0.47521	7.08536e-31	1.58113e-29
ADCY4	14q12	0.475188	7.13549e-31	1.59055e-29
HS3ST2	16p12.2	0.475169	7.17811e-31	1.59827e-29
PLEKHF1	19q12	0.475073	7.40313e-31	1.64654e-29
C3ORF18	3p21.31	0.47502	7.53302e-31	1.67357e-29
GPBAR1	2q35	0.475016	7.54232e-31	1.67378e-29
LOC100126784	11p15.1	0.474806	8.07051e-31	1.78901e-29
DOK2	8p21.3	0.474665	8.44479e-31	1.8699e-29
ROBO4	11q24.2	0.474649	8.48889e-31	1.87759e-29
CDH5	16q21	0.474534	8.80899e-31	1.94624e-29
CPEB1	15q25.2	0.47445	9.04813e-31	1.99687e-29
ARHGAP10	4q31.23	0.474299	9.49922e-31	2.09412e-29
ADAMTS1	21q21.3	0.47423	9.71143e-31	2.13854e-29
FILIP1L	3q12.1	0.474104	1.01126e-30	2.22443e-29
WAS	Xp11.23	0.474049	1.02955e-30	2.26218e-29
FAM124A	13q14.3	0.474037	1.03323e-30	2.26778e-29
CD93	20p11.21	0.473974	1.05462e-30	2.31219e-29
C1ORF54	1q21.2	0.473885	1.08514e-30	2.37651e-29
OBSL1	2q35	0.473648	1.17088e-30	2.56147e-29
ITGB5	3q21.2	0.473508	1.2246e-30	2.67608e-29
C1QB	1p36.12	0.473484	1.23427e-30	2.69427e-29
CCDC102A	16q21	0.473347	1.28929e-30	2.8113e-29
PLEKHM2	1p36.21	0.473002	1.44027e-30	3.13709e-29
CHST12	7p22.3	0.472708	1.58205e-30	3.44217e-29
PXDC1	6p25.2	0.47265	1.61174e-30	3.50076e-29
SHC4	15q21.1	0.472649	1.61248e-30	3.50076e-29
2022-03-02	19p13.2	0.472606	1.6346e-30	3.54493e-29
PDGFRL	8p22	0.472401	1.74525e-30	3.78082e-29
FAM225A	9q32	0.472381	1.75683e-30	3.80178e-29
PCDH10	4q28.3	0.472106	1.91774e-30	4.14551e-29
TMEM140	7q33	0.47206	1.94595e-30	4.19951e-29
ANGPTL1	1q25.2	0.472059	1.94692e-30	4.19951e-29
RNF122	8p12	0.472019	1.97181e-30	4.24862e-29
FLT3LG	19q13.33	0.471936	2.02466e-30	4.35781e-29
SV2B	15q26.1	0.471932	2.02716e-30	4.35849e-29
HVCN1	12q24.11	0.471892	2.05363e-30	4.41067e-29
SLC49A3	4p16.3	0.471551	2.28934e-30	4.91165e-29
SEMA6C	1q21.3	0.471419	2.38758e-30	5.11694e-29
ABI3	17q21.32	0.471247	2.52197e-30	5.39918e-29
CD300C	17q25.1	0.471121	2.62512e-30	5.614e-29
SNAI2	8q11.21	0.471052	2.68341e-30	5.73254e-29
FZD2	17q21.31	0.470951	2.77078e-30	5.91286e-29
ZFHX4-AS1	8q21.13	0.558025	2.7781e-30	5.92218e-29
OLFM2	19p13.2	0.470818	2.89041e-30	6.15505e-29
DSE	6q22.1	0.470467	3.23192e-30	6.87495e-29
BCL6	3q27.3	0.470087	3.64612e-30	7.74348e-29
APLNR	11q12.1	0.470085	3.64795e-30	7.74348e-29
PI4K2B	4p15.2	-0.47001	3.73543e-30	7.92076e-29
EHD1	11q13.1	0.470002	3.74492e-30	7.93249e-29
ROR2	9q22.31	0.46997	3.78287e-30	8.00441e-29
CTSF	11q13.2	0.469948	3.80963e-30	8.05251e-29
LONRF2	2q11.2	0.46984	3.94229e-30	8.32414e-29
LRRN2	1q32.1	0.469701	4.11965e-30	8.68946e-29
VAX2	2p13.3	0.469397	4.53545e-30	9.55642e-29
IFI30	19p13.11	0.469379	4.56254e-30	9.60341e-29
COL24A1	1p22.3	0.469157	4.89305e-30	1.02882e-28
NUDT11	Xp11.22	0.469024	5.10358e-30	1.07197e-28
FCN1	9q34.3	0.468898	5.31038e-30	1.11423e-28
ANK2	4q25-q26	0.468792	5.4924e-30	1.15122e-28
LILRB1	19q13.42	0.468507	6.0093e-30	1.25824e-28
NCS1	9q34.11	0.468347	6.31906e-30	1.32172e-28
PRKD1	14q12	0.467968	7.1207e-30	1.48784e-28
GPR1	2q33.3	0.467724	7.68887e-30	1.60488e-28
FCGR3A	1q23.3	0.467688	7.77748e-30	1.62169e-28
DOK3	5q35.3	0.467612	7.96435e-30	1.65892e-28
DHH	12q13.12	0.467232	8.97625e-30	1.86775e-28
DLC1	8p22	0.46677	1.03773e-29	2.15703e-28
BCAT1	12p12.1	0.466749	1.04457e-29	2.16899e-28
CHRDL1	Xq23	0.466288	1.20699e-29	2.50366e-28
CAMK2A	5q32	0.466201	1.24017e-29	2.56983e-28
SGIP1	1p31.3	0.466117	1.27341e-29	2.63596e-28
HLA-DPB1	6p21.32	0.46576	1.4237e-29	2.94404e-28
PHLDA3	1q32.1	0.465545	1.52261e-29	3.14531e-28
INA	10q24.33	0.4654	1.59328e-29	3.28791e-28
OLFML1	11p15.4	0.465321	1.63303e-29	3.36647e-28
EHBP1L1	11q13.1	0.465264	1.662e-29	3.42266e-28
MGAT1	5q35.3	0.464964	1.82528e-29	3.75505e-28
SYNE1	6q25.2	0.464955	1.83037e-29	3.76165e-28
ZNF385D	3p24.3	0.464762	1.94405e-29	3.99118e-28
DES	2q35	0.464613	2.03605e-29	4.17579e-28
GASK1A	3p22.1	0.464433	2.15349e-29	4.41212e-28
CHPF	2q35	0.464382	2.18788e-29	4.47799e-28
SYNPO2	4q26	0.464194	2.32006e-29	4.74368e-28
ISL2	15q24.3	0.46419	2.32263e-29	4.74408e-28
PARVG	22q13.31	0.463935	2.51435e-29	5.13046e-28
HCN2	19p13.3	0.463906	2.53698e-29	5.17136e-28
NFAM1	22q13.2	0.463706	2.70001e-29	5.49807e-28
LRRC8A	9q34.11	0.463529	2.85174e-29	5.80114e-28
PLOD1	1p36.22	0.463402	2.96713e-29	6.02975e-28
RGS4	1q23.3	0.463362	3.00372e-29	6.09791e-28
CD72	9p13.3	0.463239	3.1202e-29	6.32797e-28
HS3ST3B1	17p12	0.463195	3.16331e-29	6.40891e-28
MCCC2	5q13.2	-0.463191	3.16745e-29	6.41081e-28
FLRT2	14q31.3	0.46314	3.21779e-29	6.50612e-28
IL1R1	2q11.2-q12.1	0.462855	3.5144e-29	7.09867e-28
ACTN1	14q24.1|14q22-q24	0.462283	4.19454e-29	8.46393e-28
AFAP1L1	5q32	0.462245	4.2451e-29	8.55732e-28
LAT2	7q11.23	0.461896	4.72704e-29	9.51923e-28
CAAP1	9p21.2	-0.461881	4.74997e-29	9.55579e-28
PNMA8A	19q13.32	0.461725	4.98408e-29	1.00167e-27
CADM3	1q23.2	0.46163	5.13102e-29	1.03017e-27
ZCCHC24	10q22.3	0.461502	5.3386e-29	1.07077e-27
MLLT11	1q21.3	0.461454	5.41826e-29	1.08566e-27
NIBAN1	1q25.3	0.461361	5.5748e-29	1.11591e-27
PLAT	8p11.21	0.46127	5.73401e-29	1.14663e-27
TRPS1	8q23.3	0.460886	6.45269e-29	1.28906e-27
KCTD11	17p13.1	0.460721	6.78837e-29	1.35476e-27
STX1B	16p11.2	0.460698	6.83649e-29	1.36301e-27
C3AR1	12p13.31	0.46062	7.00261e-29	1.39474e-27
KLHL30	2q37.3	0.460586	7.07777e-29	1.40831e-27
PCSK5	9q21.13	0.460533	7.19305e-29	1.42982e-27
CD300A	17q25.1	0.460521	7.21946e-29	1.43365e-27
HCK	20q11.21	0.460259	7.82428e-29	1.55222e-27
HAVCR2	5q33.3	0.460011	8.44433e-29	1.67357e-27
FPR1	19q13.41	0.459801	9.00342e-29	1.78261e-27
CRABP2	1q23.1	0.459755	9.1316e-29	1.8062e-27
NALCN	13q32.3-q33.1	0.459705	9.27229e-29	1.83222e-27
ELK3	12q23.1	0.459544	9.74114e-29	1.92296e-27
ARFIP1	4q31.3	-0.459275	1.05775e-28	2.08601e-27
IL4I1	19q13.33	0.459174	1.09091e-28	2.14928e-27
FHL1	Xq26.3	0.459132	1.10524e-28	2.17538e-27
DAPK3	19p13.3	0.459018	1.14428e-28	2.25001e-27
LRRC15	3q29	0.458984	1.15648e-28	2.27177e-27
CDK14	7q21.13	0.458924	1.17784e-28	2.31146e-27
IGFBP3	7p12.3	0.458786	1.22843e-28	2.40837e-27
ACKR1	1q23.2	0.458241	1.45092e-28	2.84178e-27
ADORA2A	22q11.23	0.458126	1.50271e-28	2.94035e-27
BEND6	6p12.1	0.458047	1.53909e-28	3.00858e-27
CTSZ	20q13.32	0.457957	1.58212e-28	3.08969e-27
INAFM1	19q13.32	0.457947	1.58667e-28	3.09555e-27
KIAA0930	22q13.31	0.457857	1.63089e-28	3.17872e-27
KLHL21	1p36.31	0.457693	1.71437e-28	3.33819e-27
SLC35D1	1p31.3	-0.457238	1.9687e-28	3.82968e-27
VTN	17q11.2	0.457113	2.04497e-28	3.97419e-27
SOGA3	6q22.33	0.456803	2.24714e-28	4.36285e-27
DPYD	1p21.3	0.456619	2.37605e-28	4.60866e-27
PLBD2	12q24.13	0.456563	2.41638e-28	4.68235e-27
ARMCX1	Xq22.1	0.456198	2.69932e-28	5.22557e-27
SPATC1	8q24.3	0.456085	2.79277e-28	5.40124e-27
CAMK1G	1q32.2	0.456036	2.83447e-28	5.4766e-27
HTR2B	2q37.1	0.455796	3.04873e-28	5.88491e-27
HAMP	19q13.12	0.455702	3.13622e-28	6.04795e-27
FAM124B	2q36.2	0.455578	3.2562e-28	6.27327e-27
ISLR2	15q24.1	0.455327	3.51307e-28	6.76164e-27
NCF1	7q11.23	0.455244	3.60204e-28	6.92622e-27
WHAMMP3	15q11.2	0.454569	4.41557e-28	8.48238e-27
ALPL	1p36.12	0.454396	4.65136e-28	8.92679e-27
RYR1	19q13.2	0.454377	4.67825e-28	8.96978e-27
SCN3B	11q24.1	0.454348	4.71859e-28	9.03846e-27
C16ORF86	16q22.1	0.454297	4.79114e-28	9.16867e-27
SOX18	20q13.33	0.454169	4.97916e-28	9.51937e-27
GNB4	3q26.33	0.454065	5.13855e-28	9.81473e-27
CMPK1	1p33	-0.453721	5.69767e-28	1.08723e-26
POMC	2p23.3	0.453684	5.76217e-28	1.09849e-26
GPR84	12q13.13	0.453399	6.27628e-28	1.19536e-26
KCNJ8	12p12.1	0.453379	6.31324e-28	1.20126e-26
HEY2	6q22.31	0.45337	6.33175e-28	1.20363e-26
MMP9	20q13.12	0.45315	6.76252e-28	1.2843e-26
GLIS1	1p32.3	0.453022	7.02705e-28	1.33328e-26
CORIN	4p12	0.452905	7.27763e-28	1.37951e-26
CTXN1	19p13.2	0.452876	7.34235e-28	1.39046e-26
CSF3R	1p34.3	0.452776	7.56389e-28	1.43106e-26
FCER1G	1q23.3	0.452755	7.61241e-28	1.43888e-26
RIMBP3	22q11.21	0.452715	7.70384e-28	1.45479e-26
EMILIN2	18p11.32-p11.31	0.452632	7.89868e-28	1.49018e-26
DPP6	7q36.2	0.452233	8.8993e-28	1.67738e-26
EPCAM	2p21	-0.452169	9.07102e-28	1.70813e-26
AMPH	7p14.1	0.452114	9.22172e-28	1.73488e-26
CSRP1	1q32.1	0.452088	9.29229e-28	1.74651e-26
GPIHBP1	8q24.3	0.451877	9.89872e-28	1.85875e-26
PECAM1	17q23.3	0.451797	1.0138e-27	1.90189e-26
AVPR1A	12q14.2	0.451792	1.0154e-27	1.90311e-26
RIMKLB	12p13.31	0.451656	1.05734e-27	1.97986e-26
FES	15q26.1	0.451516	1.10229e-27	2.06211e-26
CBX6	22q13.1	0.451502	1.10693e-27	2.06886e-26
PKD1	16p13.3	0.451464	1.11961e-27	2.09061e-26
LIX1L	1q21.1	0.451458	1.12176e-27	2.09266e-26
CD300LB	17q25.1	0.451375	1.14971e-27	2.1428e-26
OMA1	1p32.2-p32.1	-0.451296	1.17697e-27	2.19157e-26
ANKRD34A	1q21.1	0.451222	1.2035e-27	2.23889e-26
LAMA2	6q22.33	0.450978	1.29424e-27	2.40546e-26
FAR2	12p11.22	-0.450875	1.33432e-27	2.47765e-26
COL14A1	8q24.12	0.450781	1.37218e-27	2.5456e-26
KIAA1549L	11p13	0.450729	1.39365e-27	2.58303e-26
HSPA6	1q23.3	0.450568	1.46172e-27	2.70668e-26
VSIR	10q22.1	0.450501	1.49154e-27	2.75935e-26
CTSB	8p23.1	0.4504	1.53683e-27	2.84052e-26
SAMD11	1p36.33	0.450343	1.56294e-27	2.88611e-26
HIPK4	19q13.2	0.450294	1.58596e-27	2.92592e-26
RGS2	1q31.2	0.450194	1.63352e-27	3.01089e-26
PLEC	8q24.3	0.450153	1.65355e-27	3.04499e-26
FAM78A	9q34.13	0.44989	1.78811e-27	3.28975e-26
ARMC9	2q37.1	0.449763	1.85675e-27	3.41291e-26
BEST1	11q12.3	0.449755	1.86107e-27	3.41771e-26
DGCR5	22q11.21	0.449182	2.20498e-27	4.04555e-26
LYVE1	11p15.4	0.44913	2.23916e-27	4.10451e-26
CDS1	4q21.23	-0.449102	2.25799e-27	4.13523e-26
JAZF1	7p15.2-p15.1	0.449085	2.26972e-27	4.15293e-26
ZEB1	10p11.22	0.448371	2.80234e-27	5.12279e-26
CAV2	7q31.2	0.448316	2.8488e-27	5.20296e-26
THPO	3q27.1	0.448247	2.90676e-27	5.30398e-26
GPR132	14q32.33	0.448193	2.95397e-27	5.38522e-26
NLRP3	1q44	0.448162	2.98059e-27	5.42879e-26
FGD5	3p25.1	0.448139	3.00111e-27	5.46121e-26
RAI14	5p13.2	0.448068	3.06443e-27	5.57135e-26
EML1	14q32.2	0.447916	3.2045e-27	5.82074e-26
NPAS3	14q13.1	0.447881	3.23787e-27	5.87602e-26
HOOK1	1p32.1	-0.447816	3.30036e-27	5.98399e-26
TM4SF19	3q29	0.447697	3.41848e-27	6.19255e-26
ZNF300P1	5q33.1	0.447689	3.42645e-27	6.20137e-26
COL13A1	10q22.1	0.447535	3.58544e-27	6.48327e-26
WNT7B	22q13.31	0.447128	4.04098e-27	7.30038e-26
PCDHB3	5q31.3	0.447084	4.09455e-27	7.3905e-26
FLI1	11q24.3	0.446732	4.53958e-27	8.18638e-26
CSRP2	12q21.2	0.446704	4.5779e-27	8.24806e-26
EBF3	10q26.3	0.446565	4.76853e-27	8.58379e-26
KRT16	17q21.2	0.446399	5.00601e-27	9.00316e-26
ICAM5	19p13.2	0.446244	5.23884e-27	9.41346e-26
PHLDB1	11q23.3	0.446156	5.37533e-27	9.65004e-26
LOC93429	19q13.32	0.44591	5.77687e-27	1.03616e-25
PCDH9	13q21.32	0.445741	6.07078e-27	1.0879e-25
FCGR2C	1q23.3	0.445682	6.17557e-27	1.10569e-25
SELPLG	12q24.11	0.445644	6.2441e-27	1.11696e-25
CDO1	5q22.3	0.44558	6.36252e-27	1.13713e-25
BICC1	10q21.1	0.445417	6.67223e-27	1.19142e-25
KCNJ15	21q22.13-q22.2	0.445322	6.86147e-27	1.22412e-25
NAT2	8p22	-0.445288	6.92856e-27	1.23499e-25
SKI	1p36.33-p36.32	0.444998	7.54229e-27	1.34319e-25
GRM2	3p21.2	0.444983	7.57522e-27	1.34785e-25
FAM219A	9p13.3	0.444643	8.36493e-27	1.48704e-25
S1PR1	1p21.2	0.444626	8.40599e-27	1.49301e-25
WNT2	7q31.2	0.44454	8.6202e-27	1.5297e-25
STRBP	9q33.3	-0.444476	8.78239e-27	1.5571e-25
SYNGR3	16p13.3	0.444311	9.21447e-27	1.63227e-25
NSUN7	4p14	-0.443962	1.02002e-26	1.80527e-25
ADGRE2	19p13.12	0.443949	1.02378e-26	1.81034e-25
KRBA1	7q36.1	0.443943	1.02558e-26	1.81191e-25
TMEM47	Xp21.1	0.443844	1.05548e-26	1.86309e-25
SUSD5	3p22.3	0.443694	1.10257e-26	1.94451e-25
ARHGEF4	2q21.1	0.443539	1.15344e-26	2.03242e-25
NEFM	8p21.2	0.443503	1.16552e-26	2.05191e-25
C17ORF107	17p13.2	0.443489	1.17012e-26	2.0582e-25
CHST14	15q15.1	0.442936	1.37388e-26	2.41447e-25
MS4A14	11q12.2	0.442879	1.39662e-26	2.4523e-25
SIGLEC14	19q13.41	0.442829	1.41712e-26	2.48611e-25
JPH4	14q11.2	0.44282	1.42076e-26	2.49031e-25
SEMA3G	3p21.1	0.442515	1.55218e-26	2.71829e-25
ANOS1	Xp22.31	0.442437	1.58757e-26	2.77784e-25
PPM1F	22q11.22	0.442365	1.62111e-26	2.83403e-25
MAN2B1	19p13.13	0.442189	1.70559e-26	2.97913e-25
HSD11B1	1q32.2	0.442007	1.79772e-26	3.13732e-25
HAPLN4	19p13.11	0.441965	1.81976e-26	3.173e-25
SFRP1	8p11.21	0.441887	1.86107e-26	3.24222e-25
KCNK3	2p23.3	0.441775	1.92241e-26	3.34616e-25
ZDHHC15	Xq13.3	0.441658	1.98808e-26	3.45746e-25
FCGR2A	1q23.3	0.441629	2.00492e-26	3.48372e-25
CLEC2B	12p13.31	0.441357	2.16882e-26	3.76465e-25
PER1	17p13.1	0.441354	2.17036e-26	3.76465e-25
SLC35A3	1p21.2	-0.44117	2.28899e-26	3.96699e-25
SMIM10	Xq26.3	0.441063	2.36031e-26	4.08706e-25
LIMD2	17q23.3	0.440814	2.53574e-26	4.38703e-25
MSR1	8p22	0.44081	2.53857e-26	4.38812e-25
MAP1B	5q13.2	0.440722	2.60364e-26	4.49673e-25
EFHD1	2q37.1	0.44045	2.81576e-26	4.85889e-25
TMEM132E	17q12	0.440412	2.84647e-26	4.90765e-25
AQP1	7p14.3	0.440365	2.8854e-26	4.97048e-25
CASQ2	1p13.1	0.440349	2.89836e-26	4.98852e-25
TMEM161B	5q14.3	-0.440321	2.92235e-26	5.02549e-25
AGTR1	3q24	0.440308	2.9335e-26	5.04033e-25
LTBP1	2p22.3	0.440223	3.00523e-26	5.15915e-25
STX11	6q24.2	0.440148	3.07146e-26	5.26834e-25
ADGRG3	16q21	0.44004	3.16735e-26	5.42815e-25
MAP2	2q34	0.440013	3.19229e-26	5.46622e-25
ROBO3	11q24.2	0.439916	3.283e-26	5.61674e-25
DCLK1	13q13.3	0.439628	3.5656e-26	6.09502e-25
ATP2B4	1q32.1	0.439588	3.60639e-26	6.15947e-25
PHKG1	7p11.2	0.439567	3.62864e-26	6.1922e-25
CD33	19q13.41	0.439485	3.71409e-26	6.33261e-25
SCG2	2q36.1	0.43939	3.8172e-26	6.50288e-25
CD82	11p11.2	0.439383	3.82487e-26	6.51041e-25
CMC1	3p24.1	-0.439259	3.9634e-26	6.74048e-25
KCNK12	2p16.3	0.439177	4.05713e-26	6.89402e-25
KCNE1	21q22.12	0.438992	4.27721e-26	7.26183e-25
ADGRB1	8q24.3	0.438932	4.35113e-26	7.38107e-25
SCN2B	11q23.3	0.438898	4.39359e-26	7.44678e-25
SIRPB1	20p13	0.438509	4.9106e-26	8.31602e-25
ENTPD1	10q24.1	0.438506	4.91558e-26	8.31743e-25
ACP2	11p11.2|11p12-p11	0.438313	5.19296e-26	8.77935e-25
ZSWIM8	10q22.2	0.438297	5.21775e-26	8.81381e-25
PPP2R2B	5q32	0.43806	5.5818e-26	9.42083e-25
ERI2	16p12.3	-0.437996	5.68454e-26	9.58613e-25
SOX10	22q13.1	0.43784	5.9433e-26	1.00141e-24
RASGRP4	19q13.2	0.437825	5.96988e-26	1.00504e-24
IQCA1	2q37.2-q37.3	0.43732	6.89206e-26	1.15931e-24
MAPKBP1	15q15.1	0.437317	6.89854e-26	1.15943e-24
RASA4	7q22.1	0.437256	7.01807e-26	1.17853e-24
TPST1	7q11.21	0.4372	7.13169e-26	1.19661e-24
RHOG	11p15.4	0.437027	7.49029e-26	1.25572e-24
DACT1	14q23.1	0.436982	7.58806e-26	1.27105e-24
PLPPR4	1p21.3-p21.2	0.436944	7.66949e-26	1.28361e-24
NCF1C	7q11.23	0.436908	7.74929e-26	1.29589e-24
GIPC3	19p13.3	0.436792	8.00852e-26	1.33812e-24
RETN	19p13.2	0.436782	8.03186e-26	1.3409e-24
MYH10	17p13.1	0.436752	8.10066e-26	1.35126e-24
ERG	21q22.2	0.436671	8.28772e-26	1.38131e-24
ARHGAP1	11p11.2	0.436484	8.73901e-26	1.45531e-24
LRRC19	9p21.2	-0.436432	8.8692e-26	1.47577e-24
FPR3	19q13.41	0.436132	9.65868e-26	1.6058e-24
SLC2A14	12p13.31	0.43583	1.05198e-25	1.7475e-24
ELL	19p13.11	0.435799	1.06133e-25	1.76158e-24
PHF24	9p13.3	0.435724	1.08402e-25	1.79775e-24
ADGRB3	6q12-q13	0.435586	1.1271e-25	1.86764e-24
SSTR2	17q25.1	0.43548	1.16153e-25	1.92311e-24
NLRP12	19q13.42	0.435252	1.23869e-25	2.04866e-24
METRN	16p13.3	0.43525	1.23941e-25	2.04866e-24
PSAP	10q22.1	0.435214	1.25236e-25	2.06836e-24
OTOA	16p12.2|16p12.2	0.434902	1.36758e-25	2.25679e-24
CEND1	11p15.5	0.434708	1.44428e-25	2.3814e-24
CRISPLD1	8q21.13	0.434665	1.46201e-25	2.40864e-24
IFT74	9p21.2	-0.434431	1.5618e-25	2.57093e-24
CLSTN3	12p13.31	0.434416	1.56816e-25	2.57929e-24
GNB5	15q21.2	0.434234	1.65069e-25	2.71279e-24
KCND1	Xp11.23	0.434092	1.71812e-25	2.82129e-24
PEA15	1q23.2	0.433892	1.81766e-25	2.98231e-24
AHDC1	1p36.11-p35.3	0.433455	2.05505e-25	3.36903e-24
HTRA4	8p11.22	0.433424	2.07293e-25	3.39557e-24
CYP1B1	2p22.2	0.433313	2.13895e-25	3.50084e-24
N4BP3	5q35.3	0.433181	2.21972e-25	3.63008e-24
NEFH	22q12.2	0.433088	2.27825e-25	3.72275e-24
ABCA3	16p13.3	0.432748	2.50642e-25	4.09226e-24
CDH23	10q22.1	0.432742	2.51014e-25	4.09499e-24
JAM2	21q21.3	0.432681	2.55343e-25	4.16222e-24
RUNX3	1p36.11	0.432649	2.57692e-25	4.19708e-24
GFPT1	2p13.3	-0.431999	3.09033e-25	5.0292e-24
KLF17	1p34.1	0.43198	3.10728e-25	5.05267e-24
EPYC	12q21.33	0.431957	3.12733e-25	5.08115e-24
PLS1	3q23	-0.431943	3.13949e-25	5.09677e-24
PDGFC	4q32.1	0.431872	3.20223e-25	5.1944e-24
MS4A4A	11q12.2	0.431733	3.32865e-25	5.39511e-24
MYB	6q23.3	-0.431692	3.36748e-25	5.45363e-24
OXNAD1	3p25.1-p24.3	-0.431661	3.39694e-25	5.49689e-24
TNFAIP8L2	1q21.3	0.43162	3.43531e-25	5.55449e-24
SIGLEC5	19q13.41	0.431607	3.44841e-25	5.57117e-24
FASTKD1	2q31.1	-0.431533	3.52061e-25	5.68323e-24
IL10RA	11q23.3	0.43151	3.54297e-25	5.71472e-24
HADH	4q25	-0.431347	3.70743e-25	5.97517e-24
NAGK	2p13.3	0.431253	3.80581e-25	6.12879e-24
PEAR1	1q23.1	0.431217	3.84475e-25	6.18187e-24
PRAF2	Xp11.23	0.431217	3.84494e-25	6.18187e-24
METTL24	6q21	0.431092	3.98104e-25	6.39555e-24
SCP2	1p32.3	-0.430853	4.25502e-25	6.83021e-24
AVPR2	Xq28	0.430774	4.34911e-25	6.97566e-24
TPTEP1	22q11.1	0.430744	4.38542e-25	7.02825e-24
RASSF2	20p13	0.430377	4.85674e-25	7.77739e-24
DMWD	19q13.32	0.430331	4.91954e-25	7.87165e-24
SELENOM	22q12.2	0.430313	4.94497e-25	7.90602e-24
LST1	6p21.33	0.430249	5.03292e-25	8.04022e-24
RBMS3	3p24.1	0.430207	5.09168e-25	8.12761e-24
MTERF2	12q23.3	-0.430116	5.22241e-25	8.32965e-24
CGB3	19q13.33	0.42994	5.48386e-25	8.73968e-24
NTSR1	20q13.33	0.429878	5.57948e-25	8.885e-24
ELOVL4	6q14.1	0.429574	6.07124e-25	9.66041e-24
IGFLR1	19q13.12	0.4295	6.19714e-25	9.85291e-24
BCAM	19q13.32	0.429203	6.72812e-25	1.06886e-23
FILIP1	6q14.1	0.429039	7.04113e-25	1.1177e-23
MAMLD1	Xq28	0.428895	7.32657e-25	1.16209e-23
TMEM91	19q13.2	0.428781	7.56141e-25	1.19839e-23
NPTX1	17q25.3	0.428578	7.99744e-25	1.26649e-23
CD70	19p13.3	0.428431	8.32978e-25	1.31808e-23
CD300LF	17q25.1	0.428209	8.85604e-25	1.40025e-23
LRFN1	19q13.2	0.428127	9.05927e-25	1.43125e-23
IBSP	4q22.1	0.427556	1.06028e-24	1.67379e-23
SPSB4	3q23	0.427527	1.06875e-24	1.68584e-23
PCDHB4	5q31.3	0.427523	1.06983e-24	1.6862e-23
HCFC1R1	16p13.3	0.427436	1.09579e-24	1.72576e-23
BEAN1	16q21	0.427394	1.10851e-24	1.74442e-23
SPART	13q13.3	0.42718	1.17586e-24	1.84896e-23
GDF5	20q11.22	0.427173	1.17814e-24	1.85008e-23
SLA	8q24.22	0.427172	1.17843e-24	1.85008e-23
ECM1	1q21.2	0.427163	1.18147e-24	1.85341e-23
MIR99AHG	21q21.1	0.427112	1.19815e-24	1.8781e-23
ARHGAP30	1q23.3	0.426817	1.29909e-24	2.03474e-23
LIMS3	2q13	0.426779	1.31295e-24	2.05484e-23
PAMR1	11p13	0.4266	1.37893e-24	2.15641e-23
DKK2	4q25	0.426458	1.43385e-24	2.24055e-23
ZBED2	3q13.13	0.426427	1.44621e-24	2.2581e-23
CYP26B1	2p13.2	0.426359	1.47336e-24	2.2987e-23
TCEAL2	Xq22.1	0.426233	1.52488e-24	2.37722e-23
SH3RF3	2q13	0.426052	1.60282e-24	2.49678e-23
FGF10	5p12	0.5072	1.79076e-24	2.78738e-23
BCKDHB	6q14.1	-0.425536	1.84566e-24	2.8706e-23
SOX7	8p23.1	0.425498	1.8653e-24	2.89889e-23
ADAM23	2q33.3	0.425438	1.89587e-24	2.94412e-23
PLAC9	10q22.3	0.425314	1.96143e-24	3.04356e-23
QRSL1	6q21	-0.425274	1.98312e-24	3.07484e-23
CST6	11q13.1	0.425125	2.06543e-24	3.19997e-23
SLITRK2	Xq27.3	0.506592	2.07349e-24	3.20998e-23
ZIK1	19q13.43	0.424934	2.17583e-24	3.36581e-23
MYADM	19q13.42	0.424887	2.20407e-24	3.40687e-23
HSPB6	19q13.12	0.42477	2.2758e-24	3.51503e-23
RASGRP3	2p22.3	0.424728	2.30195e-24	3.55267e-23
ADORA3	1p13.2	0.424674	2.33603e-24	3.60248e-23
GSN	9q33.2	0.424669	2.33933e-24	3.6048e-23
NTN1	17p13.1	0.424534	2.42691e-24	3.73688e-23
KCNG2	18q23	0.424372	2.53618e-24	3.90213e-23
PLXNB3	Xq28	0.424293	2.59162e-24	3.98436e-23
EFNB3	17p13.1	0.424261	2.6142e-24	4.016e-23
GLRB	4q32.1	0.424246	2.62463e-24	4.02893e-23
SGCE	7q21.3	0.4242	2.65787e-24	4.07682e-23
WDR81	17p13.3	0.424113	2.72164e-24	4.17144e-23
BNC1	15q25.2	0.505313	2.82088e-24	4.32024e-23
TCAIM	3p21.31	-0.423883	2.89753e-24	4.43423e-23
HIVEP3	1p34.2	0.42369	3.05381e-24	4.66983e-23
GATA3	10p14	0.423449	3.26047e-24	4.98205e-23
H19	11p15.5	0.423427	3.2798e-24	5.00777e-23
PCBP3	21q22.3	0.423333	3.36434e-24	5.13292e-23
ADAMTSL3	15q25.2	0.423183	3.50416e-24	5.34217e-23
VPS37D	7q11.23	0.42275	3.94121e-24	6.0039e-23
FGF7	15q21.2	0.422722	3.97107e-24	6.04478e-23
CHRNE	17p13.2	0.422513	4.20206e-24	6.39154e-23
PABPC4L	4q28.3	0.4225	4.21786e-24	6.40779e-23
NLRP1	17p13.2	0.422499	4.21915e-24	6.40779e-23
LDB3	10q23.2	0.422436	4.291e-24	6.51198e-23
ADGRL2	1p31.1	0.422353	4.3889e-24	6.6555e-23
THSD1	13q14.3	0.422165	4.61719e-24	6.99639e-23
SH3PXD2B	5q35.1	0.422127	4.66503e-24	7.06354e-23
P2RX7	12q24.31	0.421878	4.99003e-24	7.54992e-23
CDKN2B	9p21.3	0.421734	5.18886e-24	7.84482e-23
PALMD	1p21.2	0.421721	5.20666e-24	7.86579e-23
DNAJC5B	8q13.1	0.421681	5.26353e-24	7.94571e-23
GPR146	7p22.3	0.421646	5.31355e-24	8.01518e-23
RASA3	13q34	0.421632	5.33257e-24	8.0378e-23
SYNM	15q26.3	0.421605	5.37199e-24	8.09113e-23
LRRN4CL	11q12.3	0.421592	5.39138e-24	8.11423e-23
SOX11	2p25.2	0.421424	5.64055e-24	8.48287e-23
NCF1B	7q11.23	0.421396	5.68345e-24	8.54096e-23
GIPC2	1p31.1	-0.421391	5.69115e-24	8.54612e-23
NGFR	17q21.33	0.421385	5.70096e-24	8.55444e-23
ATP23	12q14.1	-0.421339	5.7716e-24	8.65394e-23
SNAP25	20p12.2	0.421327	5.79084e-24	8.67629e-23
MAP2K6	17q24.3	-0.421085	6.18031e-24	9.25289e-23
CBARP	19p13.3	0.42107	6.20565e-24	9.28389e-23
TUSC3	8p22	0.421055	6.2306e-24	9.31426e-23
PPA2	4q24	-0.421021	6.28772e-24	9.39263e-23
TLL1	4q32.3	0.420698	6.85981e-24	1.02396e-22
MAP7	6q23.3	-0.420588	7.06561e-24	1.05389e-22
C1QTNF3	5p13.2	0.420572	7.0957e-24	1.05759e-22
GPRC5B	16p12.3	0.420533	7.17199e-24	1.06817e-22
NKAPL	6p22.1	0.42049	7.25419e-24	1.07961e-22
PRPH	12q13.12	0.420408	7.41578e-24	1.10284e-22
ANXA6	5q33.1	0.420288	7.66031e-24	1.13835e-22
KCNJ5	11q24.3	0.420234	7.77253e-24	1.15418e-22
PREX1	20q13.13	0.420116	8.02154e-24	1.19027e-22
SLC9A9	3q24	0.420099	8.05883e-24	1.19492e-22
DIP2C	10p15.3	0.420023	8.22514e-24	1.21867e-22
C5AR2	19q13.32	0.419723	8.91492e-24	1.31977e-22
ENO2	12p13.31	0.419721	8.92067e-24	1.31977e-22
TNFRSF18	1p36.33	0.419586	9.24866e-24	1.36729e-22
FOXC2	16q24.1	0.419414	9.686e-24	1.43088e-22
RERG	12p12.3	0.419306	9.96819e-24	1.47148e-22
MCHR1	22q13.2	0.419223	1.01944e-23	1.50377e-22
PRELID2	5q32	-0.419058	1.0653e-23	1.57025e-22
KCNK13	14q32.11	0.419036	1.07176e-23	1.57862e-22
CLDN11	3q26.2	0.418915	1.10708e-23	1.62945e-22
PEAK3	19p13.3	0.418865	1.12175e-23	1.64982e-22
OLFM1	9q34.3	0.418309	1.30146e-23	1.91272e-22
METTL15	11p14.1	-0.418271	1.31478e-23	1.92972e-22
FNBP1L	1p22.1	-0.418271	1.31495e-23	1.92972e-22
FXYD1	19q13.12	0.418172	1.34992e-23	1.97958e-22
SRPK1	6p21.31	-0.418152	1.35739e-23	1.98908e-22
SPTBN4	19q13.2	0.418132	1.36451e-23	1.99805e-22
SYNPO2L	10q22.2	0.418087	1.38101e-23	2.02074e-22
SERTAD4-AS1	1q32.2	0.417895	1.45361e-23	2.12542e-22
GSTM5	1p13.3	0.417872	1.46247e-23	2.1368e-22
MMP16	8q21.3	0.417714	1.52546e-23	2.22721e-22
NRK	Xq22.3	0.417635	1.55785e-23	2.27285e-22
TRIM8	10q24.32	0.417617	1.56532e-23	2.28208e-22
SOCS3	17q25.3	0.41751	1.61058e-23	2.34635e-22
NR2F1-AS1	5q15	0.417379	1.66797e-23	2.42819e-22
GLIPR2	9p13.3	0.417294	1.70617e-23	2.482e-22
FIGN	2q24.3	0.417189	1.75448e-23	2.55044e-22
PLK3	1p34.1	0.417059	1.81592e-23	2.63783e-22
SNCA	4q22.1	0.416909	1.88985e-23	2.74323e-22
PCDHGA6	5q31.3	0.416842	1.92396e-23	2.79072e-22
STX19	3q11.2	-0.416812	1.93914e-23	2.81071e-22
AQP9	15q21.3	0.416706	1.99478e-23	2.88925e-22
CMKLR1	12q23.3	0.416638	2.03122e-23	2.93991e-22
OTOAP1	16p12.2	0.41656	2.07323e-23	2.99855e-22
RMI1	9q21.32	-0.416522	2.09437e-23	3.02693e-22
TAL1	1p33	0.416511	2.10068e-23	3.03386e-22
LHX6	9q33.2	0.416443	2.13884e-23	3.08674e-22
TNFRSF8	1p36.22	0.416389	2.16958e-23	3.12885e-22
ATP5PB	1p13.2	-0.416304	2.21905e-23	3.1979e-22
SAMD14	17q21.33	0.416248	2.2525e-23	3.24376e-22
ADAMTS6	5q12.3	0.416151	2.311e-23	3.32561e-22
WHAMMP2	15q13.1	0.416101	2.34215e-23	3.36802e-22
SLC7A7	14q11.2	0.416093	2.34712e-23	3.37274e-22
PCDHGA3	5q31.3	0.416082	2.35364e-23	3.37969e-22
RGS16	1q25.3	0.415839	2.5105e-23	3.60234e-22
TEK	9p21.2	0.415831	2.51563e-23	3.60712e-22
GREB1	2p25.1	0.4158	2.53608e-23	3.63383e-22
FKTN	9q31.2	-0.415556	2.70582e-23	3.87428e-22
FBXO27	19q13.2	0.415426	2.80026e-23	4.00664e-22
BAALC	8q22.3	0.415356	2.85277e-23	4.07885e-22
CCDC136	7q32.1	0.415105	3.04832e-23	4.35533e-22
MYOM1	18p11.31	0.415097	3.05465e-23	4.36127e-22
PLEKHN1	1p36.33	0.415054	3.08965e-23	4.4081e-22
OMD	9q22.31	0.414854	3.25701e-23	4.64356e-22
UCN2	3p21.31	0.414755	3.34298e-23	4.76273e-22
TNFSF13B	13q33.3	0.414731	3.36428e-23	4.78967e-22
TNFSF12-TNFSF13	17p13.1	0.414713	3.38021e-23	4.80893e-22
PCDHGA9	5q31.3	0.414648	3.4387e-23	4.88867e-22
ITIH3	3p21.1	0.414645	3.44117e-23	4.88871e-22
PPP1R3F	Xp11.23	0.414535	3.54276e-23	5.02946e-22
MRPL35	2p11.2	-0.41453	3.54729e-23	5.03232e-22
SCRG1	4q34.1	0.414524	3.55291e-23	5.03604e-22
CHI3L1	1q32.1	0.414522	3.55494e-23	5.03604e-22
CD53	1p13.3	0.414435	3.6378e-23	5.14978e-22
NGLY1	3p24.2	-0.414312	3.75766e-23	5.31569e-22
KLHDC8A	1q32.1	0.414249	3.82048e-23	5.40074e-22
ZNF154	19q13.43	0.414214	3.85581e-23	5.44685e-22
PTCH2	1p34.1	0.414162	3.90873e-23	5.5177e-22
TSPAN18	11p11.2	0.414056	4.01959e-23	5.6702e-22
HCLS1	3q13.33	0.413705	4.40838e-23	6.21426e-22
CLEC4G	19p13.2	0.413613	4.51656e-23	6.36228e-22
GPR173	Xp11.22	0.413512	4.63744e-23	6.52796e-22
RTN2	19q13.32	0.413324	4.87252e-23	6.85405e-22
CCL3	17q12	0.413272	4.93901e-23	6.94271e-22
LRPPRC	2p21	-0.412999	5.30624e-23	7.45369e-22
PRX	19q13.2	0.412843	5.52704e-23	7.7584e-22
TAFA1	3p14.1	0.412598	5.89428e-23	8.2681e-22
ADD3	10q25.1-q25.2	-0.412485	6.07035e-23	8.50912e-22
RETREG1	5p15.1	-0.412475	6.08641e-23	8.52567e-22
TBKBP1	17q21.32	0.412425	6.16655e-23	8.63187e-22
KCNA1	12p13.32	0.492179	6.17887e-23	8.64308e-22
DENND5A	11p15.4	0.41234	6.30567e-23	8.81429e-22
KIF1A	2q37.3	0.412318	6.34175e-23	8.85853e-22
DCSTAMP	8q22.3	0.412163	6.6042e-23	9.21574e-22
VKORC1	16p11.2	0.412162	6.60668e-23	9.21574e-22
RRAS	19q13.33	0.41213	6.66211e-23	9.28659e-22
LMO3	12p12.3	0.41208	6.74969e-23	9.40212e-22
HTR2A	13q14.2	0.4119	7.0754e-23	9.84897e-22
MATN3	2p24.1	0.411852	7.16477e-23	9.96645e-22
COX18	4q13.3	-0.411839	7.18942e-23	9.99379e-22
NGF	1p13.2	0.411752	7.35355e-23	1.02149e-21
IRF2BPL	14q24.3	0.411607	7.63855e-23	1.06034e-21
TRMT13	1p21.2	-0.411268	8.34432e-23	1.15751e-21
CLEC1A	12p13.2	0.411016	8.91015e-23	1.23514e-21
S1PR5	19p13.2	0.410902	9.17875e-23	1.2715e-21
RASAL3	19p13.12	0.4108	9.42713e-23	1.305e-21
SIN3B	19p13.11	0.410793	9.44221e-23	1.30618e-21
KCTD15	19q13.11	0.410657	9.78231e-23	1.3523e-21
MFNG	22q13.1	0.410541	1.00834e-22	1.39296e-21
PELI3	11q13.2	0.410531	1.01088e-22	1.3955e-21
C1QL1	17q21.31	0.410505	1.01783e-22	1.40413e-21
ULK1	12q24.33	0.410264	1.08364e-22	1.49388e-21
COLGALT1	19p13.11	0.410206	1.10021e-22	1.51569e-21
PCDHB6	5q31.3	0.410166	1.11173e-22	1.5305e-21
ECEL1	2q37.1	0.410119	1.12521e-22	1.548e-21
POU2F2	19q13.2	0.410068	1.14032e-22	1.5677e-21
TLCD4	1p21.3	-0.409825	1.21461e-22	1.6687e-21
ARL10	5q35.2	0.409685	1.25928e-22	1.72887e-21
STC1	8p21.2	0.409511	1.31756e-22	1.80765e-21
DLK2	6p21.1	0.40944	1.34212e-22	1.84008e-21
CPQ	8q22.1	0.409418	1.34953e-22	1.84898e-21
PLA2G12A	4q25	-0.409379	1.36337e-22	1.86666e-21
LSAMP	3q13.31	0.409245	1.41166e-22	1.93145e-21
SLC39A8	4q24	-0.409213	1.42326e-22	1.946e-21
SAMD4B	19q13.2	0.409171	1.43881e-22	1.96591e-21
C4ORF19	4p14	-0.408964	1.51807e-22	2.0728e-21
ITGA10	1q21.1	0.408827	1.5728e-22	2.14607e-21
CHD5	1p36.31	0.408742	1.60797e-22	2.19256e-21
TFE3	Xp11.23	0.408709	1.62176e-22	2.20986e-21
MOB3A	19p13.3	0.408527	1.69949e-22	2.3142e-21
CYP46A1	14q32.2	0.408449	1.73443e-22	2.35865e-21
MOXD1	6q23.2	0.408448	1.73449e-22	2.35865e-21
CCR1	3p21.31	0.408318	1.7938e-22	2.43764e-21
CEP70	3q22.3	-0.408305	1.79983e-22	2.44418e-21
HAND1	5q33.2	0.487009	2.00846e-22	2.72565e-21
FAM162A	3q21.1	-0.407748	2.07812e-22	2.81827e-21
C4ORF33	4q28.2	-0.407676	2.11711e-22	2.8692e-21
DOCK2	5q35.1	0.407591	2.16364e-22	2.93028e-21
SBSN	19q13.12	0.407564	2.17906e-22	2.94918e-21
FOLR2	11q13.4	0.407534	2.19601e-22	2.96943e-21
INSYN2B	5q35.1	0.407532	2.19699e-22	2.96943e-21
HOXC4	12q13.13	0.407489	2.22124e-22	3.00018e-21
ADCY7	16q12.1	0.407469	2.23304e-22	3.01407e-21
HIGD1B	17q21.31	0.407374	2.28815e-22	3.08637e-21
RARA	17q21.2	0.407292	2.33675e-22	3.14981e-21
TCEAL3	Xq22.2	0.407241	2.36779e-22	3.1895e-21
KLHL5	4p14	0.407175	2.40826e-22	3.24184e-21
IL21R	16p12.1	0.407153	2.42191e-22	3.25802e-21
HAS1	19q13.41	0.406965	2.54183e-22	3.41642e-21
PDE6B	4p16.3	0.406963	2.54307e-22	3.41642e-21
KIF3C	2p23.3	0.40687	2.60479e-22	3.49699e-21
PDE10A	6q27	0.406838	2.62603e-22	3.52314e-21
ANGPTL4	19p13.2	0.406672	2.74039e-22	3.67411e-21
GALNT17	7q11.22	0.406635	2.76681e-22	3.70559e-21
ST3GAL3	1p34.1	0.406634	2.76758e-22	3.70559e-21
OLFML2A	9q33.3	0.406606	2.78726e-22	3.72945e-21
ARRDC2	19p13.11	0.406467	2.88885e-22	3.86281e-21
ALG6	1p31.3	-0.406312	3.00602e-22	4.0168e-21
ACTB	7p22.1	0.406214	3.08205e-22	4.11564e-21
EBF2	8p21.2	0.406072	3.19624e-22	4.26527e-21
FGF14	13q33.1	0.406015	3.2433e-22	4.3252e-21
DIRC3	2q35	0.405983	3.27049e-22	4.35855e-21
PLXNC1	12q22	0.405972	3.27919e-22	4.36526e-21
AP2M1	3q27.1	0.405972	3.27989e-22	4.36526e-21
STAT2	12q13.3	0.405939	3.30712e-22	4.39858e-21
MAPKAPK5	12q24.12-q24.13	-0.40579	3.4357e-22	4.56656e-21
PTPN5	11p15.1	0.405766	3.45736e-22	4.5923e-21
KLHL4	Xq21.31	0.405755	3.46703e-22	4.60209e-21
ZNF668	16p11.2	0.40564	3.57015e-22	4.73583e-21
ARHGAP22	10q11.22-q11.23	0.405607	3.6008e-22	4.77118e-21
NDUFA4L2	12q13.3	0.405606	3.60156e-22	4.77118e-21
HSD17B12	11p11.2	-0.405554	3.64952e-22	4.83151e-21
MEF2D	1q22	0.405481	3.71907e-22	4.92033e-21
FZD4	11q14.2	0.405446	3.75205e-22	4.96069e-21
LIMK1	7q11.23	0.40539	3.8058e-22	5.02843e-21
FZD8	10p11.21	0.405377	3.81864e-22	5.03917e-21
PCDHGA5	5q31.3	0.405377	3.81896e-22	5.03917e-21
FOXP3	Xp11.23	0.405369	3.82647e-22	5.04574e-21
PARPBP	12q23.2	-0.40531	3.88524e-22	5.11753e-21
TNN	1q25.1	0.405309	3.88602e-22	5.11753e-21
NIM1K	5p12	0.405249	3.94567e-22	5.19267e-21
PTPN14	1q32.3-q41	0.405172	4.02437e-22	5.29276e-21
WWC2-AS2	4q35.1	0.405144	4.05288e-22	5.32676e-21
PCDHB18P	5q31.3	0.405065	4.13538e-22	5.43162e-21
RELN	7q22.1	0.404926	4.28556e-22	5.62518e-21
HLA-DQB2	6p21.32	0.404899	4.31427e-22	5.65916e-21
TGM2	20q11.23	0.404732	4.50259e-22	5.90231e-21
RBM47	4p14	-0.4047	4.54004e-22	5.94751e-21
LY6E	8q24.3	0.404686	4.55529e-22	5.96358e-21
ACKR3	2q37.3	0.404625	4.62686e-22	6.05332e-21
TPSB2	16p13.3	0.404528	4.74341e-22	6.20175e-21
CUBN	10p13	0.404495	4.78293e-22	6.24934e-21
GRP	18q21.32	0.404346	4.96787e-22	6.48674e-21
SCARA3	8p21.1	0.404283	5.04846e-22	6.58767e-21
ACSS3	12q21.31	0.404193	5.16593e-22	6.73657e-21
MCTP1	5q15	0.404079	5.318e-22	6.93036e-21
CD99L2	Xq28	0.404051	5.35613e-22	6.97551e-21
SLC17A7	19q13.33	0.403984	5.44795e-22	7.09048e-21
ZNF843	16p11.2	0.403654	5.92476e-22	7.70603e-21
C8ORF31	8q24.3	0.403637	5.95005e-22	7.73391e-21
SHQ1	3p13	-0.403629	5.96244e-22	7.74498e-21
PCDHB2	5q31.3	0.403538	6.10267e-22	7.922e-21
LLGL1	17p11.2	0.403208	6.63552e-22	8.60812e-21
CYBRD1	2q31.1	0.403036	6.93039e-22	8.98482e-21
NDST1	5q33.1	0.40302	6.95859e-22	9.01555e-21
PEX13	2p15	-0.402977	7.03511e-22	9.10879e-21
VEGFB	11q13.1	0.402959	7.06852e-22	9.14613e-21
THOC7	3p14.1	-0.402829	7.30477e-22	9.44571e-21
GIMAP6	7q36.1	0.40278	7.39579e-22	9.55723e-21
UST	6q25.1	0.402596	7.74971e-22	1.00081e-20
ABTB1	3q21.3	0.402586	7.76767e-22	1.00248e-20
CD84	1q23.3	0.402537	7.86469e-22	1.01435e-20
CYP2J2	1p32.1	-0.402411	8.12e-22	1.04661e-20
GPR160	3q26.2	-0.402265	8.42512e-22	1.08524e-20
SNX4	3q21.2	-0.402019	8.96741e-22	1.15435e-20
MARK4	19q13.32	0.401887	9.27182e-22	1.19276e-20
DDAH1	1p22.3	-0.401802	9.47261e-22	1.21781e-20
EBF1	5q33.3	0.401743	9.61428e-22	1.23523e-20
ADAMTS3	4q13.3	0.401619	9.92079e-22	1.27379e-20
SHFL	19p13.2	0.401591	9.99072e-22	1.28191e-20
ADH6	4q23	-0.401588	9.99682e-22	1.28191e-20
TLE3	15q23	0.401538	1.01258e-21	1.29762e-20
ASB2	14q32.12	0.401462	1.03205e-21	1.32173e-20
PGR	11q22.1	0.401372	1.05566e-21	1.3511e-20
SLIT1	10q24.1	0.401144	1.11832e-21	1.43037e-20
FAM155A	13q33.3	0.400928	1.18084e-21	1.50938e-20
SLC6A1	3p25.3	0.400921	1.18298e-21	1.51115e-20
A1BG	19q13.43	0.400785	1.22395e-21	1.56249e-20
ITGB1BP2	Xq13.1	0.400759	1.23207e-21	1.57185e-20
MT2A	16q13	0.400724	1.24309e-21	1.5849e-20
C6ORF203	6q21	-0.400664	1.2618e-21	1.60773e-20
LZTS2	10q24.31	0.400553	1.29745e-21	1.6521e-20
SUGCT	7p14.1	0.400547	1.29961e-21	1.6538e-20
SELP	1q24.2	0.400531	1.30485e-21	1.65941e-20
CHN1	2q31.1	0.40019	1.4217e-21	1.80687e-20
DYRK3	1q32.1	0.400173	1.42752e-21	1.81312e-20
KERA	12q21.33	0.40002	1.48343e-21	1.88293e-20
SPON1	11p15.2	0.399942	1.51293e-21	1.91916e-20
SUFU	10q24.32	0.399911	1.5246e-21	1.93274e-20
CRMP1	4p16.2	0.399699	1.60778e-21	2.03689e-20
CCDC88A	2p16.1	0.399415	1.7264e-21	2.18579e-20
EML3	11q12.3	0.399355	1.75264e-21	2.21761e-20
LTBP4	19q13.2	0.399345	1.75732e-21	2.22212e-20
UNC13A	19p13.11	0.399331	1.76345e-21	2.22847e-20
FGD2	6p21.2	0.399265	1.79291e-21	2.26426e-20
LDB2	4p15.32	0.399241	1.80338e-21	2.27606e-20
FMO2	1q24.3	0.399208	1.81856e-21	2.29377e-20
EID2B	19q13.2	0.399148	1.84588e-21	2.32676e-20
CYP21A2	6p21.33	0.399096	1.87034e-21	2.35611e-20
CGB8	19q13.33	0.398979	1.92594e-21	2.42462e-20
C2CD4C	19p13.3	0.398878	1.97499e-21	2.48482e-20
PDSS2	6q21	-0.398718	2.05563e-21	2.58465e-20
NDUFAF4	6q16.1	-0.398707	2.06134e-21	2.58922e-20
LRCH2	Xq23	0.398706	2.06186e-21	2.58922e-20
CNNM2	10q24.32	0.398571	2.13265e-21	2.67644e-20
RABAC1	19q13.2	0.398498	2.17188e-21	2.72397e-20
RNASE2	14q11.2	0.398258	2.30607e-21	2.89046e-20
ZDHHC23	3q13.31	-0.398055	2.42533e-21	3.03803e-20
CNOT11	2q11.2	-0.398002	2.45767e-21	3.07662e-20
WIPF1	2q31.1	0.397972	2.47629e-21	3.09799e-20
MRC1	10p12.33	0.397968	2.47871e-21	3.09909e-20
TRIB2	2p24.3	0.397939	2.49655e-21	3.11945e-20
TUBG2	17q21.2	0.397824	2.56963e-21	3.20875e-20
ZNF454	5q35.3	0.397717	2.63889e-21	3.29318e-20
NCKAP1L	12q13.13-q13.2	0.397643	2.68751e-21	3.35177e-20
CMAS	12p12.1	-0.39764	2.68988e-21	3.35263e-20
NAP1L6	Xq13.2	0.47513	2.79807e-21	3.48531e-20
CD86	3q13.33	0.397427	2.83651e-21	3.53099e-20
ADGRF5	6p12.3	0.397383	2.86758e-21	3.56745e-20
PRICKLE2	3p14.1	0.39738	2.86945e-21	3.56756e-20
SIRPA	20p13	0.397341	2.89751e-21	3.60021e-20
SPRED3	19q13.2	0.39728	2.9421e-21	3.65335e-20
CYCS	7p15.3	-0.39714	3.04612e-21	3.78017e-20
NT5DC1	6q22.1	-0.397129	3.0544e-21	3.7881e-20
LRRC8D	1p22.2	-0.396972	3.1763e-21	3.93684e-20
C1QTNF1	17q25.3	0.396933	3.20698e-21	3.97241e-20
GALNT14	2p23.1	0.396804	3.31137e-21	4.09918e-20
GAL3ST4	7q22.1	0.396577	3.50293e-21	4.33363e-20
ABCA6	17q24.2-q24.3	0.39642	3.64198e-21	4.50287e-20
TCF4	18q21.2	0.396389	3.67036e-21	4.53516e-20
ACSM3	16p12.3	-0.396384	3.67537e-21	4.53855e-20
NID1	1q42.3	0.396379	3.67918e-21	4.54045e-20
FADS3	11q12.2	0.396102	3.94088e-21	4.86042e-20
CSGALNACT2	10q11.21	0.396088	3.95496e-21	4.87478e-20
CATSPER1	11q13.1	0.396084	3.95845e-21	4.87609e-20
PRSS53	16p11.2	0.396058	3.98398e-21	4.90452e-20
BCAR1	16q23.1	0.396038	4.0037e-21	4.92576e-20
FBXL22	15q22.31	0.395898	4.14552e-21	5.09711e-20
SUCLG1	2p11.2	-0.395843	4.20234e-21	5.16379e-20
TMEM255A	Xq24	0.395808	4.23879e-21	5.20539e-20
GPX7	1p32.3	0.395735	4.31575e-21	5.29665e-20
ARMCX2	Xq22.1	0.395718	4.33383e-21	5.31558e-20
MECOM	3q26.2	-0.395679	4.37597e-21	5.36398e-20
RTN4RL2	11q12.1	0.395603	4.45924e-21	5.4627e-20
ADAP2	17q11.2	0.395593	4.47007e-21	5.47262e-20
ISG15	1p36.33	0.395533	4.53731e-21	5.55155e-20
CA11	19q13.33	0.395525	4.54564e-21	5.55766e-20
CDKN1C	11p15.4	0.395523	4.54785e-21	5.55766e-20
MASP1	3q27.3	0.395473	4.6047e-21	5.62368e-20
PTAFR	1p35.3	0.395419	4.66696e-21	5.69625e-20
TCTEX1D1	1p31.3	0.395387	4.70341e-21	5.73724e-20
EIF4E	4q23	-0.394957	5.23082e-21	6.37669e-20
KLC1	14q32.33	0.394939	5.25423e-21	6.40133e-20
SEC14L1	17q25.2-q25.3	0.39488	5.33078e-21	6.49065e-20
ST8SIA1	12p12.1	0.394761	5.48969e-21	6.68007e-20
SAMD13	1p31.1	-0.394727	5.53537e-21	6.73156e-20
MTCH2	11p11.2	-0.394651	5.6412e-21	6.85609e-20
LMNA	1q22	0.394591	5.72496e-21	6.95367e-20
HOXC5	12q13.13	0.394539	5.79887e-21	7.03917e-20
SCN9A	2q24.3	0.394224	6.26564e-21	7.60117e-20
RPS2P32	7p15.3	0.394014	6.59831e-21	7.99991e-20
PLCG2	16q23.3	0.394005	6.61262e-21	8.01239e-20
FAM229B	6q21	0.393927	6.7414e-21	8.16349e-20
KRT86	12q13.13	0.393642	7.231e-21	8.75108e-20
CCL2	17q12	0.393554	7.38778e-21	8.93542e-20
CD81	11p15.5	0.393472	7.53924e-21	9.11311e-20
PKNOX2	11q24.2	0.393017	8.42859e-21	1.0182e-19
AMIGO2	12q13.11	0.392986	8.49205e-21	1.02524e-19
OXSM	3p24.2	-0.392952	8.56467e-21	1.03339e-19
TM6SF2	19p13.11	0.392766	8.96357e-21	1.08087e-19
NDUFB5	3q26.33	-0.392673	9.16955e-21	1.10504e-19
APC2	19p13.3	0.392574	9.39418e-21	1.13143e-19
GLCE	15q23	-0.392567	9.40984e-21	1.13263e-19
KCNK2	1q41	0.392475	9.62425e-21	1.15774e-19
CGB5	19q13.33	0.392421	9.75368e-21	1.17261e-19
NLGN4X	Xp22.32-p22.31	0.392415	9.76739e-21	1.17355e-19
PCDHGA2	5q31.3	0.392355	9.91282e-21	1.18967e-19
WFDC1	16q24.1	0.392354	9.91343e-21	1.18967e-19
ADCYAP1	18p11.32	0.392331	9.97046e-21	1.1958e-19
HSD17B4	5q23.1	-0.392307	1.00281e-20	1.20199e-19
KCNC3	19q13.33	0.392257	1.01512e-20	1.21601e-19
PCDHGC3	5q31.3	0.392198	1.02992e-20	1.23301e-19
PRR29	17q23.3	0.39213	1.0473e-20	1.25306e-19
SASS6	1p21.2	-0.392126	1.04815e-20	1.25334e-19
ANO1	11q13.3	0.391987	1.08459e-20	1.29613e-19
LMO2	11p13	0.391954	1.09329e-20	1.30575e-19
TOMM70	3q12.2	-0.391871	1.11574e-20	1.33176e-19
CCDC36	3p21.31	0.39181	1.13233e-20	1.35076e-19
LGI2	4p15.2	0.391537	1.21027e-20	1.44288e-19
CAP2	6p22.3	0.39149	1.22422e-20	1.45864e-19
EYA4	6q23.2	0.391474	1.22919e-20	1.46369e-19
MRPL3	3q22.1	-0.391428	1.24284e-20	1.47907e-19
CCDC58	3q21.1	-0.391104	1.34516e-20	1.59989e-19
TACR1	2p12	0.3911	1.34642e-20	1.60044e-19
AK5	1p31.1	0.391097	1.34748e-20	1.60075e-19
CEP170	1q43	0.390811	1.44432e-20	1.71401e-19
LYRM7	5q23.3-q31.1	-0.390811	1.44454e-20	1.71401e-19
PRKD2	19q13.32	0.390684	1.48977e-20	1.76663e-19
STAC2	17q12	0.390661	1.49798e-20	1.77532e-19
IRS1	2q36.3	0.390646	1.50362e-20	1.78094e-19
BAHCC1	17q25.3	0.390443	1.57973e-20	1.86999e-19
RTN1	14q23.1	0.390376	1.60555e-20	1.89942e-19
PELO	5q11.2	0.390365	1.60981e-20	1.90335e-19
ACADSB	10q26.13	-0.390281	1.64289e-20	1.9413e-19
PFKFB3	10p15.1	0.390244	1.65786e-20	1.95783e-19
JPH3	16q24.2	0.390195	1.6778e-20	1.98022e-19
SORCS1	10q25.1	0.390185	1.68196e-20	1.98396e-19
SHC1	1q21.3	0.390146	1.69778e-20	2.00144e-19
RNF112	17p11.2	0.390126	1.70596e-20	2.0099e-19
PDE1A	2q32.1	0.390102	1.71624e-20	2.02083e-19
TRPC3	4q27	0.390096	1.71854e-20	2.02234e-19
CRYBG1	6q21	-0.390089	1.72162e-20	2.02478e-19
TNFAIP2	14q32.32	0.389911	1.79763e-20	2.11292e-19
GDI1	Xq28	0.389877	1.81241e-20	2.12905e-19
APAF1	12q23.1	-0.389855	1.82222e-20	2.13932e-19
RENBP	Xq28	0.389757	1.866e-20	2.18943e-19
THUMPD3	3p25.3	-0.389599	1.93866e-20	2.27336e-19
RIC3	11p15.4	0.38944	2.01467e-20	2.36111e-19
KRT81	12q13.13	0.389372	2.04817e-20	2.39896e-19
ST3GAL6	3q12.1	0.389367	2.05053e-20	2.40032e-19
ZNF671	19q13.43	0.389358	2.05519e-20	2.40437e-19
LRRC31	3q26.2	-0.389334	2.06699e-20	2.41676e-19
GBP1P1	1p22.2	0.389181	2.14512e-20	2.50665e-19
STMN3	20q13.33	0.38914	2.16631e-20	2.52993e-19
FPGT	1p31.1	-0.389063	2.20747e-20	2.57649e-19
RNF180	5q12.3	0.388937	2.27557e-20	2.65444e-19
NSG2	5q35.2	0.388709	2.40462e-20	2.80333e-19
SSPN	12p12.1	0.388705	2.4067e-20	2.80413e-19
TMEM109	11q12.2	0.388699	2.41039e-20	2.80679e-19
MPPED2	11p14.1	0.388686	2.41765e-20	2.81361e-19
HLA-DOA	6p21.32	0.388583	2.47842e-20	2.88266e-19
ELOVL6	4q25	-0.388545	2.50153e-20	2.90785e-19
PI16	6p21.2	0.388469	2.54768e-20	2.95977e-19
PDCD1LG2	9p24.1	0.388282	2.66514e-20	3.09444e-19
SULF2	20q13.12	0.388167	2.7402e-20	3.17974e-19
FAM117B	2q33.2	-0.388099	2.78575e-20	3.23072e-19
NDST2	10q22.2	0.388029	2.83324e-20	3.2839e-19
RASSF4	10q11.21	0.38802	2.83934e-20	3.28844e-19
F13A1	6p25.1	0.388018	2.84045e-20	3.28844e-19
ALOX15B	17p13.1	0.387927	2.90324e-20	3.3592e-19
ARL9	4q12	0.387835	2.96828e-20	3.43247e-19
RPP14	3p14.3	-0.387735	3.04058e-20	3.51405e-19
SMIM10L2B	Xq26.3	0.38764	3.11145e-20	3.59387e-19
KANK4	1p31.3	0.387546	3.182e-20	3.67325e-19
GIMAP8	7q36.1	0.38752	3.20217e-20	3.6944e-19
CD4	12p13.31	0.3875	3.21744e-20	3.70988e-19
TBX2	17q23.2	0.387472	3.23972e-20	3.73342e-19
IRF7	11p15.5	0.387454	3.2532e-20	3.74679e-19
AIMP1	4q24	-0.387424	3.27677e-20	3.77177e-19
RIMBP3C	22q11.21	0.387207	3.45243e-20	3.97169e-19
MEOX1	17q21.31	0.387155	3.49619e-20	4.01972e-19
KRT17	17q21.2	0.387115	3.5299e-20	4.05614e-19
ITGB3BP	1p31.3	-0.386902	3.71525e-20	4.26668e-19
HMGCR	5q13.3	-0.386891	3.72438e-20	4.27471e-19
RHBDF2	17q25.1	0.3868	3.80676e-20	4.36676e-19
PLD2	17p13.2	0.386668	3.92911e-20	4.50453e-19
BCL2L15	1p13.2	-0.38663	3.96591e-20	4.54411e-19
SLC9A3R2	16p13.3	0.386619	3.976e-20	4.55306e-19
MYOZ3	5q33.1	0.386549	4.04333e-20	4.62752e-19
CBLN3	14q12	0.386545	4.04675e-20	4.62879e-19
BST2	19p13.11	0.386511	4.08022e-20	4.66441e-19
FARSB	2q36.1	-0.386473	4.11726e-20	4.70406e-19
PARM1	4q13.3	-0.386466	4.125e-20	4.71022e-19
CDH15	16q24.3	0.386427	4.16343e-20	4.75139e-19
DIRC1	2q32.2	0.462406	4.20459e-20	4.79562e-19
ABCG4	11q23.3	0.386242	4.35158e-20	4.96046e-19
RPSAP52	12q14.3	0.386209	4.3863e-20	4.99718e-19
COX4I2	20q11.21	0.386173	4.42416e-20	5.03745e-19
CYTL1	4p16.2	0.386037	4.57086e-20	5.20153e-19
CIC	19q13.2	0.386027	4.58219e-20	5.21146e-19
GSPT1	16p13.13	-0.385975	4.63934e-20	5.27346e-19
FLG	1q21.3	0.385937	4.68111e-20	5.31792e-19
ZNF677	19q13.42	0.385844	4.7866e-20	5.43468e-19
PTPRZ1	7q31.32	0.385798	4.83927e-20	5.49137e-19
GLT1D1	12q24.33	0.385742	4.90524e-20	5.56308e-19
NXPH3	17q21.33	0.385732	4.91711e-20	5.57338e-19
PCOLCE2	3q23	0.385561	5.12235e-20	5.80272e-19
ABHD18	4q28.2	-0.385539	5.14933e-20	5.82999e-19
ELFN2	22q13.1	0.38549	5.20955e-20	5.89483e-19
PPCS	1p34.2	-0.385452	5.25651e-20	5.9446e-19
CDH19	18q22.1	0.461327	5.26386e-20	5.94956e-19
TPSAB1	16p13.3	0.385429	5.2856e-20	5.97076e-19
ESRP1	8q22.1	-0.385376	5.35318e-20	6.04369e-19
ST8SIA2	15q26.1	0.385373	5.35753e-20	6.04519e-19
MARVELD1	10q24.2	0.385321	5.42444e-20	6.11724e-19
STX3	11q12.1	-0.385153	5.64544e-20	6.36288e-19
ANKRD6	6q15	0.38512	5.69038e-20	6.40992e-19
ARMH4	14q23.1	0.385096	5.72292e-20	6.44295e-19
LINC00341	14q32.13	0.385019	5.82995e-20	6.55976e-19
TPO	2p25.3	0.384894	6.00636e-20	6.75445e-19
BMP6	6p24.3	0.384732	6.24158e-20	7.01503e-19
PPP1R14A	19q13.2	0.38473	6.24555e-20	7.01555e-19
GPX8	5q11.2	0.384685	6.31305e-20	7.0874e-19
VPS18	15q15.1	0.384644	6.37493e-20	7.15286e-19
MAGI3	1p13.2	-0.384431	6.70553e-20	7.51959e-19
GPM6A	4q34.2	0.384309	6.90343e-20	7.73718e-19
JAK3	19p13.11	0.384248	7.00366e-20	7.84512e-19
SPRYD3	12q13.13	0.384138	7.18951e-20	8.04879e-19
SUSD4	1q41	0.384057	7.33068e-20	8.20225e-19
ARL4D	17q21.31	0.384005	7.42129e-20	8.299e-19
PIAS3	1q21.1	0.383846	7.70669e-20	8.61333e-19
ENPP4	6p21.1	-0.383821	7.75232e-20	8.65949e-19
PEX11A	15q26.1	-0.383765	7.85604e-20	8.77046e-19
PALM2-AKAP2	9q31.3	0.38368	8.01761e-20	8.94584e-19
NTRK3	15q25.3	0.383665	8.04438e-20	8.97071e-19
CST2	20p11.21	0.383608	8.15504e-20	9.08905e-19
LILRA5	19q13.42	0.38358	8.2091e-20	9.14422e-19
CXCR4	2q22.1	0.383519	8.3295e-20	9.27317e-19
AMOTL2	3q22.2	0.383468	8.43065e-20	9.38056e-19
SRF	6p21.1	0.383451	8.46407e-20	9.41252e-19
TICAM1	19p13.3	0.38341	8.54804e-20	9.50062e-19
LSM3	3p25.1	-0.383404	8.55877e-20	9.50726e-19
NFATC4	14q12	0.383339	8.69211e-20	9.65002e-19
ATPAF1	1p33	-0.383278	8.81802e-20	9.78439e-19
SRGAP2	1q32.1	0.38326	8.85623e-20	9.82134e-19
TCF21	6q23.2	0.383114	9.1683e-20	1.01618e-18
PENK	8q12.1	0.45857	9.31112e-20	1.0312e-18
ABCC9	12p12.1	0.383047	9.31409e-20	1.0312e-18
IDH1	2q34	-0.382991	9.44053e-20	1.04462e-18
PLA2G4C	19q13.33	0.382841	9.7804e-20	1.08163e-18
CASS4	20q13.31	0.382775	9.93459e-20	1.09807e-18
HOXB2	17q21.32	0.382742	1.00125e-19	1.10608e-18
PODXL	7q32.3	0.382569	1.04319e-19	1.15176e-18
STARD3	17q12	0.382433	1.07708e-19	1.18852e-18
SHE	1q21.3	0.38219	1.14076e-19	1.25811e-18
RAB3IP	12q15	-0.382149	1.15203e-19	1.26983e-18
INSYN2A	10q26.2	0.382053	1.17822e-19	1.29798e-18
CARD9	9q34.3	0.382018	1.18804e-19	1.30808e-18
TMEM273	10q11.23	0.381892	1.22386e-19	1.34679e-18
TSPAN32	11p15.5	0.38188	1.22754e-19	1.35009e-18
PKN1	19p13.12	0.381863	1.23236e-19	1.35465e-18
DENND3	8q24.3	0.381736	1.26971e-19	1.39494e-18
TRIM9	14q22.1	0.381679	1.28707e-19	1.41323e-18
CILP2	19p13.11	0.381607	1.30918e-19	1.43672e-18
SDHAF4	6q13	-0.381548	1.32739e-19	1.45591e-18
MRPS36	5q13.2	-0.381407	1.37223e-19	1.50426e-18
SLC16A2	Xq13.2	0.381263	1.41954e-19	1.55528e-18
VCAM1	1p21.2	0.381201	1.44035e-19	1.57721e-18
CHRM2	7q33	0.456421	1.44727e-19	1.58393e-18
GAS2L1	22q12.2	0.381099	1.4754e-19	1.61383e-18
DUSP26	8p12	0.381094	1.47731e-19	1.61503e-18
SMG6	17p13.3	0.381004	1.50862e-19	1.64837e-18
C1QTNF4	11p11.2	0.380971	1.52038e-19	1.66031e-18
NRIP3	11p15.4	0.380818	1.5764e-19	1.72055e-18
VSIG10L	19q13.41	0.380758	1.59853e-19	1.74375e-18
SNX7	1p21.3	-0.380538	1.6833e-19	1.83521e-18
SLCO2B1	11q13.4	0.380383	1.74587e-19	1.9024e-18
RTL3	Xq21.1	0.455405	1.7808e-19	1.9394e-18
ZCCHC4	4p15.2	-0.380198	1.82325e-19	1.98456e-18
IGFL1	19q13.32	0.380134	1.85096e-19	2.01362e-18
B3GAT1	11q25	0.380131	1.85232e-19	2.01401e-18
BCHE	3q26.1	0.380055	1.88537e-19	2.04883e-18
FAM168A	11q13.4	0.379928	1.9422e-19	2.10944e-18
KRCC1	2p11.2	-0.379802	2.0005e-19	2.17158e-18
SYT12	11q13.2	0.379703	2.04731e-19	2.22119e-18
KLHDC7B	22q13.33	0.379679	2.05909e-19	2.23276e-18
RPS6KA3	Xp22.12	-0.37961	2.0926e-19	2.26787e-18
CD300E	17q25.1	0.379486	2.15425e-19	2.33342e-18
TRPC1	3q23	0.379399	2.1986e-19	2.38017e-18
ARHGAP9	12q13.3	0.379378	2.20935e-19	2.39052e-18
MAP3K6	1p36.11	0.379324	2.2375e-19	2.41967e-18
RNF175	4q31.3	0.379272	2.26464e-19	2.44769e-18
SIGLEC10	19q13.41	0.379144	2.33334e-19	2.52059e-18
CAMK2N2	3q27.1	0.379142	2.33475e-19	2.52074e-18
CCDC3	10p13	0.378765	2.54954e-19	2.75117e-18
JAKMIP2	5q32	0.378751	2.55772e-19	2.75851e-18
MYCBP	1p34.3	-0.378722	2.57518e-19	2.77584e-18
COG2	1q42.2	-0.378677	2.60228e-19	2.80355e-18
CCL8	17q12	0.378661	2.61229e-19	2.81281e-18
RWDD3	1p21.3	-0.37847	2.73102e-19	2.93908e-18
CDCA7	2q31.1	-0.378446	2.74673e-19	2.9544e-18
CENPK	5q12.3	-0.378441	2.74994e-19	2.95626e-18
ABCD1	Xq28	0.37843	2.75706e-19	2.96188e-18
ANKS4B	16p12.2	-0.378428	2.75813e-19	2.96188e-18
PCDH17	13q21.1	0.378418	2.76465e-19	2.96729e-18
CLEC3B	3p21.31	0.378283	2.85258e-19	3.06002e-18
NPC1	18q11.2	0.378252	2.87366e-19	3.08099e-18
LILRB5	19q13.42	0.378182	2.9205e-19	3.12953e-18
RGS9	17q24.1	0.378148	2.94377e-19	3.15278e-18
G0S2	1q32.2	0.378055	3.00871e-19	3.2206e-18
ARHGAP20	11q22.3-q23.1	0.378036	3.0217e-19	3.23278e-18
ABHD8	19p13.11	0.378013	3.03818e-19	3.24868e-18
AGRN	1p36.33	0.377988	3.05539e-19	3.26534e-18
CHRM4	11p11.2	0.377959	3.07648e-19	3.28612e-18
NRXN1	2p16.3	0.377774	3.21176e-19	3.42879e-18
ANXA5	4q27	0.377612	3.33525e-19	3.55872e-18
MRPL42	12q22	-0.377437	3.47375e-19	3.70327e-18
GIMAP5	7q36.1	0.377436	3.47442e-19	3.70327e-18
GALNT7	4q34.1	-0.377384	3.51644e-19	3.74606e-18
PCED1B-AS1	12q13.11	0.377241	3.63569e-19	3.87104e-18
ZNF366	5q13.2|5q13.2	0.377171	3.69496e-19	3.93206e-18
GJA1	6q22.31	0.377025	3.82252e-19	4.06564e-18
TRIM2	4q31.3	-0.376943	3.89599e-19	4.14158e-18
CORO2B	15q23	0.376921	3.91594e-19	4.16058e-18
SUPT5H	19q13.2	0.376703	4.118e-19	4.37294e-18
ESR1	6q25.1-q25.2	0.376585	4.23271e-19	4.49237e-18
HLA-DQA2	6p21.32	0.376549	4.2682e-19	4.52764e-18
LOC388242	16p11.2	0.376442	4.37523e-19	4.63872e-18
ANKRA2	5q13.2	-0.376364	4.45482e-19	4.7206e-18
UBE2K	4p14	-0.376264	4.55938e-19	4.82884e-18
CASP5	11q22.3	-0.376251	4.57314e-19	4.84085e-18
MPP7	10p12.1	-0.376244	4.57994e-19	4.84549e-18
SELE	1q24.2	0.376121	4.71257e-19	4.98317e-18
TMEM132A	11q12.2	0.375968	4.88188e-19	5.15948e-18
LSM12	17q21.31	-0.375947	4.90585e-19	5.18208e-18
ARHGAP31	3q13.32-q13.33	0.375829	5.04207e-19	5.32316e-18
RTN4IP1	6q21	-0.375668	5.23306e-19	5.52189e-18
CYP7B1	8q12.3	0.375509	5.42829e-19	5.7228e-18
LRFN5	14q21.1	0.375508	5.42918e-19	5.7228e-18
RNF165	18q21.1	0.375467	5.48162e-19	5.77503e-18
IL3RA	Xp22.33 and Yp11.2	0.375126	5.9299e-19	6.24401e-18
PLCB2	15q15.1	0.375057	6.0241e-19	6.33703e-18
ADAMTS5	21q21.3	0.375057	6.02456e-19	6.33703e-18
METAP1	4q23	-0.375029	6.06369e-19	6.37484e-18
ZMYND15	17p13.2	0.375022	6.07338e-19	6.38168e-18
MTHFD2L	4q13.3	-0.374977	6.13696e-19	6.4451e-18
SNX33	15q24.2	0.374962	6.15846e-19	6.46428e-18
RAB33A	Xq26.1	0.374869	6.29121e-19	6.60017e-18
DLG2	11q14.1	0.374748	6.46847e-19	6.78258e-18
RARB	3p24.2	0.374665	6.5938e-19	6.91037e-18
ZBTB16	11q23.2	0.374609	6.67843e-19	6.9954e-18
TSC22D3	Xq22.3	0.374507	6.83769e-19	7.15848e-18
FOPNL	16p13.11	-0.37448	6.88031e-19	7.19558e-18
USP37	2q35	-0.37448	6.88032e-19	7.19558e-18
SULT1B1	4q13.3	-0.374436	6.94973e-19	7.26438e-18
LY6H	8q24.3	0.374386	7.03139e-19	7.34589e-18
SFMBT2	10p14	0.374352	7.08511e-19	7.39815e-18
CERS1	19p13.11	0.374305	7.16243e-19	7.47499e-18
SLC43A3	11q12.1	0.37423	7.28721e-19	7.60126e-18
DIPK1C	18q22.3	0.374139	7.44171e-19	7.75837e-18
CGB7	19q13.33	0.373873	7.91027e-19	8.24258e-18
EID3	12q23.3	0.373769	8.10041e-19	8.43631e-18
FAM49A	2p24.2	0.373698	8.2343e-19	8.57129e-18
TMED5	1p22.1	-0.373588	8.44354e-19	8.78453e-18
RWDD4	4q35.1	-0.373539	8.53933e-19	8.87957e-18
TRPC6	11q22.1	0.373419	8.77756e-19	9.12255e-18
PATJ	1p31.3	-0.373397	8.82286e-19	9.16487e-18
GK5	3q23	-0.373252	9.12053e-19	9.46917e-18
TSPYL2	Xp11.22	0.373149	9.33771e-19	9.68962e-18
KLRD1	12p13.2	0.373112	9.41648e-19	9.7663e-18
USF2	19q13.12	0.373037	9.57999e-19	9.93074e-18
PCDHB15	5q31.3	0.373028	9.59931e-19	9.94562e-18
CDYL2	16q23.2	0.373011	9.63775e-19	9.98028e-18
PGF	14q24.3	0.372936	9.80457e-19	1.01478e-17
GMFG	19q13.2	0.372872	9.9474e-19	1.02903e-17
APBB1IP	10p12.1	0.37284	1.0021e-18	1.0361e-17
SLC18A3	10q11.23	0.372791	1.01344e-18	1.04729e-17
PIP4K2A	10p12.2	0.372763	1.02004e-18	1.05357e-17
GPR182	12q13.3	0.372633	1.05076e-18	1.08474e-17
ASTN1	1q25.2	0.372528	1.07633e-18	1.11056e-17
PLIN4	19p13.3	0.372519	1.07835e-18	1.11207e-17
NUP43	6q25.1	-0.372514	1.07962e-18	1.11281e-17
CBR4	4q32.3	-0.372358	1.11884e-18	1.15264e-17
GFAP	17q21.31	0.372297	1.1344e-18	1.16807e-17
PCDHB12	5q31.3	0.372143	1.17509e-18	1.20934e-17
NECAB1	8q21.3	0.372066	1.19587e-18	1.2301e-17
TMEM151A	11q13.2	0.371967	1.22319e-18	1.25756e-17
KYAT3	1p22.2	-0.371882	1.24725e-18	1.28164e-17
ZNF319	16q21	0.371853	1.25526e-18	1.28921e-17
AP1AR	4q25	-0.371668	1.30932e-18	1.34404e-17
TEAD3	6p21.31	0.371656	1.31306e-18	1.34718e-17
PREX2	8q13.2	0.371577	1.33672e-18	1.37076e-17
TMEM45A	3q12.2	0.371466	1.37091e-18	1.4051e-17
MAPKAPK2	1q32.1	0.371351	1.40742e-18	1.44178e-17
CCDC69	5q33.1	0.371333	1.41307e-18	1.44682e-17
MGAT5B	17q25.2	0.37131	1.42061e-18	1.4538e-17
RECK	9p13.3	0.371229	1.44691e-18	1.47996e-17
ITGA6	2q31.1	-0.371224	1.44848e-18	1.48081e-17
GUF1	4p12	-0.371153	1.47214e-18	1.50422e-17
POC1B	12q21.33	-0.371087	1.49437e-18	1.52616e-17
SMIM15	5q12.1	-0.371044	1.509e-18	1.54032e-17
KCNMA1	10q22.3	0.370998	1.52507e-18	1.55593e-17
SGO1	3p24.3	-0.370934	1.54722e-18	1.57772e-17
VIPR2	7q36.3	0.370901	1.55907e-18	1.589e-17
SRP9	1q42.12	-0.370874	1.56867e-18	1.59797e-17
ZNF774	15q26.1	-0.370509	1.70401e-18	1.73495e-17
TM6SF1	15q25.2	0.370408	1.74343e-18	1.77419e-17
CCL14	17q12	0.370366	1.76e-18	1.79014e-17
CHRNB4	15q25.1	0.370316	1.78016e-18	1.80972e-17
LOC283731	15q24.1	0.370289	1.79106e-18	1.81988e-17
QKI	6q26	0.370174	1.83857e-18	1.8672e-17
PIEZO2	18p11.22-p11.21	0.370159	1.84455e-18	1.87233e-17
ISYNA1	19p13.11	0.370152	1.84769e-18	1.87457e-17
ZFP92	Xq28	0.370143	1.85139e-18	1.87737e-17
THAP6	4q21.1	-0.370064	1.88463e-18	1.91011e-17
PABPC5	Xq21.31	0.369967	1.92665e-18	1.95171e-17
PLXNA1	3q21.3	0.369866	1.97107e-18	1.99569e-17
TSPAN11	12p11.21	0.369831	1.98691e-18	2.01071e-17
SGO2	2q33.1	-0.369742	2.02728e-18	2.05053e-17
FADS2	11q12.2	0.369726	2.03456e-18	2.05685e-17
MRPS35	12p11.22	-0.369429	2.17581e-18	2.19855e-17
GABARAPL1	12p13.2	0.369422	2.17951e-18	2.20117e-17
ZNRF2	7p14.3	-0.36929	2.24549e-18	2.26667e-17
SCN7A	2q24.3	0.369231	2.27549e-18	2.2958e-17
TRAF1	9q33.2	0.369127	2.32939e-18	2.34899e-17
AFTPH	2p14	-0.369055	2.36754e-18	2.38626e-17
SLAMF9	1q23.2	0.368835	2.48846e-18	2.50687e-17
COMMD8	4p12	-0.368728	2.54897e-18	2.56654e-17
CR1	1q32.2	0.368453	2.71205e-18	2.72936e-17
NARS2	11q14.1	-0.368426	2.72821e-18	2.74425e-17
TRMT10C	3q12.3	-0.368299	2.80724e-18	2.82233e-17
AGPAT4	6q26	0.368199	2.87124e-18	2.88522e-17
GRIA3	Xq25	0.368169	2.89059e-18	2.9032e-17
ITPKB	1q42.12	0.368139	2.91024e-18	2.92147e-17
PDE6G	17q25.3	0.368126	2.91885e-18	2.92865e-17
NCOR2	12q24.31	0.368107	2.93144e-18	2.93981e-17
HSPB1	7q11.23	0.368043	2.97381e-18	2.98081e-17
ZCCHC18	Xq22.2	0.367962	3.02875e-18	3.03436e-17
SLC27A1	19p13.11	0.367885	3.08171e-18	3.08561e-17
[truncated: 18,018 more rows]

## Sheet: Venn diagram
Correlated Gene
CLMP
PNMA1
MMP2
SAMD4A
FAM219A
SMARCD3
CADM4
MYO9B
RTN1
DIRAS1
MAP3K3
TMEM132E
EVC
FFAR3
SERPINF1
SLC12A4
SLCO2B1
COL1A1
FOXP3
CAVIN3
LTBP4
CNPY4
NEFH
ROR2
GYPC
HDAC7
FNDC1
CD82
VAX2
SEC14L1
EMILIN1
COL18A1
TBC1D17
NPR1
ADAM23
PTPN5
LRRC8A
MAN2B1
EML3
CD53
LILRA6
IL18BP
FHL1
HK3
SCHIP1
OTOA
PDGFRB
EHBP1L1
DCTN1
CAMK2B
SEMA3G
FST
KIAA0930
UCN2
ANXA8
PELI3
LIMD2
DPYSL4
CASC10
SECTM1
EHD2
NCF1
PARD6G
HHIPL1
FOLR2
CDKN2B
MAP3K6
VAT1
SHANK3
SOCS3
PIANP
ABI3
DPP6
GRID1
GADD45B
DAAM2
FPR1
FMNL1
AMPH
PLBD2
OBSL1
PCDH12
TMEM255B
CSDC2
LRRC32
MRAS
AXL
CD276
CEND1
TCEAL2
ESAM
MFGE8
GPSM1
C1ORF216
ALOX5AP
APOC1P1
ITGBL1
CPXM1
NCAM2
PRKD2
GPR161
FAM225A
MXRA7
LAT
TPSB2
SKI
SHISA4
ARHGEF4
COMP
LILRA1
ABHD8
MAP3K12
FAM110D
SYT11
HTRA1
CHST12
VMO1
P2RX1
SLC15A3
TOX2
RHOG
ITGAX
GPR84
SRPX
SEPTIN3
MAPK11
TNFRSF18
SLC7A7
IL10RA
FBLN7
SLC1A3
ADAM8
HSPA7
FAM124A
CLIP3
SULF1
SIGLEC5
LRRN4CL
FAM168A
PHKG1
CLEC5A
MAF
DOK5
ADCY4
ADCY2
ZNF135
LMCD1
BCL6B
MARCO
DCHS1
UST
IGFBP3
C1QA
NINJ1
COL11A1
TREM1
SLIT2
ODF3B
PIK3R6
ANKRD13D
DENND6B
CGB8
KRBA1
SLC45A1
LBH
CHPF
ZBTB46
MAP7D1
TWIST1
ABTB1
ITGB5
TYMP
GGT5
APOC1
FLVCR2
MEDAG
ADAMTS7
VEGFB
ALPK2
LZTS2
TSPAN32
HSPB6
CHRDL1
MEX3B
C1QC
ITIH5
FHL3
MMRN2
NDST1
FAM20A
MSN
SH3RF3
GPNMB
EML1
APCDD1L
ADGRG3
MRVI1
PLTP
CTIF
MGAT1
FZD2
NOVA2
STMN3
APBB1
ARHGAP45
HMCN1
CD40
C11ORF68
RAET1G
IGFBP7
WTIP
ARL4C
PLEKHG2
FADS2
TENM3-AS1
FCGR1B
BMERB1
NLGN2
LLGL1
THBD
LTBP2
SV2B
PPM1M
COL6A2
DLG4
KLHDC8B
SPON1
EXOC3L2
ELN
SHANK1
CAPG
SLAMF8
ROBO1
CRISPLD1
CRLF1
WAS
TUB
ARHGEF18
MCAM
PPP1R12C
TTC7A
ISG15
ITGAM
PDPN
COL3A1
GLIS1
C1QTNF4
ADGRD1
B3GALT4
OSCAR
PECAM1
SEPTIN5
MAGED4B
CLDN5
PSAP
TGFB3
ADAM33
LILRB1
PLAAT3
INA
DGKI
MCOLN1
PERM1
CLEC14A
PLA2G5
TPP1
PNMA8B
HCN2
PLEKHN1
GRIK5
HAND1
RETN
TUBB6
NTN1
FCGR2C
CORO1A
EFEMP2
A1BG
AEBP1
CORIN
CD300LB
ISG20
PDZRN4
LYL1
NOS3
PANX2
RHBDF2
FGD5
SLC12A5
TMEM121
AQP1
GFAP
LYNX1
PCDH9
TUBG2
EXTL1
RBMS3
MAGEL2
MSLN
WWTR1
GAS7
TNFAIP2
MYO1F
PPM1F
PCSK5
GIMAP5
GPX3
SHISA2
WDR86
TIMP2
GPRC5B
HSD11B1
DDR2
CFP
MFNG
TMEM119
CASQ2
SIGLEC7
SNED1
AHNAK2
HAS1
NOTCH3
PTH1R
RFLNB
CALHM2
HOXB2
RASA3
ITPRIP
CLCF1
TNFAIP8L2
HEYL
ICAM5
ADD2
HLX
NDN
FBLN5
AMZ1
SPOCK1
FIBIN
PSTPIP1
CNTNAP1
HSPB1
ARRB2
CACNA2D1
ARRDC2
FGFR1
FXYD6
UNC5A
LRRN2
B3GAT1
SUSD2
CSF3R
HCST
TENM4
ZMYND15
CCN4
PRR16
LAIR1
GUCY1A1
GIMAP1
C3
SERPING1
LRRC4C
SBNO2
BCAM
ACTC1
AFAP1L1
ZNF467
LGI4
NACAD
CALHM5
MFAP5
CD300A
VASH1
CLEC3B
CBARP
PHF1
STON1
TNFSF12
FN1
CBX6
SHFL
GPR132
RIMBP3
SORCS2
GNAO1
MMP23B
TMEM140
NIPAL4
NUAK1
LAMB3
RRAD
RASSF4
CTSB
RILPL1
NGFR
MEIS1
BMP8A
CACNA1H
CCL14
TUBA1A
SELP
SOX10
DSE
DPP7
SPP1
GLI1
IGFLR1
ENO2
LHFPL6
ADAMTSL4
MAP1A
IL21R
PRDM6
RUNX1T1
IL4I1
CTSK
KCNN3
PRF1
LST1
TCF15
MXRA5
RAMP3
TSPYL5
ADGRE2
GAP43
CDR2L
SPATC1
PDZD7
PIK3CD
CHST2
TNFRSF8
PTGIR
ZBTB4
CPZ
COL8A1
LINC02381
NRROS
CD68
PLXND1
EFEMP1
CYTH4
PCDHB6
GALNT15
MMP11
SDS
IFFO1
MDGA1
ADARB1
CNN2
COL5A3
COL4A2
C1S
TCF7L1
ZNF835
PALM
SYNE3
PCDHGB7
FLJ16779
PSD
LILRB3
SPI1
PLAT
RASL12
PPFIA2
BOK
THBS4
FSCN1
KIF17
SIRPA
IGFBP6
ARHGEF15
SLC37A2
SELPLG
C1QTNF6
SLC39A13
HSPA12B
FEZ1
DIRC3
KCTD11
SCN1B
VAMP5
AKR1B1
FOXS1
ZNF423
CHST7
NID2
FZD8
ZNF853
EGLN2
ROBO3
PTPRN
CRMP1
FBXL7
IL1RN
MAFB
TWIST2
KANK2
EMILIN2
DZIP1L
LOX
IQSEC3
CCN1
PDCD1
SPSB4
AGAP3
SPSB1
TPM2
STX1B
LMF2
COLGALT1
NHSL2
SLC24A3
TGFB1I1
ITGA7
RSPO3
TSPAN4
TPST1
SEMA6B
HSPB7
CNNM2
SPTBN4
LDOC1
ADAM11
PEAR1
PLAUR
DEPP1
KCNJ8
HSD17B6
EVL
CFD
SCARF1
SLC6A17
S1PR3
EFS
TSPAN11
COL22A1
PWWP3A
MSC
CILP
HOMER3
DOCK2
SYNPO2
NLRP3
GNAI2
ARHGAP30
TMEM86A
LOC100126784
MEOX1
P3H1
XIRP1
CSF1
C10ORF55
ULK1
EFHD1
COPZ2
ADORA2A
KCNH2
KLHDC7B
RASGRP2
NRP2
CDH2
FLNC
CAVIN1
C4A
SIGLEC14
HLA-DPB2
KIAA1549L
CTF1
PIM1
EGFL7
NDUFA4L2
RTL5
FES
CCN2
SNAP25
LILRA2
RAMP1
CNRIP1
NALCN
RTN4RL2
AP1M1
TNNI2
CD7
STX11
TAFA5
FBXO17
CHST14
GAMT
NOX4
MCHR1
TBX1
KCNG2
SALL2
OPRL1
SFRP4
AGTR1
JPH4
TRIM9
CTSD
JCAD
GLI3
RBPMS2
KCNK12
MEIS3
HEG1
SNAI3
CCDC8
VIPR2
SSPO
JAG2
CD34
WDR81
ENG
WBP1L
CGB7
TYROBP
RARA
PDE2A
TUBB2A
YPEL4
SERPINH1
FAP
EBF4
INHBA
LOXL2
RARRES2
ADAMTS1
P2RY6
CADM3
CYGB
GPR4
SGCA
EVA1B
DLK2
CYS1
DOK3
DENND3
TBC1D10C
IFI30
2021-03-02
PRKD1
SOX8
ICAM1
PCDHGB5
THBS2
GPR146
GRN
CHRM2
LILRB5
ARHGEF1
CYP26B1
CCL21
SERPINE1
ACTG2
INKA1
CDH23
USHBP1
RNF121
SPINK6
MEG3
SARDH
ANGPTL2
CD300LF
LY6E
PDLIM3
EYA4
FCGR1CP
ITGB3
F2RL3
ADAMTS10
COL10A1
CERCAM
FZD1
LAMA4
ZNF385A
IGFBP4
GUCA1A
CD300E
GEM
TM6SF2
SLC4A11
SLC38A7
PCED1B-AS1
ECSCR
ASB2
N4BP3
PLSCR3
ABCA3
ITGA5
LDB3
NTRK1
CPXM2
HS3ST3A1
SIRPB2
FGR
MSRB3
PHYHIP
PDLIM2
TNS3
ZFYVE1
SNX33
SLC26A10
RUNX3
C5AR1
A2M
RELT
VKORC1
VGLL3
GFPT2
PODN
ISM1
APOE
CDIPT
GAS2L1
KLHL30
RNF166
NAALADL1
PXDN
FCN1
TNXB
C1QL1
A4GALT
BIRC7
CHST11
IRS1
NUCB1
SEPTIN4
RASIP1
GLIS2
PILRA
ECEL1
CMTM3
TPBG
VSIR
ATP10A
FAM225B
PLPP7
CHRM4
SFRP2
BRD4
HRH2
CCM2L
UBTD1
PCDHGB4
LDLRAD2
APBA2
TCF21
SLA
JPH2
KLHL21
GSDME
KLF2
IRF7
NAB2
SHISAL1
C20ORF194
OSM
LYPD3
PCDHGA5
SIGLEC1
CD93
MGP
FLI1
MAB21L2
ZBTB47
RABAC1
ITGB2
CD72
ELL
CDH11
GIMAP6
C1ORF162
ARHGAP10
BGN
THEMIS2
SLC11A1
SH3GL1
PCDHGA4
GPM6A
SFXN3
PDE6G
ZSWIM4
KRT86
PRRX2
ADAMTS12
PLXNA4
C16ORF86
SPEG
PARVG
GPIHBP1
STARD8
FNDC4
PCED1B
GSC
CCL18
TAFA1
ELFN2
MIER2
DHH
AGRN
PRPH2
HIC1
MOV10L1
MMP14
TREM2
THSD7A
C19ORF38
PACS1
LRFN1
STAB1
ARMC9
CHRDL2
CNTN1
MEOX2
EPYC
KRT16
FBLN2
ROBO4
THBS1
CRIP2
CCDC136
PRX
SNCG
PTPN6
RHOJ
PRPH
SNAPC2
RASGRP4
GAS1
STK32B
HAND2-AS1
VCAN
SYDE1
CYP27C1
UBE2E2
MYL9
EHD1
CYBC1
KCTD8
HS3ST2
ISLR2
SV2A
ZNF668
IL17B
PLEKHF1
MASP1
PREX1
MAPKBP1
TRIM46
LCAT
ARHGEF25
POMC
DCN
ACTN1
PDE1B
FAM20C
BNC2
PCOLCE2
MT2A
HSD17B14
SAMD4B
FLT4
RTL8B
COL1A2
AKT3
LTBP3
NDEL1
KCNE4
ALPL
COL12A1
CHST3
ACKR3
FAM171A2
HECW1
HOPX
CDIP1
RCN3
PTGER3
RNF122
CHRNE
NCF1B
HSPB8
ADGRB2
ZNF385D
FAM43B
KCNE1
CD4
UNC5B
NUDT10
PRR29
ST6GALNAC5
JAM3
FCGR2B
PDLIM7
TIMP3
MXRA8
NFATC1
ABHD4
B3GNT9
SLC35F6
UAP1L1
HAGHL
ANKRD35
FAM89B
OSMR
CYP21A2
CRYAB
PTHLH
NCF2
SUPT5H
PI4K2A
NACC2
CCDC102A
TMCC2
TBXA2R
ISL2
BCL9L
OLFM1
TSHZ2
ZNF366
EFNB3
MCEMP1
LRRC25
MFRP
SCNN1D
SLC43A3
ILK
RASA4
GJA4
TRPV2
ENDOV
GSN
EGR2
VEGFC
ZBTB16
PDGFB
VIM
LZTS1
ADAMTS4
SLIT3
HELZ2
ADAMTS14
HSPA6
SPHK1
GPR176
MYH11
MPP2
TNK2
DIPK1B
H19
SOX17
MRC2
SEMA7A
TIE1
LRRC15
PCGF2
TNS1
CAMK1G
PCDHGA12
GREM1
NUMBL
ARHGAP23
INSYN1
POPDC2
SPRED3
EPOR
PODNL1
L1CAM
CD163
CD37
DPT
PCDHB7
LATS2
LSP1
ALOX15B
PTGDS
STX1A
CDO1
FRMD8
CNIH2
S1PR1
CIC
SYT3
SAMD14
HOXC9
SDK1
CCDC80
FADS3
CST6
EHD3
CAV1
MRTFA
TMEM109
ZNF319
DBN1
LINC00957
C1QB
LOXL3
PKN1
SPON2
LIN37
DNAJB5
DPEP2
SMG6
TLR9
ITGA11
MARK4
AMOTL1
KLK10
NFKBIE
NOG
PPP2R2B
ARHGEF17
MMP25
RADIL
COL6A3
CRTAC1
PIP5KL1
COL6A1
EXOC3L1
SPARC
COL5A1
CTSZ
PLEKHM2
PYGM
PRICKLE1
PPP1R18
CTHRC1
SCN2B
RELN
CSF1R
NAGK
CRISPLD2
PLXDC1
SH2D5
CDH5
P3H3
FOSL1
NPTXR
TTC7B
DPYSL3
GPC1
PTGIS
KCTD1
MLC1
AHDC1
TMEM151A
ADAM12
CSPG4
NCF1C
ADCY7
PPP1R14A
GJD3
TLN1
MITF
LILRB2
KIRREL1
CASTOR2
PCOLCE
S1PR2
LIMS2
PIK3R5
CNN1
SIGLEC9
SIX5
PNMA6A
DYSF
SLC27A3
PLEKHO1
MAPK12
SIPA1
MEIS2
PCDH7
FAM167B
NFKB2
P4HA3
ADAM19
ADAMTS16
MRGPRF
HVCN1
LTBP1
RYR1
HES7
TP73-AS1
ADAMTS2
PNPLA6
KRT17
LOXL1
PRRX1
HCK
SNAI1
CGB3
NTM
PCBP3
GALNT17
COL5A2
CHST10
BRSK1
THY1
HAND2
ANTXR1
KANK3
RASAL3
WNT9A
FAM78A
FCGR3A
RNF150
USP11
RRAS
PLEKHO2
CALB2
SH2D3C
CAND2
TGFB1
SCARF2
NATD1
MDFI
PIP5K1C
NNMT
IGFBP5
NRTN
COLEC12
MEGF6
LSAMP
FGD2
OLFM2
CD14
KLHDC8A
PLPP4
PPP1R13L
HMOX1
NXN
CRABP2
GATA3
SLC2A14
RIPOR1
FOXC2
HS3ST3B1
ACP5
PGF
ISLR
DKK3
TSKS
NKAIN4
C14ORF132
MYLK
GPBAR1
WNT2
CSMD2
SAMD11
PDLIM4
SLC2A6
CLSTN3
TENM3
HLA-DPB1
GABRD
TRPV4
EMP3
BMP1
MFAP2
GALNT14
RAB34
CCDC184
TMEM200B
CYB5R3
VASN
SGCD
COL4A1
GLI2
MNT
LOXL4
NLRP1
RELB
LAMB2
MAGED4
GRIN3B
ZNF512B
ZNF469
ANKRD53
PTPRM
TMEM59L
IGSF9B
CHRNA3
NDRG4
DOK2
HAPLN3
FCGR1A
BOC
PTPRU
ATP8B3
CPT1C
CLEC11A
HAMP
PCDHB5
PLVAP
GPR68
PRELP
COL8A2
PMP22
CCN5
WFDC1
TCN2
GJA5
SOX18
SYNGR1
REEP2
YPEL3
APC2
ZBTB17
BEAN1
ADGRB1
NAT14
C3ORF18
PLAU
MATK
C1R
TICAM1
PLCB2
TMEM204
KCTD15
PRAM1
GPR162
NXPH3
TGM2
BASP1
KCND1
UCHL1
ATP8B2
RFTN1
GDF6
CHST1
LGALS1
ALK
COL15A1
GPR173
DACT3
EVC2
FLT3LG
SLC66A2
LILRB4
FOXC1
THBS3
TEAD3
C3AR1
CGB5
RNF215
SLC4A3
FOXD3
TBX2
SYPL2
NTNG2
ADCY5
LRFN3
CFH
TRO
METRN
APLNR
PAPPA
CTXN1
RGS19
KIAA1755
APLP1
TCEA2
TNFRSF4
AOC3
STARD3
LRRC29
FBLN1
HSPB2
CD248
SIRPB1
LMOD1
LTB
KCNMB1
DES
RSPO1
ZSWIM8
KIF5A
MYO5A
TBKBP1
VWF
VTN
HTRA3
LAT2
VSIG4
NTRK3
FBN1
RAB31
AIP
DIPK2B
LAMA5
ZNF521
COL13A1
NFAM1
CORO6
ADGRA2
ISYNA1
LAMP5
KIFC3
TAGLN
ARSI
TPSAB1
NMUR1
SORCS1
MFAP4
PTPRS
TNC
LAYN
MN1
SLC22A17
ARHGAP9
GRASP
PLXDC2
ACKR1
FMNL3
KCNAB2
SEMA6C
PLA2G15
TSHZ3
IGDCC4
SASH3
WNT10A
COL14A1
LRRC4B
RAB3IL1
PCDH10
CTSL
IGLON5
FOXF1
TTYH2
CD81
BICC1
KCNK13
MMP17
INMT
COX7A1
OLFML2B
MFSD12
NOTCH4
RGS9
SLC49A3
PLPPR2
PTAFR
PCDHB3
CHRD
HEY2
LAPTM5
LOC388242
FCN3
NPTX1
PLD3
EPHB6
MYO1G
STAC
RGMA
CNP
PPP1R3C
ABLIM3
LTC4S
RAMP2
PDZD4
REM1
ACTA2
SYNPO
RIMBP3C
KCNJ15
OTOAP1
FAM110B
FLNA
FAM180A
SIN3B
CSF2RB
PTCH2
MMP9
