# Supplementary material for: The cytoplasmic expression of FSTL3 correlates with colorectal cancer progression, metastasis status and prognosis
Source: J Cell Mol Med. 2023 Feb 18;27(5):672–86. doi: 10.1111/jcmm.17690 (PMC9983317; doi:10.1111/jcmm.17690)
Supplement: Supplementary file 14 — Table S7. [file JCMM-27-672-s002.xlsx]

## Sheet: Supplementary Table 5
Supplementary Table 7. Potential signaling hallmarks associated with FSTL3 involvement in COAD progression
© 2000-2021 QIAGEN. All rights reserved.
Ingenuity Canonical Pathways	-log(p-value)	Ratio	Molecules
Axonal Guidance Signaling	20.5	0.176	ABLIM3,ADAM11,ADAM12,ADAM19,ADAM23,ADAM33,ADAM8,ADAMTS1,ADAMTS10,ADAMTS12,ADAMTS14,ADAMTS16,ADAMTS2,ADAMTS4,ADAMTS7,AKT3,ARHGEF15,BMP1,BMP8A,ECEL1,EFNB3,EPHB6,FES,FZD1,FZD2,FZD8,GLI1,GLI2,GLI3,GLIS1,GLIS2,GNAI2,GNAO1,ITGA11,ITGA5,ITGA7,ITGAM,ITGAX,ITGB2,ITGB3,ITGB5,L1CAM,LRRC4C,MMP11,MMP14,MMP17,MMP2,MMP23B,MMP25,MMP9,MRAS,MYL9,NFATC1,NGFR,NRP2,NTN1,NTNG2,NTRK1,NTRK3,PAPPA,PDGFB,PGF,PIK3CD,PIK3R5…
Signaling by Rho Family GTPases	12.2	0.183	ACTA2,ACTC1,ACTG2,ARHGEF1,ARHGEF15,ARHGEF17,ARHGEF18,ARHGEF4,CDH11,CDH2,CDH23,CDH5,DES,GFAP,GNAI2,GNAO1,ITGA11,ITGA5,ITGA7,ITGAM,ITGAX,ITGB2,ITGB3,ITGB5,MAP3K12,MAPK12,MRAS,MSN,MYL9,MYLK,NCF1,NCF2,NFKB2,NOX4,PIK3CD,PIK3R5,PIK3R6,PIP5K1C,PIP5KL1,PKN1,PPP1R12C,RELB,RHOG,RHOJ,SEPTIN3,SEPTIN4,SEPTIN5,VIM,WAS
Regulation Of The Epithelial Mesenchymal Transition In Development Pathway	7.04	0.23	FZD1,FZD2,FZD8,GLI1,GLI2,GLI3,GLIS1,GLIS2,GSC,JAG2,LOX,NFKB2,PTCH2,RELB,SNAI1,TCF7L1,TWIST1,WNT10A,WNT2,WNT9A
Regulation of the Epithelial-Mesenchymal Transition Pathway	7.03	0.164	AKT3,CDH2,FGFR1,FOXC2,FZD1,FZD2,FZD8,GSC,JAG2,LOX,MMP2,MMP9,MRAS,NFKB2,NOTCH3,NOTCH4,PARD6G,PDGFRB,PIK3CD,PIK3R5,PIK3R6,RELB,RRAS,SNAI1,TCF7L1,TGFB1,TGFB3,TWIST1,TWIST2,WNT10A,WNT2,WNT9A
Colorectal Cancer Metastasis Signaling	6.46	0.141	ADCY2,ADCY4,ADCY5,ADCY7,AKT3,FZD1,FZD2,FZD8,GNAI2,GNAO1,MAPK12,MMP11,MMP14,MMP17,MMP2,MMP23B,MMP25,MMP9,MRAS,NFKB2,PGF,PIK3CD,PIK3R5,PIK3R6,PTGER3,RELB,RHOG,RHOJ,RRAS,TCF7L1,TGFB1,TGFB3,TLR9,VEGFB,VEGFC,WNT10A,WNT2,WNT9A
Molecular Mechanisms of Cancer	6.26	0.119	ADCY2,ADCY4,ADCY5,ADCY7,AKT3,APC2,ARHGEF1,ARHGEF15,ARHGEF17,ARHGEF18,ARHGEF4,BMP1,BMP8A,CAMK2B,CDKN2B,DHH,FZD1,FZD2,FZD8,GLI1,GNAI2,GNAO1,HDAC7,IRS1,ITGA11,ITGA5,ITGA7,ITGAM,ITGAX,ITGB2,ITGB3,ITGB5,MAPK11,MAPK12,MRAS,NFKB2,NFKBIE,PIK3CD,PIK3R5,PIK3R6,PLCB2,PRKD1,PTCH2,RELB,RHOG,RHOJ,RRAS,TGFB1,TGFB3,WNT10A,WNT2,WNT9A,ZBTB17
