# Supplementary material for: The cytoplasmic expression of FSTL3 correlates with colorectal cancer progression, metastasis status and prognosis
Source: J Cell Mol Med. 2023 Feb 18;27(5):672–86. doi: 10.1111/jcmm.17690 (PMC9983317; doi:10.1111/jcmm.17690)
Supplement: Supplementary file 15 — Table S8. [file JCMM-27-672-s013.csv]

Supplementary Table 8. Comparison of expression levels of FSLT3 and TGF-�]1 in CRC cells
DepMap ID	FSTL3 Copy Number Copy Number (Absolute)	TGFB1 Copy Number Copy Number (Absolute)	filter	Cell Line Name	Primary Disease	Lineage	2 Lineage
ACH-000007	2	2	colorectal	LS513	Colon/Colorectal Cancer	Colorectal	Colorectal Adenocarcinoma
ACH-000009	1	1	colorectal	C2BBE1	Colon/Colorectal Cancer	Colorectal	Colorectal Adenocarcinoma
ACH-000202	2	2	colorectal	COLO320	Colon/Colorectal Cancer	Colorectal	Colorectal Adenocarcinoma
ACH-000236	3	3	colorectal	SW1417	Colon/Colorectal Cancer	Colorectal	Colorectal Adenocarcinoma
ACH-000249	2	2	colorectal	CL11	Colon/Colorectal Cancer	Colorectal	Colorectal Adenocarcinoma
ACH-000252	3	3	colorectal	LS1034	Colon/Colorectal Cancer	Colorectal	Colorectal Adenocarcinoma
ACH-000296	2	3	colorectal	OUMS23	Colon/Colorectal Cancer	Colorectal	Colorectal Adenocarcinoma
ACH-000342	2	2	colorectal	CL14	Colon/Colorectal Cancer	Colorectal	Colorectal Adenocarcinoma
ACH-000350	2	2	colorectal	COLO678	Colon/Colorectal Cancer	Colorectal	Colorectal Adenocarcinoma
ACH-000360	2	2	colorectal	NCIH508	Colon/Colorectal Cancer	Colorectal	Caecum Adenocarcinoma
ACH-000381	4	3	colorectal	T84	Colon/Colorectal Cancer	Colorectal	Colorectal Adenocarcinoma
ACH-000400	3	3	colorectal	SKCO1	Colon/Colorectal Cancer	Colorectal	Colorectal Adenocarcinoma
ACH-000403	3	3	colorectal	NCIH747	Colon/Colorectal Cancer	Colorectal	Colorectal Adenocarcinoma
ACH-000412	2	2	colorectal	SNU1197	Colon/Colorectal Cancer	Colorectal	Colorectal Adenocarcinoma
ACH-000421	1	2	colorectal	SW837	Colon/Colorectal Cancer	Colorectal	Colorectal Adenocarcinoma
ACH-000467	3	3	colorectal	HCC56	Colon/Colorectal Cancer	Colorectal	Colorectal Adenocarcinoma
ACH-000470	3	3	colorectal	SW1463	Colon/Colorectal Cancer	Colorectal	Colorectal Adenocarcinoma
ACH-000489	2	2	colorectal	SW1116	Colon/Colorectal Cancer	Colorectal	Colorectal Adenocarcinoma
ACH-000491	2	2	colorectal	NCIH716	Colon/Colorectal Cancer	Colorectal	Colorectal Adenocarcinoma
ACH-000501	3	5	colorectal	LS123	Colon/Colorectal Cancer	Colorectal	Colorectal Adenocarcinoma
ACH-000532	2	2	colorectal	SNU61	Colon/Colorectal Cancer	Colorectal	Colorectal Adenocarcinoma
ACH-000552	2	4	colorectal	HT29	Colon/Colorectal Cancer	Colorectal	Colorectal Adenocarcinoma
ACH-000565	2	2	colorectal	RCM1	Colon/Colorectal Cancer	Colorectal	Colorectal Adenocarcinoma
ACH-000651	2	2	colorectal	SW620	Colon/Colorectal Cancer	Colorectal	Colorectal Adenocarcinoma
ACH-000680	3	4	colorectal	SW948	Colon/Colorectal Cancer	Colorectal	Colorectal Adenocarcinoma
ACH-000683	2	3	colorectal	SNU503	Colon/Colorectal Cancer	Colorectal	Colorectal Adenocarcinoma
ACH-000708	2	2	colorectal	SNU283	Colon/Colorectal Cancer	Colorectal	Colorectal Adenocarcinoma
ACH-000722	3	3	colorectal	SNUC1	Colon/Colorectal Cancer	Colorectal	Colorectal Adenocarcinoma
ACH-000798	2	2	colorectal	CL40	Colon/Colorectal Cancer	Colorectal	Colorectal Adenocarcinoma
ACH-000820	2	2	colorectal	SW403	Colon/Colorectal Cancer	Colorectal	Colorectal Adenocarcinoma
ACH-000842	2	3	colorectal	SW480	Colon/Colorectal Cancer	Colorectal	Colorectal Adenocarcinoma
ACH-000895	2	2	colorectal	CL34	Colon/Colorectal Cancer	Colorectal	Colorectal Adenocarcinoma
ACH-000926	2	2	colorectal	HT55	Colon/Colorectal Cancer	Colorectal	Colorectal Adenocarcinoma
ACH-000935	2	2	colorectal	MDST8	Colon/Colorectal Cancer	Colorectal	Colorectal Adenocarcinoma
ACH-000943	2	2	colorectal	RKO	Colon/Colorectal Cancer	Colorectal	Colorectal Adenocarcinoma
ACH-000950	2	2	colorectal	LOVO	Colon/Colorectal Cancer	Colorectal	Colorectal Adenocarcinoma
ACH-000955	2	2	colorectal	SNU407	Colon/Colorectal Cancer	Colorectal	Colorectal Adenocarcinoma
ACH-000957	2	2	colorectal	LS180	Colon/Colorectal Cancer	Colorectal	Colorectal Adenocarcinoma
ACH-000958	2	2	colorectal	SW48	Colon/Colorectal Cancer	Colorectal	Colorectal Adenocarcinoma
ACH-000959	2	2	colorectal	SNUC4	Colon/Colorectal Cancer	Colorectal	Colorectal Adenocarcinoma
ACH-000963	2	2	colorectal	CCK81	Colon/Colorectal Cancer	Colorectal	Colorectal Adenocarcinoma
ACH-000967	2	2	colorectal	SNUC2A	Colon/Colorectal Cancer	Colorectal	Colorectal Adenocarcinoma
ACH-000969	2	2	colorectal	KM12	Colon/Colorectal Cancer	Colorectal	Colorectal Adenocarcinoma
ACH-000970	2	2	colorectal	SNUC5	Colon/Colorectal Cancer	Colorectal	Colorectal Adenocarcinoma
ACH-000971	2	2	colorectal	HCT116	Colon/Colorectal Cancer	Colorectal	Colorectal Adenocarcinoma
ACH-000982	2	2	colorectal	GP2D	Colon/Colorectal Cancer	Colorectal	Colorectal Adenocarcinoma
ACH-000985	3	3	colorectal	LS411N	Colon/Colorectal Cancer	Colorectal	Colorectal Adenocarcinoma
ACH-000986	2	2	colorectal	HT115	Colon/Colorectal Cancer	Colorectal	Colorectal Adenocarcinoma
ACH-000989	2	2	colorectal	SNU175	Colon/Colorectal Cancer	Colorectal	Colorectal Adenocarcinoma
ACH-000991	2	2	colorectal	SNU81	Colon/Colorectal Cancer	Colorectal	Colorectal Adenocarcinoma
ACH-000997	2	2	colorectal	HCT15	Colon/Colorectal Cancer	Colorectal	Colorectal Adenocarcinoma
ACH-000998	2	2	colorectal	CW2	Colon/Colorectal Cancer	Colorectal	Colorectal Adenocarcinoma
ACH-000999	2	2	colorectal	SNU1040	Colon/Colorectal Cancer	Colorectal	Colorectal Adenocarcinoma
ACH-001039	2	3	colorectal	COLO205	Colon/Colorectal Cancer	Colorectal	Colorectal Adenocarcinoma
ACH-001061	2	2	colorectal	DLD1	Colon/Colorectal Cancer	Colorectal	Colorectal Adenocarcinoma
ACH-001091	2	2	colorectal	HRT18	Colon/Colorectal Cancer	Colorectal	Colorectal Adenocarcinoma
