# Supplementary material for: The cytoplasmic expression of FSTL3 correlates with colorectal cancer progression, metastasis status and prognosis
Source: J Cell Mol Med. 2023 Feb 18;27(5):672–86. doi: 10.1111/jcmm.17690 (PMC9983317; doi:10.1111/jcmm.17690)
Supplement: Supplementary file 16 — Table S9. [file JCMM-27-672-s014.xlsx]

## Sheet: Axonal Guidance Signaling
Supplementary Table 9. Molecules involved in EMT-related signaling
© 2000-2021 QIAGEN. All rights reserved.
Upstream Regulator	Molecule Type	p-value of overlap	Target Molecules in Dataset	Mechanistic Network
SP1	transcription regulator	1e-09	ADAMTS1,FES,GNAI2,ITGAM,ITGAX,ITGB3,ITGB5,MMP11,MMP14,MMP2,MMP9,NGFR,NTRK1,PDGFB,RRAS,WNT9A	27 (6)
RUNX3	transcription regulator	2.39e-09	FZD2,GLI2,ITGAM,ITGAX,ITGB5,MMP2,MMP9,PAPPA,SLIT2
NOSTRIN	transcription regulator	1.62e-07	ITGA5,ITGB3,MMP2,MMP9,PGF
CTNNB1	transcription regulator	1.73e-07	BMP1,GLI1,GLI2,GLI3,GNAO1,ITGB2,L1CAM,MMP14,MMP2,MMP23B,MMP9,NFATC1,NGFR,NRP2,NTN1,PTCH2,WNT2	36 (16)
HIF1A	transcription regulator	3.27e-07	ADAMTS1,FZD2,ITGA5,ITGB2,ITGB3,ITGB5,L1CAM,MMP2,MMP9,PDGFB,PGF,VEGFC	45 (18)
TP73	transcription regulator	6.92e-07	ADAM19,ADAM23,ITGA5,ITGAX,MMP14,MMP2,MMP23B,NTRK1,PDGFB,VEGFC,WNT10A
KLF11	transcription regulator	9.59e-07	ADAMTS1,ITGB3,ITGB5,MMP14,MMP2,MMP9,PDGFB
TP53	transcription regulator	1.43e-06	ADAM12,ADAM8,AKT3,BMP1,GLI2,GNAI2,ITGB5,MMP2,MMP23B,MMP9,MYL9,PAPPA,PDGFB,PIK3CD,PIK3R5,PRKD1,ROBO1,UNC5A,UNC5B,VEGFB,WNT10A,WNT2,WNT9A	35 (4)
HMGB2	transcription regulator	3.24e-06	FZD2,GLI3,MMP14,VEGFC
TWIST1	transcription regulator	4.61e-06	ADAMTS1,GLI1,ITGB3,ITGB5,MMP2,PRKD1,UNC5B
MEOX2	transcription regulator	1.71e-05	ITGB3,ITGB5,MMP14,VEGFC
SMAD3	transcription regulator	1.74e-05	ADAM12,FZD8,GLI1,GLI2,ITGB5,MMP9,PDGFB,VEGFC	54 (17)
GLI1	transcription regulator	2.53e-05	GLI1,GLI2,MMP11,MMP2,MMP9,PTCH2,VEGFC	19 (3)
ID2	transcription regulator	3.1e-05	ITGB3,ITGB5,MMP2,NFATC1,NGFR,PIK3R5,TUBA1A
SNAI1	transcription regulator	4.12e-05	GLI1,GLI2,L1CAM,MMP14,MMP9,WAS	28 (9)
SMAD2	transcription regulator	5.92e-05	ADAM12,MMP2,MMP9,PDGFB,VEGFC	31 (8)
HOXD3	transcription regulator	6.55e-05	ITGA5,ITGB3,MMP2
SOX9	transcription regulator	6.78e-05	ADAMTS1,ADAMTS10,ADAMTS14,FZD2,NFATC1
RUNX1	transcription regulator	7.39e-05	ITGB2,ITGB3,MYL9,NTRK1,PIK3CD,PLXND1,UNC5B
RRP1B	transcription regulator	7.73e-05	ITGB2,ITGB5,MRAS,PRKD1,VEGFC
CEBPA	transcription regulator	8.25e-05	FZD1,GLI1,ITGAM,ITGAX,ITGB5,NFATC1,PIK3CD,PLXND1,TUBB2A
NOTCH1	transcription regulator	0.000101	ADAM19,GLI1,GLI2,ITGAM,MMP2,NGFR,PDGFB	29 (6)
FOXC2	transcription regulator	0.000102	ITGB3,ITGB5,MMP2,MMP9	25 (7)
ID3	transcription regulator	0.000142	ITGB3,MMP2,MMP9,NFATC1,PIK3R5,SEMA7A
STAT3	transcription regulator	0.000231	ITGAM,ITGB2,MMP2,MMP9,MRAS,NFATC1,NRP2,PDGFB,VEGFC,WAS	34 (13)
ETS1	transcription regulator	0.00029	ITGAM,ITGB2,ITGB3,MMP2,MMP9,WAS	26 (7)
FOXM1	transcription regulator	0.000301	FZD1,ITGA5,MMP2,MMP9,PTCH2	37 (9)
HLX	transcription regulator	0.000302	PAPPA,SEMA3G,UNC5B
SS18	transcription regulator	0.000392	NFATC1,NGFR,PDGFB
TCL1A	transcription regulator	0.000437	ITGAM,ITGB2,MMP9,SEMA7A	34 (5)
HDAC10	transcription regulator	0.00055	MMP2,MMP9	19 (4)
ZGPAT	transcription regulator	0.000686	PDGFB,VEGFB
HOXB5	transcription regulator	0.000686	ITGB3,MMP2
MTF1	transcription regulator	0.000836	MMP9,PGF
MEOX1	transcription regulator	0.000836	GLI1,GLI2
KLF2	transcription regulator	0.000899	ITGB2,ITGB3,ITGB5,MMP14,PGF	26 (5)
FOXO4	transcription regulator	0.00097	ITGAM,ITGB2,MMP9,NRP2
EGR3	transcription regulator	0.000974	NGFR,PLXND1,SLIT2
GLI2	transcription regulator	0.00111	GLI1,GLI2,MMP9,NTN1
MED16	transcription regulator	0.00118	MMP2,MMP9	18 (5)
PIAS3	transcription regulator	0.00137	MMP9,NFATC1
CEBPE	transcription regulator	0.00144	ITGAM,MMP2,MMP9
NKX3-1	transcription regulator	0.00144	FES,MMP23B,MMP9
NCOR2	transcription regulator	0.00167	MMP2,NFATC1,PDGFB	5 (2)
KLF5	transcription regulator	0.00175	MMP9,PDGFB,WNT10A
PURA	transcription regulator	0.0018	ITGAM,ITGAX
PITX2	transcription regulator	0.0019	FZD2,NGFR,WNT2,WNT9A
HOXC9	transcription regulator	0.00204	GLI3,MMP9
HTT	transcription regulator	0.00214	ADAM23,ADAMTS2,ADAMTS4,BMP1,GNAO1,MMP14,MMP2,NGFR,NTRK1	27 (4)
NEUROG1	transcription regulator	0.00221	ITGB3,MMP9,PAPPA
SNAI2	transcription regulator	0.00221	L1CAM,MMP14,MMP9	20 (6)
CUX1	transcription regulator	0.00221	ITGB2,MMP2,WNT10A
BARX2	transcription regulator	0.00228	L1CAM,MMP9
VHL	transcription regulator	0.00229	ITGA5,MMP14,PDGFB,VEGFC	26 (4)
SPDEF	transcription regulator	0.00262	FZD8,ITGA5,VEGFB
HDAC2	transcription regulator	0.00267	GLI1,MMP9,NFATC1,PDGFB
TCF4	transcription regulator	0.00282	ECEL1,ITGB3,ITGB5,NGFR,NTRK1,PIK3CD
ID1	transcription regulator	0.00284	MMP14,MMP2,MMP9	38 (9)
SIM2	transcription regulator	0.00311	MMP2,ROBO3
GABPB1	transcription regulator	0.00311	ITGB2,RRAS
DLX3	transcription regulator	0.00311	MMP9,PGF
EPAS1	transcription regulator	0.00315	ITGB3,L1CAM,MMP14,PDGFB,PGF
JUNB	transcription regulator	0.00339	ITGB3,MMP2,MMP9,VEGFC	41 (14)
SMAD7	transcription regulator	0.00339	ADAMTS2,ITGA7,MMP2,MMP9	19 (3)
PAX2	transcription regulator	0.00341	ITGB3,ROBO3
TFAP2C	transcription regulator	0.00357	MMP14,MMP2,MMP9	24 (6)
RBPJ	transcription regulator	0.00363	NFATC1,PDGFB,PGF,VEGFC
JUN	transcription regulator	0.0037	AKT3,ITGAM,MMP2,MMP9,NFATC1,VEGFC,WNT9A	26 (10)
SMARCA4	transcription regulator	0.00394	ABLIM3,GLI1,ITGA5,ITGA7,MMP2,NRP2,SEMA7A,WNT9A
PRDM4	transcription regulator	0.00397	ITGB2
CEP290	transcription regulator	0.00397	GLI3
SOX13	transcription regulator	0.00397	WNT2
BARX1	transcription regulator	0.00397	L1CAM
FOXF1	transcription regulator	0.00406	ITGA5,ITGB3
FOXC1	transcription regulator	0.00406	ITGB3,MMP9
LHX2	transcription regulator	0.00475	ROBO1,ROBO3
ERF	transcription regulator	0.00475	PTCH2,SEMA7A
CREBBP	transcription regulator	0.00494	ADAM12,GLI1,MMP11,MMP9,NTN1,NTRK3
YAP1	transcription regulator	0.0059	ADAMTS1,ITGA5,ITGB2,MYL9,PDGFB
FOXP3	transcription regulator	0.00599	AKT3,MMP2,MMP9,NTRK3
ZEB1	transcription regulator	0.00605	MMP2,MMP9,NRP2
GRHL2	transcription regulator	0.0063	MMP14,NRP2
TAF4	transcription regulator	0.00642	MMP2,VEGFC,WNT9A
MRTFA	transcription regulator	0.00658	ITGA5,MMP9,MYL9,WAS
SPI1	transcription regulator	0.00679	FES,ITGA5,ITGAM,ITGB2,MMP2
YBX1	transcription regulator	0.007	MMP2,PAPPA,PDGFB
SOX10	transcription regulator	0.00714	L1CAM,NGFR
ETV5	transcription regulator	0.00719	ITGA5,MMP14,MMP2	21 (4)
EGR1	transcription regulator	0.00734	GLI1,ITGAM,MMP14,MMP9	47 (14)
YY1	transcription regulator	0.00767	MMP2,NGFR,ROBO1,VEGFB,VEGFC
CEBPD	transcription regulator	0.00781	ITGAM,ITGAX,VEGFC
ZSCAN1	transcription regulator	0.00792	ADAMTS4
LIMD1	transcription regulator	0.00792	NFATC1
HOXC8	transcription regulator	0.0085	ADAM19,FZD2
ETV4	transcription regulator	0.00898	MMP14,MMP9
MYF6	transcription regulator	0.00913	MMP2,PDGFB,VEGFC
NFATC1	transcription regulator	0.00913	GLI1,ITGB3,NFATC1	5 (2)
KEAP1	transcription regulator	0.00947	GNAI2,MMP9
FOSB	transcription regulator	0.00947	MMP2,MMP9
ERG	transcription regulator	0.00949	MMP9,RRAS,SLIT2,WNT2
EOMES	transcription regulator	0.0103	FZD8,MMP17,NRP2
STAT6	transcription regulator	0.0104	ADAM11,ADAM19,MMP14,MMP2,MMP9,NFATC1
SP3	transcription regulator	0.0108	GNAI2,ITGB5,MMP2,RRAS
ZNF350	transcription regulator	0.0119	MMP9
FOXO3	transcription regulator	0.0124	ITGAM,ITGB2,MMP9,NRP2,SLIT2
TFAP2A	transcription regulator	0.0124	MMP14,MMP2,MMP9
HNF1B	transcription regulator	0.0127	FZD1,FZD2,MMP2
GBX2	transcription regulator	0.0132	ROBO1,SLIT3
HDAC6	transcription regulator	0.015	ADAMTS1,PDGFB
MTA1	transcription regulator	0.015	MMP2,MMP9
ZXDC	transcription regulator	0.0158	ITGAM
SUFU	transcription regulator	0.0158	GLI1
PPARGC1A	transcription regulator	0.0161	ADAMTS1,ADAMTS2,MMP2,SEMA3G,SLIT3
DUX4	transcription regulator	0.0162	FZD1,FZD2
HOXA3	transcription regulator	0.0162	PLXND1,UNC5B
KAT2B	transcription regulator	0.0168	GLI1,ITGAM
ARID1A	transcription regulator	0.0168	FZD1,FZD2
NEUROD1	transcription regulator	0.0181	NTRK3,SLIT2
CBFA2T3	transcription regulator	0.0183	GLI2,ITGAM,UNC5A
NFKBIB	transcription regulator	0.0195	GNAI2,MMP9
ZNF24	transcription regulator	0.0197	MMP2
ZBTB46	transcription regulator	0.0197	VEGFC
RNF4	transcription regulator	0.0197	NGFR
ASH2L	transcription regulator	0.0197	MMP9
GTF3A	transcription regulator	0.0197	MMP9
IRF8	transcription regulator	0.0197	ITGAM,MMP9,NFATC1
PRDM1	transcription regulator	0.0197	ADAM8,FZD2,MMP25,NFATC1
EZH2	transcription regulator	0.0199	BMP1,FZD1,MMP2,MMP9,NGFR
WT1	transcription regulator	0.02	ITGAM,MMP14,MMP2,MMP9
TSHZ3	transcription regulator	0.0202	NGFR,NTRK3
GABPA	transcription regulator	0.0216	ITGB2,RRAS
KMT2C	transcription regulator	0.0236	MMP9
EN2	transcription regulator	0.0236	NGFR
MAGED1	transcription regulator	0.0236	NTRK1
HOXD9	transcription regulator	0.0236	GLI3
HIVEP2	transcription regulator	0.0236	NFATC1
Hmgb2 (includes others)	transcription regulator	0.0236	MMP14
HDAC1	transcription regulator	0.0271	GLI1,MMP9,NFATC1,PDGFB
ZNF521	transcription regulator	0.0274	NFATC1
HIVEP3	transcription regulator	0.0274	SLIT3
MYCN	transcription regulator	0.0274	MMP2,NGFR,NTRK1,SLIT3
BMI1	transcription regulator	0.0283	NGFR,VEGFC
MBD2	transcription regulator	0.0283	MMP2,MMP9
SOX7	transcription regulator	0.0291	MMP14,MMP2
NFKB1	transcription regulator	0.0299	GNAO1,MMP9,NFATC1,VEGFC
MRTFB	transcription regulator	0.0311	ADAMTS1,ITGA5,MYL9
OVOL1	transcription regulator	0.0313	GLI2
TAF1C	transcription regulator	0.0313	GLI2
CBX1	transcription regulator	0.0313	ITGA7
HEYL	transcription regulator	0.0313	MMP2
PSIP1	transcription regulator	0.0313	VEGFC
SNW1	transcription regulator	0.0313	MMP9
EP300	transcription regulator	0.0318	ADAM12,ITGB2,MMP11,NTN1,NTRK3
IRF7	transcription regulator	0.0325	FZD1,ITGAM,ITGAX
CDKN2A	transcription regulator	0.0329	ITGB3,ITGB5,MMP2,MMP9
RUNX1T1	transcription regulator	0.0351	NTRK1
GCM1	transcription regulator	0.0351	PGF
HOXA9	transcription regulator	0.0359	FZD1,GLI3,PIK3CD
CAVIN1	transcription regulator	0.039	ITGAX
HOXB7	transcription regulator	0.039	MMP9
KLF6	transcription regulator	0.0403	GLI1,MMP9
FOXO1	transcription regulator	0.0404	ITGAM,ITGB2,MMP9,NFATC1,NRP2
NFKB2	transcription regulator	0.0421	MMP2,MMP9
ZBTB17	transcription regulator	0.0421	NGFR,NTRK1
FOXD1	transcription regulator	0.0428	PGF
KLF7	transcription regulator	0.0428	NTRK1
TP63	transcription regulator	0.0435	ADAMTS1,ITGA7,L1CAM,MMP14,SLIT2
FOSL1	transcription regulator	0.0459	MMP2,MMP9
WWC1	transcription regulator	0.0466	PDGFB
PRDM8	transcription regulator	0.0466	NRP2
FEV	transcription regulator	0.0468	NTN1,SLIT2
MAFB	transcription regulator	0.0478	MMP9,NFATC1
SOX4	transcription regulator	0.0482	MMP11,PLXND1,TUBA1A
SOX2	transcription regulator	0.0495	ADAMTS4,GLI1,GLI2,GLI3,VEGFC
ZFHX3	transcription regulator	0.0498	NGFR,TUBA1A

## Sheet: Signaling by Rho Family GTPase
© 2000-2021 QIAGEN. All rights reserved.
Upstream Regulator	Molecule Type	p-value of overlap	Target Molecules in Dataset	Mechanistic Network
PURA	transcription regulator	3.58e-08	ACTA2,GFAP,ITGAM,ITGAX
SP1	transcription regulator	3.75e-08	ACTA2,CDH2,GNAI2,ITGAM,ITGAX,ITGB3,ITGB5,MYLK,NCF2,NOX4,VIM
HIF1A	transcription regulator	5.62e-08	ACTA2,CDH2,ITGA5,ITGB2,ITGB3,ITGB5,NFKB2,NOX4,RELB,VIM	25 (16)
STAT3	transcription regulator	1.06e-07	ACTA2,CDH2,CDH5,GFAP,ITGAM,ITGB2,MRAS,NFKB2,NOX4,VIM,WAS	26 (11)
NOTCH1	transcription regulator	1.17e-07	ACTA2,DES,GFAP,ITGAM,MYLK,NCF1,NFKB2,RELB	11 (3)
MRTFA	transcription regulator	1.6e-07	ACTA2,ACTC1,ACTG2,ITGA5,MYL9,MYLK,WAS	9 (3)
FOXF1	transcription regulator	2.07e-07	ACTG2,ITGA5,ITGB3,MYLK
FOXC2	transcription regulator	2.19e-07	ACTA2,CDH2,ITGB3,ITGB5,VIM	18 (6)
SP3	transcription regulator	4.24e-07	ACTA2,CDH2,GNAI2,ITGB5,MYLK,NCF2,VIM	25 (6)
TWIST1	transcription regulator	1.67e-06	ACTA2,CDH2,ITGB3,ITGB5,RELB,VIM
SMAD3	transcription regulator	2.64e-06	ACTA2,CDH11,CDH2,CDH5,DES,ITGB5,VIM	27 (12)
HOXA10	transcription regulator	2.83e-06	ITGB3,MAPK12,MSN,MYLK,NCF2,RHOG
SPI1	transcription regulator	3.7e-06	ACTA2,ITGA5,ITGAM,ITGB2,NCF1,NCF2,VIM	22 (8)
CDKN2A	transcription regulator	4.13e-06	ACTA2,DES,ITGB3,ITGB5,NFKB2,NOX4,VIM	23 (11)
NOTCH3	transcription regulator	8.95e-06	ACTA2,ARHGEF4,CDH11,DES
RUNX3	transcription regulator	9.4e-06	CDH11,ITGAM,ITGAX,ITGB5,VIM
ETS1	transcription regulator	9.76e-06	CDH5,ITGAM,ITGB2,ITGB3,NCF1,WAS
SRF	transcription regulator	1.02e-05	ACTA2,ACTC1,ACTG2,DES,ITGAM,MYL9,MYLK	11 (4)
SPDEF	transcription regulator	1.56e-05	CDH11,CDH2,ITGA5,VIM	14 (4)
FOXM1	transcription regulator	1.7e-05	ACTA2,CDH2,ITGA5,NFKB2,VIM	18 (9)
SNAI1	transcription regulator	2.49e-05	CDH2,CDH5,GFAP,VIM,WAS
CTNNB1	transcription regulator	3.28e-05	ACTA2,ACTC1,CDH11,CDH2,DES,GFAP,GNAO1,ITGB2,MYLK,VIM	16 (5)
MYOCD	transcription regulator	5.08e-05	ACTA2,ACTC1,DES,MYLK	9 (4)
SMARCA4	transcription regulator	6.81e-05	ACTA2,CDH11,DES,ITGA5,ITGA7,MYLK,NFKB2,VIM
SMAD2	transcription regulator	7.86e-05	ACTA2,CDH2,CDH5,VIM	17 (9)
JUN	transcription regulator	9.88e-05	ACTA2,CDH11,ITGAM,NCF2,NFKB2,RELB,VIM	22 (8)
ID2	transcription regulator	0.000126	ACTA2,ITGB3,ITGB5,PIK3R5,RELB
FOXA2	transcription regulator	0.000185	ACTA2,ACTC1,ACTG2,MYL9,NFKB2	5 (2)
TP53	transcription regulator	0.000205	ACTA2,ARHGEF4,GNAI2,ITGB5,MAPK12,MYL9,NCF1,NFKB2,NOX4,PIK3CD,PIK3R5,SEPTIN5,VIM
MYOD1	transcription regulator	0.000215	ACTA2,ACTC1,DES,ITGA7,SEPTIN4	5 (2)
VHL	transcription regulator	0.000241	CDH2,ITGA5,NOX4,VIM	19 (7)
WWC1	transcription regulator	0.000304	CDH2,VIM
JUNB	transcription regulator	0.000365	ITGB3,NCF2,NFKB2,RELB	14 (5)
CUX1	transcription regulator	0.000389	CDH2,ITGB2,VIM
YAP1	transcription regulator	0.000411	ACTA2,ITGA5,ITGB2,MYL9,VIM	6 (2)
LEF1	transcription regulator	0.000411	ACTA2,GNAO1,MAPK12,VIM
FOXA1	transcription regulator	0.000483	ACTA2,ACTC1,ACTG2,MYL9	5 (2)
SMARCA2	transcription regulator	0.000483	DES,ITGAM,MYLK
MRTFB	transcription regulator	0.00054	ACTA2,ACTG2,ITGA5,MYL9	6 (2)
DNAJB6	transcription regulator	0.000622	CDH2,VIM
TBX5	transcription regulator	0.000715	ACTC1,DES,VIM	14 (6)
KLF2	transcription regulator	0.000739	CDH2,ITGB2,ITGB3,ITGB5	19 (5)
ZNF148	transcription regulator	0.000866	ITGAM,VIM
HOXD3	transcription regulator	0.000866	ITGA5,ITGB3
FOXO3	transcription regulator	0.000938	ACTA2,CDH5,ITGAM,ITGB2,VIM
SPZ1	transcription regulator	0.000956	CDH2,VIM
WDR5	transcription regulator	0.00115	CDH2,VIM
FOXF2	transcription regulator	0.00115	ACTA2,ACTG2
HDAC3	transcription regulator	0.00129	CDH2,RELB,VIM	3 (2)
ETV5	transcription regulator	0.00133	CDH2,ITGA5,MSN
CEBPD	transcription regulator	0.00144	GFAP,ITGAM,ITGAX
MTA3	transcription regulator	0.00147	ACTC1,CDH2
NOTCH4	transcription regulator	0.00158	ACTA2,DES
ECSIT	transcription regulator	0.00158	NFKB2,RELB
RRP1B	transcription regulator	0.00179	ITGB2,ITGB5,MRAS
FOXO4	transcription regulator	0.00179	CDH5,ITGAM,ITGB2
ETV1	transcription regulator	0.00195	ITGB3,VIM
PRDM4	transcription regulator	0.00218	ITGB2
NOSTRIN	transcription regulator	0.00222	ITGA5,ITGB3
RUNX1	transcription regulator	0.00238	ITGB2,ITGB3,MYL9,PIK3CD
GATA4	transcription regulator	0.00245	ACTC1,ACTG2,DES,VIM	11 (4)
ETV4	transcription regulator	0.00281	ACTA2,VIM
RAD21	transcription regulator	0.00296	ITGA5,VIM
KLF11	transcription regulator	0.00301	ACTA2,ITGB3,ITGB5
TWIST2	transcription regulator	0.00312	CDH2,VIM
MEF2C	transcription regulator	0.00314	ACTC1,DES,VIM	11 (4)
MEOX2	transcription regulator	0.00329	ITGB3,ITGB5
NFE2L2	transcription regulator	0.00343	GFAP,GNAI2,NCF1,NCF2,PIP5K1C
CYLD	transcription regulator	0.00346	NFKB2,RELB	8 (3)
SMAD4	transcription regulator	0.00349	CDH2,CDH5,ITGB5,VIM	22 (8)
PCGF2	transcription regulator	0.00363	CDH2,VIM
MSX2	transcription regulator	0.00381	CDH2,VIM
NKX2-5	transcription regulator	0.00381	ACTA2,MYLK
TP63	transcription regulator	0.004	ACTA2,CDH2,ITGA7,RELB,VIM	22 (7)
SKIL	transcription regulator	0.00417	ACTA2,CDH11
GFI1	transcription regulator	0.00447	ITGB3,NFKB2,RELB	18 (7)
SMAD7	transcription regulator	0.00472	ACTA2,CDH2,ITGA7
SMAD1	transcription regulator	0.00474	ACTA2,GFAP
NOTCH2	transcription regulator	0.00474	ACTA2,DES
TFAP4	transcription regulator	0.00515	CDH2,VIM
KLF4	transcription regulator	0.0056	ACTA2,ACTC1,ITGAM,VIM
TEAD3	transcription regulator	0.00578	ACTA2,DES
FHL2	transcription regulator	0.006	ACTA2,CDH5
MEF2A	transcription regulator	0.006	ACTC1,ITGA7
LPXN	transcription regulator	0.00654	ACTA2
HOXB8	transcription regulator	0.00654	MYLK
PURB	transcription regulator	0.00654	ACTA2
CEBPE	transcription regulator	0.00667	ITGAM,NCF1
MYB	transcription regulator	0.00703	CDH2,NFKB2,VIM
TCF4	transcription regulator	0.00731	ARHGEF18,ITGB3,ITGB5,PIK3CD
PAX5	transcription regulator	0.00763	MSN,VIM
FOS	transcription regulator	0.0086	CDH11,NCF2,NFKB2,PKN1,VIM	13 (4)
ZXDC	transcription regulator	0.00871	ITGAM
ALX3	transcription regulator	0.00871	GFAP
PDLIM1	transcription regulator	0.00871	VIM
ARID5B	transcription regulator	0.00871	ACTA2
SNAI2	transcription regulator	0.0089	CDH2,VIM
ID3	transcription regulator	0.00939	ITGB3,PIK3R5,RELB
HAND2	transcription regulator	0.00944	ACTC1,DES
NRF1	transcription regulator	0.00999	CDH2,VIM
ERG	transcription regulator	0.0106	CDH2,RHOJ,VIM
IRF3	transcription regulator	0.0106	CDH11,CDH2,VIM
NFATC2	transcription regulator	0.0106	CDH2,NOX4,RELB
TEAD1	transcription regulator	0.0108	ACTA2,DES
GATA6	transcription regulator	0.011	ACTA2,ACTC1,MYLK
PAX7	transcription regulator	0.0111	CDH11,CDH2
RELB	transcription regulator	0.0123	NFKB2,RELB
PTTG1	transcription regulator	0.0126	CDH2,VIM
Rhox4b (includes others)	transcription regulator	0.013	CDH5
OLIG2	transcription regulator	0.013	GFAP
SF1	transcription regulator	0.013	ACTA2
Hmgb2 (includes others)	transcription regulator	0.013	NFKB2
JUND	transcription regulator	0.0136	NCF2,NOX4
FOXN3	transcription regulator	0.0152	CDH2
HMGB1	transcription regulator	0.0152	GFAP,RELB
REL	transcription regulator	0.0159	NFKB2,RELB,VIM
TCL1A	transcription regulator	0.0162	ITGAM,ITGB2
VDR	transcription regulator	0.0164	ACTA2,GNAI2,RELB
CBX1	transcription regulator	0.0173	ITGA7
CEBPA	transcription regulator	0.0174	ITGAM,ITGAX,ITGB5,PIK3CD
MYC	transcription regulator	0.0176	CDH2,ITGAM,ITGAX,ITGB5,MSN,MYL9,VIM
BHLHE22	transcription regulator	0.0195	CDH11
RELA	transcription regulator	0.0197	ACTA2,NFKB2,RELB,VIM
NFYB	transcription regulator	0.0213	ACTA2,CDH2,VIM
CAVIN1	transcription regulator	0.0216	ITGAX
HOXB5	transcription regulator	0.0216	ITGB3
TEF	transcription regulator	0.0216	MYLK
TEAD4	transcription regulator	0.0225	ACTA2,DES
SOX9	transcription regulator	0.0229	CDH2,MYLK
NFATC1	transcription regulator	0.0233	ITGB3,NOX4
MYCN	transcription regulator	0.0248	CDH11,CDH5,VIM
EOMES	transcription regulator	0.0254	ACTA2,ACTC1
RB1	transcription regulator	0.0258	ACTC1,MSN,NFKB2,RELB
PRDM8	transcription regulator	0.0259	CDH11
ETV6	transcription regulator	0.0259	CDH5
PAX4	transcription regulator	0.0259	VIM
GATA5	transcription regulator	0.0259	ACTC1
HSF4	transcription regulator	0.0259	VIM
NFKB1	transcription regulator	0.0266	GNAO1,NFKB2,RELB
MED16	transcription regulator	0.028	VIM
PLAGL2	transcription regulator	0.028	NCF2
MZF1	transcription regulator	0.028	CDH2
DDIT3	transcription regulator	0.0288	ITGAM,VIM
ARNT	transcription regulator	0.0292	ITGB3,VIM
YY1	transcription regulator	0.0297	ACTA2,ACTC1,VIM
NFKBID	transcription regulator	0.0302	CDH2
HOXA4	transcription regulator	0.0302	ACTA2
ID4	transcription regulator	0.0302	VIM
RUNX2	transcription regulator	0.031	ACTA2,CDH2
KLF17	transcription regulator	0.0323	VIM
APBB1	transcription regulator	0.0323	ACTA2
SP2	transcription regulator	0.0323	GNAI2
PITX2	transcription regulator	0.0337	CDH2,VIM
MAML1	transcription regulator	0.0344	MYLK
BCL10	transcription regulator	0.0344	NFKB2
HOXB4	transcription regulator	0.0365	ITGB3
CBFA2T3	transcription regulator	0.0376	ITGAM,NCF1
LYL1	transcription regulator	0.0386	CDH5
BARX2	transcription regulator	0.0386	ACTA2
CTBP2	transcription regulator	0.0407	CDH5
KCNIP3	transcription regulator	0.0407	GFAP
PKNOX2	transcription regulator	0.0428	VIM
CEBPB	transcription regulator	0.0436	ACTA2,GFAP,SEPTIN3,VIM
KLF3	transcription regulator	0.0439	MAPK12,MSN,VIM
SIM2	transcription regulator	0.0449	CDH2
GABPB1	transcription regulator	0.0449	ITGB2
CBX3	transcription regulator	0.0449	ITGA7
PAX2	transcription regulator	0.047	ITGB3
HTATIP2	transcription regulator	0.0491	CDH2
SKI	transcription regulator	0.0491	ACTA2
FUS	transcription regulator	0.0491	NFKB2

## Sheet: EMT-development
© 2000-2021 QIAGEN. All rights reserved.
Upstream Regulator	Molecule Type	p-value of overlap	Target Molecules in Dataset	Mechanistic Network
FOXM1	transcription regulator	2.57e-09	FZD1,LOX,NFKB2,PTCH2,SNAI1,TWIST1	6 (2)
NOTCH1	transcription regulator	9.67e-08	GLI1,GLI2,LOX,NFKB2,RELB,SNAI1
SOX2	transcription regulator	1.62e-07	GLI1,GLI2,GLI3,GSC,NFKB2,SNAI1,TWIST1	7 (2)
CTNNB1	transcription regulator	8.15e-07	GLI1,GLI2,GLI3,GSC,PTCH2,SNAI1,TWIST1,WNT2
GLI1	transcription regulator	1.11e-06	GLI1,GLI2,JAG2,PTCH2,SNAI1
GLI2	transcription regulator	2.88e-06	GLI1,GLI2,JAG2,SNAI1
PITX2	transcription regulator	5.16e-06	FZD2,SNAI1,WNT2,WNT9A
SNAI1	transcription regulator	1.08e-05	GLI1,GLI2,SNAI1,TWIST1	6 (4)
ISX	transcription regulator	1.58e-05	SNAI1,TWIST1
MEOX1	transcription regulator	4.13e-05	GLI1,GLI2
HIF1A	transcription regulator	4.63e-05	FZD2,LOX,NFKB2,RELB,SNAI1
RELA	transcription regulator	4.91e-05	GLI2,NFKB2,RELB,SNAI1,TWIST1	6 (2)
GLI3	transcription regulator	8.21e-05	GLI1,GLI2,JAG2
MESP1	transcription regulator	8.99e-05	SNAI1,TWIST1
MESP2	transcription regulator	0.000102	SNAI1,TWIST1
SMAD3	transcription regulator	0.000104	FZD8,GLI1,GLI2,SNAI1	5 (3)
TP53	transcription regulator	0.000155	GLI2,LOX,NFKB2,SNAI1,TWIST1,WNT10A,WNT2,WNT9A
SPZ1	transcription regulator	0.000157	SNAI1,TWIST1
HNF1B	transcription regulator	0.000167	FZD1,FZD2,SNAI1
RUNX3	transcription regulator	0.000202	FZD2,GLI2,LOX
NANOG	transcription regulator	0.00024	GLI1,GLI2,GSC
HMGB2	transcription regulator	0.000242	FZD2,GLI3
MEIS2	transcription regulator	0.000261	GSC,TWIST1
ECSIT	transcription regulator	0.000261	NFKB2,RELB
JUNB	transcription regulator	0.000338	NFKB2,RELB,SNAI1
POU5F1	transcription regulator	0.000363	GLI2,GSC,SNAI1,TWIST1	7 (2)
TWIST1	transcription regulator	0.000421	GLI1,RELB,SNAI1
TP73	transcription regulator	0.000426	JAG2,SNAI1,TWIST1,WNT10A
MYB	transcription regulator	0.000515	NFKB2,SNAI1,TWIST1
TWIST2	transcription regulator	0.000521	SNAI1,TWIST1
CYLD	transcription regulator	0.000577	NFKB2,RELB	2 (2)
TP63	transcription regulator	0.000788	JAG2,RELB,SNAI1,TWIST1
MTA1	transcription regulator	0.000797	SNAI1,TWIST1
TFAP4	transcription regulator	0.000866	GLI2,SNAI1
DUX4	transcription regulator	0.000866	FZD1,FZD2
JUN	transcription regulator	0.000882	NFKB2,RELB,TWIST1,WNT9A
CEP290	transcription regulator	0.000891	GLI3
SOX13	transcription regulator	0.000891	WNT2
ARID1A	transcription regulator	0.000901	FZD1,FZD2
REL	transcription regulator	0.00123	NFKB2,RELB,SNAI1
CUX1	transcription regulator	0.00152	SNAI1,WNT10A
SMAD4	transcription regulator	0.00199	GLI1,JAG2,SNAI1
HDAC1	transcription regulator	0.00199	GLI1,RELB,SNAI1
RELB	transcription regulator	0.00212	NFKB2,RELB
SMARCA4	transcription regulator	0.00222	GLI1,LOX,NFKB2,WNT9A
STAT3	transcription regulator	0.00225	LOX,NFKB2,SNAI1,TWIST1
ALX1	transcription regulator	0.00267	SNAI1
PDLIM1	transcription regulator	0.00356	SNAI1
SUFU	transcription regulator	0.00356	GLI1
SMAD2	transcription regulator	0.00383	GSC,SNAI1
TEAD4	transcription regulator	0.00397	GLI2,SNAI1
EOMES	transcription regulator	0.0045	FZD8,GSC
EZH2	transcription regulator	0.00484	FZD1,SNAI1,TWIST1
HMG20A	transcription regulator	0.00534	SNAI1
ARID2	transcription regulator	0.00534	SNAI1
HOXD9	transcription regulator	0.00534	GLI3
Hmgb2 (includes others)	transcription regulator	0.00534	NFKB2
KLF11	transcription regulator	0.00609	LOX,SNAI1
TRIM29	transcription regulator	0.00622	SNAI1
SIRT1	transcription regulator	0.00633	GLI1,RELB,WNT2
OVOL1	transcription regulator	0.00711	GLI2
TAF1C	transcription regulator	0.00711	GLI2
GSC	transcription regulator	0.00711	TWIST1
CDX2	transcription regulator	0.0076	GLI2,SNAI1
NFKBIA	transcription regulator	0.00762	NFKB2,RELB,TWIST1
GFI1	transcription regulator	0.008	NFKB2,RELB
RB1	transcription regulator	0.0102	GLI2,NFKB2,RELB
BRCA1	transcription regulator	0.0111	SNAI1,TWIST1
HOXA9	transcription regulator	0.0113	FZD1,GLI3
HMGA1	transcription regulator	0.0115	SNAI1,TWIST1
PIAS3	transcription regulator	0.0124	SNAI1
EGR1	transcription regulator	0.0126	GLI1,SNAI1
BCL10	transcription regulator	0.0142	NFKB2
NDN	transcription regulator	0.0142	WNT10A
FOS	transcription regulator	0.0143	LOX,NFKB2,SNAI1
ARNT2	transcription regulator	0.0144	GLI1,TCF7L1
ERG	transcription regulator	0.0146	SNAI1,WNT2
NFATC2	transcription regulator	0.0146	RELB,SNAI1
HOXC9	transcription regulator	0.0151	GLI3
DNAJB6	transcription regulator	0.0151	TWIST1
SIM1	transcription regulator	0.0156	GLI1,TCF7L1
HOXB9	transcription regulator	0.0159	GLI3
ACTN4	transcription regulator	0.0168	SNAI1
STAT4	transcription regulator	0.0169	JAG2,TWIST1
ETS1	transcription regulator	0.0172	SNAI1,TWIST1
RFX3	transcription regulator	0.0177	GLI1
MED12	transcription regulator	0.0186	GLI1
SP100	transcription regulator	0.0186	SNAI1
SCX	transcription regulator	0.0186	SNAI1
NEO1	transcription regulator	0.0194	GLI1
FOXA2	transcription regulator	0.0195	NFKB2,SNAI1
VDR	transcription regulator	0.0198	GLI1,RELB
HTATIP2	transcription regulator	0.0203	SNAI1
SKI	transcription regulator	0.0203	GLI1
FUS	transcription regulator	0.0203	NFKB2
HOXA13	transcription regulator	0.0212	GLI3
SIX5	transcription regulator	0.0212	FZD8
PRDM1	transcription regulator	0.022	FZD2,SNAI1
MITF	transcription regulator	0.0222	GLI1,SNAI1
MYC	transcription regulator	0.0223	GLI2,JAG2,LOX,SNAI1
MTA3	transcription regulator	0.0229	SNAI1
PSMD10	transcription regulator	0.0229	TWIST1
ERF	transcription regulator	0.0229	PTCH2
DTX1	transcription regulator	0.0238	SNAI1
DLX5	transcription regulator	0.0238	GSC
NFYB	transcription regulator	0.0239	SNAI1,TWIST1
ETV1	transcription regulator	0.0264	TWIST1
NFIA	transcription regulator	0.0273	LOX
Rhox5	transcription regulator	0.0273	FZD2
NFKB1	transcription regulator	0.028	NFKB2,RELB
GLIS2	transcription regulator	0.0299	SNAI1
HHEX	transcription regulator	0.0299	WNT2
HOXC8	transcription regulator	0.0308	FZD2
ETV4	transcription regulator	0.0316	TWIST1
SS18	transcription regulator	0.0316	JAG2
MTDH	transcription regulator	0.0325	TWIST1
PCGF2	transcription regulator	0.0359	SNAI1
MSX2	transcription regulator	0.0368	TWIST1
HOXC6	transcription regulator	0.0368	NFKB2
SKIL	transcription regulator	0.0385	GSC
NFIB	transcription regulator	0.0402	LOX
KAT2B	transcription regulator	0.0437	GLI1
TRPS1	transcription regulator	0.0445	SNAI1
MEN1	transcription regulator	0.0445	GLI1
CREBBP	transcription regulator	0.0479	GLI1,TWIST1
NKX3-1	transcription regulator	0.0488	TWIST1
FOSL2	transcription regulator	0.0488	RELB

## Sheet: Regulation of the EMT pathway
© 2000-2021 QIAGEN. All rights reserved.
Upstream Regulator	Molecule Type	p-value of overlap	Target Molecules in Dataset	Mechanistic Network
EOMES	transcription regulator	0.0113	FZD8,GSC
ISX	transcription regulator	4.12e-05	SNAI1,TWIST1
ZNF100	transcription regulator	0.00994	TGFB3
MTDH	transcription regulator	0.00127	MMP2,TWIST1
ZNF85	transcription regulator	0.00994	TGFB3
ZNF254	transcription regulator	0.00994	TGFB3
TRIM29	transcription regulator	0.00994	SNAI1
CYLD	transcription regulator	2.51e-05	NFKB2,RELB,TGFB1	19 (11)
HMG20A	transcription regulator	0.00853	SNAI1
TRPS1	transcription regulator	0.00241	MMP2,SNAI1
WWC1	transcription regulator	0.017	CDH2
ZNF431	transcription regulator	0.00994	TGFB3
RRP1B	transcription regulator	0.0107	MRAS,TGFB1
ALX1	transcription regulator	0.00427	SNAI1
MESP2	transcription regulator	8e-09	FOXC2,SNAI1,TWIST1,TWIST2
MTF1	transcription regulator	0.0156	MMP9
NFKBID	transcription regulator	0.0198	CDH2
ARID2	transcription regulator	0.00853	SNAI1
SPDEF	transcription regulator	2.76e-06	CDH2,FGFR1,FZD8,TGFB1
KMT2C	transcription regulator	0.00853	MMP9
GRHL2	transcription regulator	0.0419	NOTCH3
ZNF24	transcription regulator	0.00711	MMP2
OSR2	transcription regulator	0.00427	TGFB3
GLIS2	transcription regulator	0.00107	SNAI1,TGFB1
MESP1	transcription regulator	6.13e-09	FOXC2,SNAI1,TWIST1,TWIST2
HMGA1	transcription regulator	0.00226	MMP9,SNAI1,TWIST1
WDR5	transcription regulator	0.0323	CDH2
PDLIM1	transcription regulator	0.00569	SNAI1
SRA1	transcription regulator	0.0295	MMP9
CCND1	transcription regulator	0.0122	FGFR1,MMP2,TGFB3
STAT3	transcription regulator	1.27e-08	CDH2,LOX,MMP2,MMP9,MRAS,NFKB2,NOTCH3,SNAI1,TGFB1,TWIST1	21 (12)
TEAD4	transcription regulator	0.00046	FGFR1,NOTCH3,SNAI1
MEIS2	transcription regulator	0.000677	GSC,TWIST1
E2F1	transcription regulator	0.0359	FGFR1,JAG2,TGFB1
NCOR2	transcription regulator	0.00321	MMP2,RELB
SOX7	transcription regulator	0.000119	FGFR1,MMP2,NOTCH4
TFAP2A	transcription regulator	0.0129	MMP2,MMP9
HDAC10	transcription regulator	7.05e-05	MMP2,MMP9
SOX2	transcription regulator	5.33e-11	CDH2,GSC,NFKB2,NOTCH3,NOTCH4,PARD6G,SNAI1,TGFB1,TGFB3,TWIST1,TWIST2	13 (2)
TCF21	transcription regulator	0.0184	MMP2
VHL	transcription regulator	0.0167	CDH2,LOX
HTATIP2	transcription regulator	4.58e-06	CDH2,MMP2,SNAI1	12 (7)
SMAD2	transcription regulator	3.54e-07	CDH2,GSC,MMP2,MMP9,SNAI1	17 (8)
RUNX3	transcription regulator	1.07e-06	FZD2,LOX,MMP2,MMP9,TGFB1	16 (7)
EPAS1	transcription regulator	0.00528	LOX,TGFB1,TGFB3
REL	transcription regulator	0.000374	MMP9,NFKB2,RELB,SNAI1	18 (7)
SOX4	transcription regulator	0.0344	CDH2,PARD6G
NRF1	transcription regulator	0.00436	CDH2,SNAI1
JUNB	transcription regulator	2.56e-06	MMP2,MMP9,NFKB2,RELB,SNAI1	17 (7)
IRF8	transcription regulator	0.0179	MMP9,TWIST2
NEUROG3	transcription regulator	0.0102	CDH2,FGFR1
STAT4	transcription regulator	0.00398	JAG2,TGFB3,TWIST1
CBFB	transcription regulator	0.000275	FOXC2,MMP9,TWIST1
NOTCH1	transcription regulator	1.02e-10	LOX,MMP2,NFKB2,NOTCH3,PDGFRB,RELB,SNAI1,TGFB1,TGFB3	16 (6)
KLF9	transcription regulator	0.0226	TGFB1
NFIA	transcription regulator	0.000893	CDH2,LOX
HAND1	transcription regulator	0.046	NOTCH4
TAF4	transcription regulator	9.9e-06	MMP2,TGFB1,TGFB3,WNT9A
ETV4	transcription regulator	0.0012	MMP9,TWIST1
GLI3	transcription regulator	0.00827	FOXC2,JAG2
HIF1A	transcription regulator	6.06e-10	CDH2,FZD2,LOX,MMP2,MMP9,NFKB2,RELB,SNAI1,TGFB1,TGFB3	24 (14)
SPZ1	transcription regulator	3.44e-06	CDH2,SNAI1,TWIST1
SIM2	transcription regulator	0.000407	CDH2,MMP2
MSX2	transcription regulator	2.91e-05	CDH2,TGFB3,TWIST1
CEBPE	transcription regulator	0.00289	MMP2,MMP9
ID1	transcription regulator	0.000141	MMP2,MMP9,SNAI1	13 (7)
TFAP4	transcription regulator	0.00222	CDH2,SNAI1
MYF6	transcription regulator	0.0104	MMP2,TGFB1
SP100	transcription regulator	0.0295	SNAI1
GLI1	transcription regulator	1.32e-05	FOXC2,JAG2,MMP2,MMP9,SNAI1
SMAD7	transcription regulator	2.56e-06	CDH2,MMP2,MMP9,TGFB1,TGFB3	21 (18)
NFYB	transcription regulator	0.000574	CDH2,PDGFRB,SNAI1,TWIST1
SP1	transcription regulator	1.16e-06	CDH2,FGFR1,MMP2,MMP9,PDGFRB,RRAS,TGFB1,WNT9A	11 (3)
FOXP3	transcription regulator	0.000126	AKT3,MMP2,MMP9,TGFB1
GFI1	transcription regulator	0.0198	NFKB2,RELB
PYCARD	transcription regulator	0.0378	MMP9
TWIST1	transcription regulator	1.2e-07	CDH2,FOXC2,MMP2,RELB,SNAI1,TGFB1
Tardbp	transcription regulator	0.00427	FGFR1
NOTCH3	transcription regulator	0.00331	MMP9,PDGFRB
HIF3A	transcription regulator	0.0184	PDGFRB
JUN	transcription regulator	3.72e-07	AKT3,MMP2,MMP9,NFKB2,RELB,TGFB1,TWIST1,WNT9A	23 (14)
MTA3	transcription regulator	6.7e-06	CDH2,SNAI1,TGFB1
MED16	transcription regulator	0.000152	MMP2,MMP9
TWIST2	transcription regulator	2.07e-09	CDH2,MMP9,SNAI1,TGFB1,TWIST1	16 (7)
MBD2	transcription regulator	0.000113	MMP2,MMP9,RELB
HDAC3	transcription regulator	0.000366	CDH2,MMP9,RELB
NKX2-1	transcription regulator	0.00237	MMP2,SNAI1,TGFB1
NOSTRIN	transcription regulator	0.000952	MMP2,MMP9
ID3	transcription regulator	0.000178	MMP2,MMP9,PIK3R5,RELB
POU5F1	transcription regulator	2.85e-09	CDH2,GSC,MMP2,MMP9,SNAI1,TGFB1,TGFB3,TWIST1,TWIST2	13 (2)
SOX13	transcription regulator	0.00143	WNT2
KLF10	transcription regulator	0.0295	TGFB1
ZEB1	transcription regulator	0.000313	LOX,MMP2,MMP9
YBX1	transcription regulator	1.12e-05	FGFR1,MMP2,SNAI1,TGFB1	15 (8)
STAT6	transcription regulator	0.028	MMP2,MMP9,TGFB1
TFCP2	transcription regulator	0.0226	MMP9
ETV5	transcription regulator	0.000377	CDH2,MMP2,TWIST1
ETV1	transcription regulator	0.0419	TWIST1
CDKN2A	transcription regulator	6.59e-05	FGFR1,MMP2,MMP9,NFKB2,PDGFRB	12 (4)
FOXO4	transcription regulator	0.0107	MMP9,TGFB1
DUX4	transcription regulator	0.00222	FZD1,FZD2
ZEB2	transcription regulator	0.0031	MMP2,SNAI1
HOXC9	transcription regulator	0.024	MMP9
FOXC1	transcription regulator	0.0337	MMP9
DTX1	transcription regulator	0.0378	SNAI1
KLF2	transcription regulator	0.00237	CDH2,NOTCH3,TGFB1
HOXC8	transcription regulator	0.0488	FZD2
GLI2	transcription regulator	2.04e-05	FOXC2,JAG2,MMP9,SNAI1
KLF4	transcription regulator	0.00115	NOTCH4,TGFB1,TGFB3,TWIST2
FOXM1	transcription regulator	4.29e-13	CDH2,FZD1,LOX,MMP2,MMP9,NFKB2,SNAI1,TWIST1,TWIST2	17 (13)
LDB1	transcription regulator	0.00789	NOTCH3,PIK3CD,TGFB1
PML	transcription regulator	0.0231	CDH2,SNAI1
HOXB5	transcription regulator	0.0142	MMP2
TP73	transcription regulator	1.49e-06	JAG2,MMP2,PDGFRB,SNAI1,TGFB1,TWIST1,WNT10A
GSC	transcription regulator	1.47e-07	FOXC2,TGFB1,TWIST1
HHEX	transcription regulator	0.0474	WNT2
SP3	transcription regulator	0.00355	CDH2,MMP2,RRAS
ATF3	transcription regulator	0.0102	MMP2,NFKB2
FOXA2	transcription regulator	0.00038	NFKB2,PDGFRB,SNAI1,TGFB1
PIAS3	transcription regulator	0.000177	MMP9,SNAI1	7 (3)
CALR	transcription regulator	0.00222	CDH2,TGFB1
SMAD4	transcription regulator	2.79e-06	CDH2,JAG2,NOTCH3,PDGFRB,SNAI1,TGFB1
CTCF	transcription regulator	0.0158	NFKB2,TGFB3
HEYL	transcription regulator	0.0114	MMP2
MYOD1	transcription regulator	0.0054	MMP2,RRAS,TGFB1
TP63	transcription regulator	1.7e-08	CDH2,JAG2,NOTCH3,PARD6G,RELB,SNAI1,TGFB1,TGFB3,TWIST1
GABPB1	transcription regulator	0.0295	RRAS
DRAP1	transcription regulator	0.0337	RRAS
EZH2	transcription regulator	1.09e-06	CDH2,FZD1,MMP2,MMP9,SNAI1,TGFB1,TWIST1	14 (5)
ASH2L	transcription regulator	0.00711	MMP9
HOXA9	transcription regulator	0.0277	FZD1,PIK3CD
IRF1	transcription regulator	0.03	MMP9,TGFB1
ZNF43	transcription regulator	0.00994	TGFB3
ZNF429	transcription regulator	0.00994	TGFB3
MTA1	transcription regulator	5.82e-07	MMP2,MMP9,SNAI1,TWIST1	7 (5)
CDX2	transcription regulator	0.0188	SNAI1,TGFB1
WDR77	transcription regulator	0.0337	TGFB1
NKX3-1	transcription regulator	0.00289	MMP9,TWIST1
PITX2	transcription regulator	2.96e-08	CDH2,FOXC2,FZD2,SNAI1,WNT2,WNT9A
RB1	transcription regulator	0.000754	FOXC2,MMP2,NFKB2,RELB,TGFB1	14 (4)
GATA3	transcription regulator	0.00522	CDH2,LOX,TGFB1	14 (7)
HNF1B	transcription regulator	2.66e-05	FZD1,FZD2,MMP2,SNAI1
FHL2	transcription regulator	0.0026	PDGFRB,TGFB1
Rhox5	transcription regulator	0.0433	FZD2
DNAJB6	transcription regulator	0.000264	CDH2,TWIST1
KLF6	transcription regulator	0.000201	CDH2,MMP9,TGFB1	13 (4)
EBF1	transcription regulator	0.0193	AKT3,PIK3CD
EGR1	transcription regulator	0.00259	MMP9,SNAI1,TGFB1	21 (13)
GATA6	transcription regulator	0.0363	TGFB1,WNT2
MEF2A	transcription regulator	0.0026	TGFB1,TGFB3
ERG	transcription regulator	1.07e-05	CDH2,MMP9,RRAS,SNAI1,WNT2	14 (7)
SMAD3	transcription regulator	2.68e-06	CDH2,FZD8,MMP9,SNAI1,TGFB1,TGFB3	15 (7)
ZNF350	transcription regulator	0.00427	MMP9
ECSIT	transcription regulator	0.000677	NFKB2,RELB
HOXD3	transcription regulator	0.0282	MMP2
HOXB7	transcription regulator	0.0142	MMP9
NFKB2	transcription regulator	0.000216	MMP2,MMP9,NFKB2	7 (2)
ETS1	transcription regulator	0.000294	MMP2,MMP9,SNAI1,TWIST1	17 (10)
KMT2D	transcription regulator	0.0332	JAG2,MMP9
IKZF1	transcription regulator	0.05	FGFR1,NOTCH3
Yap1	transcription regulator	0.00569	NOTCH3
PSMD10	transcription regulator	0.000627	MRAS,TWIST1
BARX2	transcription regulator	0.0254	MMP9
SOX9	transcription regulator	0.000473	CDH2,FZD2,TWIST2
FOXC2	transcription regulator	2.39e-08	CDH2,MMP2,MMP9,PDGFRB,SNAI1	13 (10)
FOSL2	transcription regulator	0.00289	MMP2,RELB
SIX5	transcription regulator	0.000533	FZD8,TWIST2
HOXA5	transcription regulator	0.000533	TGFB1,TGFB3
MYB	transcription regulator	0.000118	CDH2,NFKB2,SNAI1,TWIST1
PHB	transcription regulator	0.00107	MMP2,TGFB1
SNAI2	transcription regulator	0.000108	CDH2,MMP9,TWIST2
SIRT1	transcription regulator	2.08e-06	CDH2,FGFR1,FOXC2,MMP2,MMP9,RELB,WNT2
GTF3A	transcription regulator	0.00711	MMP9
NPAS3	transcription regulator	0.00285	FGFR1
TAF4B	transcription regulator	0.000627	TGFB1,TGFB3
IRF3	transcription regulator	0.0354	CDH2,MMP9
HTT	transcription regulator	0.0182	FGFR1,GSC,LOX,MMP2
LMO2	transcription regulator	0.00796	NOTCH3,PIK3CD,TGFB1
DLX5	transcription regulator	0.0378	GSC
MZF1	transcription regulator	0.000152	CDH2,TGFB1
NFATC2	transcription regulator	0.000211	CDH2,RELB,SNAI1,TGFB1
PTTG1	transcription regulator	0.00553	CDH2,SNAI1
ARID1A	transcription regulator	0.00231	FZD1,FZD2
DACH1	transcription regulator	0.00156	FGFR1,TGFB1
CREB3	transcription regulator	0.0254	MMP9
SCX	transcription regulator	0.0295	SNAI1
NFKB1	transcription regulator	0.000788	MMP9,NFKB2,RELB,TGFB1	20 (13)
RELA	transcription regulator	3.83e-06	MMP9,NFKB2,RELB,SNAI1,TGFB1,TWIST1,TWIST2	18 (8)
FOSB	transcription regulator	0.00127	MMP2,MMP9
DLX3	transcription regulator	0.0295	MMP9
RUNX2	transcription regulator	0.000762	CDH2,MMP2,SNAI1	15 (7)
FOXO3	transcription regulator	0.0131	MMP9,SNAI1,TGFB1
BCL10	transcription regulator	0.0226	NFKB2
FOS	transcription regulator	1.46e-05	LOX,MMP2,MMP9,NFKB2,NOTCH4,SNAI1,TGFB1	9 (3)
FOSL1	transcription regulator	0.000249	MMP2,MMP9,SNAI1	7 (2)
PAX3	transcription regulator	0.032	MMP9,NFKB2
SNW1	transcription regulator	0.0114	MMP9
HEY1	transcription regulator	0.0378	MMP2
BRCA1	transcription regulator	0.0271	SNAI1,TWIST1
PBX1	transcription regulator	0.0474	MMP9
HDAC1	transcription regulator	0.00774	MMP9,RELB,SNAI1	15 (7)
SNAI1	transcription regulator	8.97e-08	CDH2,FOXC2,MMP9,SNAI1,TGFB1,TWIST1	18 (9)
PCGF2	transcription regulator	2.71e-05	CDH2,NOTCH3,SNAI1
NFIC	transcription regulator	0.046	TGFB1
EHF	transcription regulator	0.00827	NOTCH3,TGFB1
KLF5	transcription regulator	0.00331	MMP9,WNT10A
SMARCA4	transcription regulator	0.0126	LOX,MMP2,NFKB2,WNT9A
NAB2	transcription regulator	0.0282	TGFB1
NFKBIA	transcription regulator	3.23e-06	FOXC2,MMP9,NFKB2,NOTCH3,RELB,TGFB1,TWIST1	21 (15)
TFAP2C	transcription regulator	0.00539	MMP2,MMP9
ERF	transcription regulator	0.0364	NOTCH4
ELK1	transcription regulator	0.00461	MMP9,SNAI1
RELB	transcription regulator	0.00539	NFKB2,RELB
CREBBP	transcription regulator	0.0185	MMP9,PDGFRB,TWIST1
EHMT2	transcription regulator	0.00279	CDH2,TGFB1
CTNNB1	transcription regulator	3.27e-09	CDH2,FOXC2,GSC,MMP2,MMP9,NOTCH3,SNAI1,TGFB1,TGFB3,TWIST1,TWIST2,WNT2	20 (10)
ZNF91	transcription regulator	0.0114	TGFB3
FOXN3	transcription regulator	0.00994	CDH2
CUX1	transcription regulator	2.17e-06	CDH2,MMP2,SNAI1,WNT10A
HMGB1	transcription regulator	0.00668	MMP9,RELB
ESRRA	transcription regulator	0.0297	CDH2,TGFB3
Tcf7	transcription regulator	0.0398	TGFB1,TGFB3
FUS	transcription regulator	0.0323	NFKB2
Hmgb2 (includes others)	transcription regulator	2.95e-05	NFKB2,TGFB3
HMGB2	transcription regulator	0.0364	FZD2
SMAD6	transcription regulator	0.000264	TGFB1,TGFB3
NDN	transcription regulator	0.0226	WNT10A
TP53	transcription regulator	1.05e-11	AKT3,FGFR1,LOX,MMP2,MMP9,NFKB2,NOTCH3,PARD6G,PDGFRB,PIK3CD,PIK3R5,SNAI1,TGFB1,TGFB3,TWIST1,WNT10A,WNT2,WNT9A
WT1	transcription regulator	1.61e-06	FGFR1,MMP2,MMP9,NOTCH3,TGFB1,TGFB3
ID2	transcription regulator	0.00393	MMP2,PIK3R5,RELB
ACTN4	transcription regulator	0.000332	MMP9,SNAI1
PROX1	transcription regulator	0.0488	FOXC2
MYC	transcription regulator	4.2e-05	CDH2,FGFR1,JAG2,LOX,MMP9,PDGFRB,SNAI1,TGFB1,TWIST2	20 (11)
KLF11	transcription regulator	2.96e-08	LOX,MMP2,MMP9,SNAI1,TGFB1,TGFB3
ID4	transcription regulator	0.0198	MMP2
MEF2D	transcription regulator	0.00526	TGFB1,TGFB3

## Sheet: Colorectal Cancer Metastasis
© 2000-2021 QIAGEN. All rights reserved.
Upstream Regulator	Molecule Type	p-value of overlap	Target Molecules in Dataset	Mechanistic Network
HIF1A	transcription regulator	6.6e-08	FZD2,MMP2,MMP9,NFKB2,PGF,RELB,TGFB1,TGFB3,VEGFC	21 (13)
Hmgb2 (includes others)	transcription regulator	8.93e-08	MMP14,NFKB2,TGFB3
TP53	transcription regulator	2.56e-07	AKT3,GNAI2,MAPK12,MMP2,MMP23B,MMP9,NFKB2,PIK3CD,PIK3R5,TGFB1,TGFB3,VEGFB,WNT10A,WNT2,WNT9A
SP1	transcription regulator	4.05e-07	ADCY4,GNAI2,MMP11,MMP14,MMP2,MMP9,RRAS,TGFB1,WNT9A	19 (8)
TAF4	transcription regulator	5.5e-07	MMP2,TGFB1,TGFB3,VEGFC,WNT9A
NFKB1	transcription regulator	5.63e-07	GNAO1,MMP9,NFKB2,RELB,TGFB1,TLR9,VEGFC	21 (15)
JUN	transcription regulator	1.54e-06	AKT3,MMP2,MMP9,NFKB2,RELB,TGFB1,VEGFC,WNT9A	17 (13)
Tcf7	transcription regulator	1.86e-06	GNAO1,MAPK12,MMP25,TGFB1,TGFB3,VEGFB
KLF11	transcription regulator	2.81e-06	MMP14,MMP2,MMP9,TGFB1,TGFB3
JUNB	transcription regulator	6.16e-06	MMP2,MMP9,NFKB2,RELB,VEGFC	19 (11)
HMGB2	transcription regulator	1.13e-05	FZD2,MMP14,VEGFC
NOSTRIN	transcription regulator	2.15e-05	MMP2,MMP9,PGF	9 (4)
RRP1B	transcription regulator	3.55e-05	ADCY7,MRAS,TGFB1,VEGFC
CYLD	transcription regulator	4.24e-05	NFKB2,RELB,TGFB1	13 (13)
TP73	transcription regulator	6.12e-05	MMP14,MMP2,MMP23B,TGFB1,VEGFC,WNT10A	16 (7)
RUNX3	transcription regulator	6.82e-05	FZD2,MMP2,MMP9,TGFB1	18 (9)
WT1	transcription regulator	7.38e-05	MMP14,MMP2,MMP9,TGFB1,TGFB3	8 (3)
NOTCH1	transcription regulator	8.82e-05	MMP2,NFKB2,RELB,TGFB1,TGFB3	20 (13)
HDAC10	transcription regulator	9.98e-05	MMP2,MMP9	8 (3)
FOXM1	transcription regulator	0.00011	FZD1,MMP2,MMP9,NFKB2	14 (7)
SMAD3	transcription regulator	0.000112	FZD8,MMP9,TGFB1,TGFB3,VEGFC	16 (12)
NFKBIA	transcription regulator	0.000117	MMP14,MMP9,NFKB2,RELB,TGFB1,VEGFC	19 (19)
CEBPE	transcription regulator	0.000117	MMP2,MMP9,TLR9
SMAD7	transcription regulator	0.000135	MMP2,MMP9,TGFB1,TGFB3	19 (15)
MTF1	transcription regulator	0.000152	MMP9,PGF
CTNNB1	transcription regulator	0.00016	GNAO1,MMP14,MMP2,MMP23B,MMP9,TGFB1,TGFB3,WNT2	21 (15)
MBD2	transcription regulator	0.000191	MMP2,MMP9,RELB
MED16	transcription regulator	0.000215	MMP2,MMP9	6 (3)
SPDEF	transcription regulator	0.000217	FZD8,TGFB1,VEGFB
ID1	transcription regulator	0.000237	MMP14,MMP2,MMP9	18 (10)
FOXP3	transcription regulator	0.000249	AKT3,MMP2,MMP9,TGFB1
HOXA10	transcription regulator	0.000255	FZD1,MAPK12,PTGER3,RHOG
TFAP2C	transcription regulator	0.000301	MMP14,MMP2,MMP9	13 (6)
PAX3	transcription regulator	0.000337	MMP9,NFKB2,PGF,PTGER3
ID3	transcription regulator	0.00035	MMP2,MMP9,PIK3R5,RELB
NFKB2	transcription regulator	0.000362	MMP2,MMP9,NFKB2	15 (9)
SMAD6	transcription regulator	0.000374	TGFB1,TGFB3	10 (4)
ERG	transcription regulator	0.000414	MMP9,RHOJ,RRAS,WNT2
SP3	transcription regulator	0.000477	ADCY4,GNAI2,MMP2,RRAS
GLI1	transcription regulator	0.000485	MMP11,MMP2,MMP9,VEGFC	14 (7)
DLX3	transcription regulator	0.000575	MMP9,PGF
HDAC3	transcription regulator	0.00061	MMP9,RELB,TLR9	11 (7)
STAT3	transcription regulator	0.000684	MMP2,MMP9,MRAS,NFKB2,TGFB1,VEGFC	16 (12)
SMAD2	transcription regulator	0.000725	MMP2,MMP9,VEGFC	13 (7)
HOXA5	transcription regulator	0.000753	TGFB1,TGFB3
MYF6	transcription regulator	0.000809	MMP2,TGFB1,VEGFC
EPAS1	transcription regulator	0.000813	MMP14,PGF,TGFB1,TGFB3
MYOD1	transcription regulator	0.000837	ADCY7,MMP2,RRAS,TGFB1
TAF4B	transcription regulator	0.000885	TGFB1,TGFB3
ECSIT	transcription regulator	0.000955	NFKB2,RELB
TFAP2A	transcription regulator	0.00112	MMP14,MMP2,MMP9	13 (4)
HNF1B	transcription regulator	0.00115	FZD1,FZD2,MMP2
RELA	transcription regulator	0.00116	MMP9,NFKB2,RELB,TGFB1,TLR9	13 (10)
PITX2	transcription regulator	0.00144	FZD2,WNT2,WNT9A
GLIS2	transcription regulator	0.00151	MMP14,TGFB1
PHB	transcription regulator	0.00151	MMP2,TGFB1
CTCF	transcription regulator	0.00154	MMP14,NFKB2,TGFB3
SOX13	transcription regulator	0.00169	WNT2
ETV4	transcription regulator	0.0017	MMP14,MMP9
KEAP1	transcription regulator	0.00179	GNAI2,MMP9
FOSB	transcription regulator	0.00179	MMP2,MMP9	11 (4)
TWIST2	transcription regulator	0.00189	MMP9,TGFB1	8 (4)
MEOX2	transcription regulator	0.00199	MMP14,VEGFC
RBPJ	transcription regulator	0.00241	PGF,TGFB3,VEGFC
SNAI1	transcription regulator	0.00246	MMP14,MMP9,TGFB1	13 (6)
LEF1	transcription regulator	0.0025	GNAO1,MAPK12,MMP2
TWIST1	transcription regulator	0.00282	MMP2,RELB,TGFB1	11 (4)
FOS	transcription regulator	0.00286	MMP2,MMP9,NFKB2,TGFB1,VEGFC	16 (12)
MTA1	transcription regulator	0.00288	MMP2,MMP9	13 (7)
DUX4	transcription regulator	0.00312	FZD1,FZD2
ARID1A	transcription regulator	0.00325	FZD1,FZD2
MEF2A	transcription regulator	0.00365	TGFB1,TGFB3
NFKBIB	transcription regulator	0.00378	GNAI2,MMP9
KLF2	transcription regulator	0.00388	MMP14,PGF,TGFB1
TSHZ3	transcription regulator	0.00392	ADCY2,PTGER3
IRF1	transcription regulator	0.00406	MMP9,TGFB1,TLR9	14 (10)
NKX3-1	transcription regulator	0.00406	MMP23B,MMP9
FOSL2	transcription regulator	0.00406	MMP2,RELB	11 (4)
EGR1	transcription regulator	0.00424	MMP14,MMP9,TGFB1	20 (11)
EZH2	transcription regulator	0.00424	FZD1,MMP2,MMP9,TGFB1	21 (9)
POU5F1	transcription regulator	0.00431	MMP2,MMP9,TGFB1,TGFB3
NCOR2	transcription regulator	0.0045	MMP2,RELB	11 (4)
KLF5	transcription regulator	0.00465	MMP9,WNT10A
FOXC2	transcription regulator	0.0048	MMP2,MMP9
OSR2	transcription regulator	0.00507	TGFB3
ZNF350	transcription regulator	0.00507	MMP9
SNAI2	transcription regulator	0.00543	MMP14,MMP9	8 (5)
CUX1	transcription regulator	0.00543	MMP2,WNT10A
SOX7	transcription regulator	0.00576	MMP14,MMP2
SIRT1	transcription regulator	0.00597	MMP2,MMP9,RELB,WNT2
ID2	transcription regulator	0.0064	MMP2,PIK3R5,RELB
ELK1	transcription regulator	0.00645	MMP9,TLR9
ETS2	transcription regulator	0.00663	MMP9,TLR9	8 (5)
CEBPA	transcription regulator	0.0072	ADCY7,FZD1,PIK3CD,TLR9
MEF2D	transcription regulator	0.00736	TGFB1,TGFB3
RELB	transcription regulator	0.00754	NFKB2,RELB	11 (4)
STAT6	transcription regulator	0.00765	MMP14,MMP2,MMP9,TGFB1	20 (17)
REL	transcription regulator	0.00792	MMP9,NFKB2,RELB	17 (11)
KLF6	transcription regulator	0.00812	MMP9,TGFB1	16 (9)
ZNF24	transcription regulator	0.00844	MMP2
ZBTB46	transcription regulator	0.00844	VEGFC
ASH2L	transcription regulator	0.00844	MMP9
GTF3A	transcription regulator	0.00844	MMP9
TP63	transcription regulator	0.00884	MMP14,RELB,TGFB1,TGFB3
FOSL1	transcription regulator	0.00934	MMP2,MMP9	11 (4)
HMGB1	transcription regulator	0.00934	MMP9,RELB	11 (7)
SOX2	transcription regulator	0.01	NFKB2,TGFB1,TGFB3,VEGFC
KMT2C	transcription regulator	0.0101	MMP9
ZEB1	transcription regulator	0.0108	MMP2,MMP9
RB1	transcription regulator	0.0109	MMP2,NFKB2,RELB,TGFB1
EHF	transcription regulator	0.0115	TGFB1,VEGFC
ZNF100	transcription regulator	0.0118	TGFB3
ZNF85	transcription regulator	0.0118	TGFB3
ZNF254	transcription regulator	0.0118	TGFB3
ZNF431	transcription regulator	0.0118	TGFB3
ZNF43	transcription regulator	0.0118	TGFB3
ZNF429	transcription regulator	0.0118	TGFB3
YBX1	transcription regulator	0.012	MMP2,TGFB1
ETV5	transcription regulator	0.0122	MMP14,MMP2
LDB1	transcription regulator	0.0127	PIK3CD,TGFB1,TLR9
LMO2	transcription regulator	0.0128	PIK3CD,TGFB1,TLR9
CEBPD	transcription regulator	0.0129	TLR9,VEGFC
POU3F3	transcription regulator	0.0135	PTGER3
GSC	transcription regulator	0.0135	TGFB1
HEYL	transcription regulator	0.0135	MMP2
PSIP1	transcription regulator	0.0135	VEGFC
SNW1	transcription regulator	0.0135	MMP9
ZNF91	transcription regulator	0.0135	TGFB3
ATF3	transcription regulator	0.0142	MMP2,NFKB2
CDKN2A	transcription regulator	0.0146	MMP2,MMP9,NFKB2
FOXO4	transcription regulator	0.0149	MMP9,TGFB1
GCM1	transcription regulator	0.0151	PGF
YY1	transcription regulator	0.0152	MMP2,VEGFB,VEGFC
EOMES	transcription regulator	0.0157	FZD8,MMP17
ZGPAT	transcription regulator	0.0168	VEGFB
HOXB5	transcription regulator	0.0168	MMP2
HOXB7	transcription regulator	0.0168	MMP9
FOXD1	transcription regulator	0.0185	PGF
CEBPB	transcription regulator	0.0191	FZD1,MMP11,TGFB1,TLR9
RUNX2	transcription regulator	0.0193	MMP14,MMP2
TCF21	transcription regulator	0.0218	MMP2
MZF1	transcription regulator	0.0218	TGFB1
KLF3	transcription regulator	0.0228	MAPK12,VEGFB,WNT10A
VHL	transcription regulator	0.0232	MMP14,VEGFC
PIAS3	transcription regulator	0.0235	MMP9
ID4	transcription regulator	0.0235	MMP2
IRF8	transcription regulator	0.0247	MMP9,TLR9
SP2	transcription regulator	0.0251	GNAI2
EBF1	transcription regulator	0.0267	AKT3,PIK3CD
HIRA	transcription regulator	0.0268	PGF
KLF9	transcription regulator	0.0268	TGFB1
TFCP2	transcription regulator	0.0268	MMP9
BCL10	transcription regulator	0.0268	NFKB2
NDN	transcription regulator	0.0268	WNT10A
GFI1	transcription regulator	0.0273	NFKB2,RELB
HOXC9	transcription regulator	0.0284	MMP9
BARX2	transcription regulator	0.0301	MMP9
CREB3	transcription regulator	0.0301	MMP9
ACTN4	transcription regulator	0.0317	MMP9
HTT	transcription regulator	0.0322	ADCY5,GNAO1,MMP14,MMP2
HOXD3	transcription regulator	0.0333	MMP2
NAB2	transcription regulator	0.0333	TGFB1
SRA1	transcription regulator	0.035	MMP9
SIM2	transcription regulator	0.035	MMP2
KLF10	transcription regulator	0.035	TGFB1
GABPB1	transcription regulator	0.035	RRAS
MYB	transcription regulator	0.0369	MMP11,NFKB2
HOXA9	transcription regulator	0.038	FZD1,PIK3CD
HTATIP2	transcription regulator	0.0383	MMP2
FUS	transcription regulator	0.0383	NFKB2
FOXC1	transcription regulator	0.0399	MMP9
DRAP1	transcription regulator	0.0399	RRAS
WDR77	transcription regulator	0.0399	TGFB1
SIX5	transcription regulator	0.0399	FZD8
NKX2-1	transcription regulator	0.0399	MMP2,TGFB1
E2F5	transcription regulator	0.0415	VEGFB
MTA3	transcription regulator	0.0431	TGFB1
PSMD10	transcription regulator	0.0431	MRAS
NFE2L2	transcription regulator	0.0442	GNAI2,MMP9,TGFB1
PYCARD	transcription regulator	0.0448	MMP9
HEY1	transcription regulator	0.0448	MMP2
KMT2D	transcription regulator	0.0455	ADCY5,MMP9
ELF1	transcription regulator	0.048	TLR9
SUB1	transcription regulator	0.048	VEGFC
NFATC2	transcription regulator	0.0483	RELB,TGFB1
GATA6	transcription regulator	0.0496	TGFB1,WNT2
GRHL2	transcription regulator	0.0496	MMP14
SIX1	transcription regulator	0.0496	VEGFC

## Sheet: Venn diagram
Correlated Gene
SNAI1
PITX2
TP53
ERG
SMAD2
KLF11
RUNX3
ETV4
STAT3
SMAD3
CUX1
CTNNB1
NFKB1
FOXM1
JUNB
EOMES
JUN
Hmgb2 (includes others)
TWIST1
NOTCH1
HIF1A
TP63
