# Supplementary material for: The cytoplasmic expression of FSTL3 correlates with colorectal cancer progression, metastasis status and prognosis
Source: J Cell Mol Med. 2023 Feb 18;27(5):672–86. doi: 10.1111/jcmm.17690 (PMC9983317; doi:10.1111/jcmm.17690)
Supplement: Supplementary file 17 — Table S10. [file JCMM-27-672-s015.csv]

Supplementary Table 10. Repeatability values of EMT-related molecules
Genes name	Times
family	12
complex	7
VIM	7
SNAI1	6
TGFB1	6
type	6
ACTA2	5
Akt	5
CCN2	5
CDH2	5
ENG	5
LOX	5
RUNX3	5
TGFB3	5
ADAMTS1	4
AXL	4
CCN1	4
DCN	4
Hdac	4
ILK	4
ITGB5	4
MMP2	4
MMP9	4
Pdgf	4
PLAU	4
SERPINE1	4
SLIT2	4
SPP1	4
SRC	4
THBS1	4
TIMP3	4
tubulin	4
TWIST1	4
beta	3
BRD4	3
CAV1	3
CCN5	3
COL1A1	3
COL1A2	3
COL3A1	3
collagen	3
Collagen	3
DKK3	3
FHL1	3
FLNA	3
FLNC	3
FN1	3
FOSL1	3
FOXP3	3
GATA3	3
GLI1	3
GLI2	3
GSC	3
IGFBP3	3
ITGB3	3
Jnk	3
L1CAM	3
LTBP1	3
MAPK	3
MMP14	3
MYO5A	3
NOS3	3
Notch	3
P38	3
RELB	3
SERPINH1	3
SPHK1	3
Tgf	3
THBS2	3
THY1	3
Vegf	3
Wnt	3
Actin	2
ACTN1	2
Alp	2
BGN	2
CCN4	2
CDH5	2
CDKN2B	2
CHRDL2	2
CHRNA3	2
COL4A1	2
COL5A1	2
CTSB	2
CTSD	2
DDR2	2
DPYSL3	2
EGLN2	2
EMILIN1	2
ERK	2
FBN1	2
FHL3	2
FOXC2	2
FST	2
FZD2	2
GADD45B	2
GFAP	2
glucose	2
GPNMB	2
GREM1	2
GSN	2
Hsp70	2
IGFBP4	2
INHBA	2
KLF2	2
LAMA5	2
Laminin1	2
LOXL2	2
MFGE8	2
MITF	2
MYL9	2
N-Cadherin	2
NFkB	2
PAPPA	2
PCGF2	2
PDGF	2
PDGFB	2
PI3K	2
PIM1	2
PLAT	2
PLAUR	2
PRKD1	2
PTHLH	2
PTPRU	2
PXDN	2
RAS	2
RHOJ	2
SPARC	2
SPI1	2
SPSB1	2
TGM2	2
TIMP2	2
TNC	2
TPM2	2
transporter	2
TWIST2	2
VCAN	2
VEGFC	2
VWF	2
WWTR1	2
ZBTB16	2
ZBTB4	2
A2M	1
ABTB1	1
ACTC1	1
ACTIN	1
ADAM12	1
ADD2	1
ADORA2A	1
ALOX15B	1
ALOX5AP	1
Alpha	1
Alpha1	1
ALPL	1
AMPH	1
Angiotensin	1
ANKRD13D	1
APLNR	1
APOC1	1
ARHGEF1	1
Arrestin	1
Beta	1
BOK	1
CAVIN1	1
CBX6	1
CCL18	1
CD248	1
CD4	1
CD40	1
CD82	1
CDH11	1
chemokine	1
CHRM4	1
CHRNE	1
CHST14	1
CHST3	1
COL12A1	1
COL18A1	1
COL6A1	1
COL6A3	1
COLGALT1	1
Collagen(s	1
CORO1A	1
COX7A1	1
Cpla2	1
CRISPLD2	1
CSF1R	1
CTHRC1	1
CTSL	1
CTXN1	1
CYGB	1
CYP21A2	1
Cytokine	1
DBN1	1
dioxygenase	1
DLG4	1
DNAJB5	1
DOCK2	1
EFEMP1	1
EFEMP2	1
EGFL7	1
EGLN	1
EGR2	1
ELL	1
EMP3	1
ENO2	1
EOMES	1
EPHB6	1
EPOR	1
ERG	1
Fascin	1
FBLN5	1
Fgfr	1
FIBIN	1
Filamin	1
FLI1	1
FMNL3	1
FOXC1	1
FOXF1	1
FSCN1	1
FZD8	1
GADD45	1
GAS7	1
GGT5	1
Gli	1
GLIS2	1
GNAI2	1
GPC1	1
GPM6A	1
GUCY1A1	1
H19	1
HAMP	1
HAND1	1
HAND2	1
HDAC7	1
HDL	1
HEG1	1
HIF1A	1
HMCN1	1
HMOX1	1
Hsp27	1
HTRA1	1
ICAM1	1
IGFBP5	1
IGFBP6	1
IGFBP7	1
Integrin	1
IRF7	1
IRS1	1
ITGA7	1
ITGAM	1
ITGAX	1
ITGBL1	1
JAG2	1
KCTD15	1
KIFC3	1
KLF11	1
KRT17	1
LAMA4	1
LAMB3	1
LATS2	1
LGALS1	1
LILRB3	1
LLGL1	1
LOXL1	1
LOXL3	1
LOXL4	1
LSP1	1
LTBP4	1
LYL1	1
LZTS2	1
MAF	1
MAP1A	1
MAP7D1	1
Mapk	1
MARK4	1
MEG3	1
MEIS2	1
MEOX1	1
MEX3B	1
Mmp	1
MMP17	1
MRC2	1
MSRB3	1
MT2A	1
MUSCLE	1
MXRA5	1
MXRA8	1
MYO9B	1
NAB2	1
NAGK	1
NALCN	1
Nfat	1
NFATC1	1
NLRP3	1
Nos	1
NOTCH3	1
NOTCH4	1
NOX4	1
NRP2	1
NUAK1	1
OSM	1
PARD6G	1
PCDH10	1
PCDH7	1
PCOLCE	1
PDGFRB	1
PDPN	1
PECAM1	1
PELI3	1
PGF	1
PI4K2A	1
Pld	1
PLXNA4	1
PMP22	1
PNPLA6	1
PPP1R13L	1
PREX1	1
PRF1	1
PRKD2	1
procollagen-proline	1
PRRX2	1
PSAP	1
PTAFR	1
PTGIS	1
PTPN6	1
RAB34	1
RADIL	1
RARA	1
RASA3	1
RASIP1	1
RBMS3	1
receptor	1
reductase	1
RELN	1
RNF150	1
RRAS	1
RTN1	1
S1PR1	1
SERPINF1	1
SFRP4	1
SGCD	1
SKI	1
SMAD2	1
SMOOTH	1
SNAI2	1
SOCS3	1
SOX17	1
SPON1	1
STX11	1
STX1A	1
SULF1	1
SV2B	1
TAGLN	1
TCF7L1	1
TEAD	1
TEAD3	1
TGFB1I1	1
TH1	1
THBD	1
Thioredoxin	1
Tnf	1
TNFAIP2	1
TP63	1
TPP1	1
TPSAB1/TPSB2	1
TUBA1A	1
TUBB2A	1
TWIST	1
UCHL1	1
ULK1	1
UNC5B	1
USP11	1
VASN	1
Vla-4	1
VTN	1
WAS	1
WNT2	1
YAP/TAZ	1
ZNF423	1
ZNF521	1
