# Supplementary material for: The cytoplasmic expression of FSTL3 correlates with colorectal cancer progression, metastasis status and prognosis
Source: J Cell Mol Med. 2023 Feb 18;27(5):672–86. doi: 10.1111/jcmm.17690 (PMC9983317; doi:10.1111/jcmm.17690)
Supplement: Supplementary file 18 — Table S11. [file JCMM-27-672-s004.csv]

Supplementary Table 11. Expression levels of FSLT3 and TWIST1 in CRC cells.
DepMap ID	FSTL3 Copy Number Copy Number (Absolute)	TWIST1 Copy Number Copy Number (Absolute)	filter	Cell Line Name	Primary Disease	Lineage	2 Lineage
ACH-000007	2	3	colorectal	LS513	Colon/Colorectal Cancer	Colorectal	Colorectal Adenocarcinoma
ACH-000009	1	1	colorectal	C2BBE1	Colon/Colorectal Cancer	Colorectal	Colorectal Adenocarcinoma
ACH-000202	2	2	colorectal	COLO320	Colon/Colorectal Cancer	Colorectal	Colorectal Adenocarcinoma
ACH-000236	3	4	colorectal	SW1417	Colon/Colorectal Cancer	Colorectal	Colorectal Adenocarcinoma
ACH-000249	2	4	colorectal	CL11	Colon/Colorectal Cancer	Colorectal	Colorectal Adenocarcinoma
ACH-000252	3	3	colorectal	LS1034	Colon/Colorectal Cancer	Colorectal	Colorectal Adenocarcinoma
ACH-000296	2	3	colorectal	OUMS23	Colon/Colorectal Cancer	Colorectal	Colorectal Adenocarcinoma
ACH-000342	2	2	colorectal	CL14	Colon/Colorectal Cancer	Colorectal	Colorectal Adenocarcinoma
ACH-000350	2	3	colorectal	COLO678	Colon/Colorectal Cancer	Colorectal	Colorectal Adenocarcinoma
ACH-000360	2	3	colorectal	NCIH508	Colon/Colorectal Cancer	Colorectal	Caecum Adenocarcinoma
ACH-000381	4	5	colorectal	T84	Colon/Colorectal Cancer	Colorectal	Colorectal Adenocarcinoma
ACH-000400	3	2	colorectal	SKCO1	Colon/Colorectal Cancer	Colorectal	Colorectal Adenocarcinoma
ACH-000403	3	6	colorectal	NCIH747	Colon/Colorectal Cancer	Colorectal	Colorectal Adenocarcinoma
ACH-000412	2	3	colorectal	SNU1197	Colon/Colorectal Cancer	Colorectal	Colorectal Adenocarcinoma
ACH-000421	1	2	colorectal	SW837	Colon/Colorectal Cancer	Colorectal	Colorectal Adenocarcinoma
ACH-000467	3	3	colorectal	HCC56	Colon/Colorectal Cancer	Colorectal	Colorectal Adenocarcinoma
ACH-000470	3	4	colorectal	SW1463	Colon/Colorectal Cancer	Colorectal	Colorectal Adenocarcinoma
ACH-000489	2	4	colorectal	SW1116	Colon/Colorectal Cancer	Colorectal	Colorectal Adenocarcinoma
ACH-000491	2	5	colorectal	NCIH716	Colon/Colorectal Cancer	Colorectal	Colorectal Adenocarcinoma
ACH-000501	3	4	colorectal	LS123	Colon/Colorectal Cancer	Colorectal	Colorectal Adenocarcinoma
ACH-000532	2	4	colorectal	SNU61	Colon/Colorectal Cancer	Colorectal	Colorectal Adenocarcinoma
ACH-000552	2	3	colorectal	HT29	Colon/Colorectal Cancer	Colorectal	Colorectal Adenocarcinoma
ACH-000565	2	4	colorectal	RCM1	Colon/Colorectal Cancer	Colorectal	Colorectal Adenocarcinoma
ACH-000651	2	3	colorectal	SW620	Colon/Colorectal Cancer	Colorectal	Colorectal Adenocarcinoma
ACH-000680	3	4	colorectal	SW948	Colon/Colorectal Cancer	Colorectal	Colorectal Adenocarcinoma
ACH-000683	2	4	colorectal	SNU503	Colon/Colorectal Cancer	Colorectal	Colorectal Adenocarcinoma
ACH-000708	2	3	colorectal	SNU283	Colon/Colorectal Cancer	Colorectal	Colorectal Adenocarcinoma
ACH-000722	3	5	colorectal	SNUC1	Colon/Colorectal Cancer	Colorectal	Colorectal Adenocarcinoma
ACH-000798	2	2	colorectal	CL40	Colon/Colorectal Cancer	Colorectal	Colorectal Adenocarcinoma
ACH-000820	2	4	colorectal	SW403	Colon/Colorectal Cancer	Colorectal	Colorectal Adenocarcinoma
ACH-000842	2	4	colorectal	SW480	Colon/Colorectal Cancer	Colorectal	Colorectal Adenocarcinoma
ACH-000895	2	2	colorectal	CL34	Colon/Colorectal Cancer	Colorectal	Colorectal Adenocarcinoma
ACH-000926	2	2	colorectal	HT55	Colon/Colorectal Cancer	Colorectal	Colorectal Adenocarcinoma
ACH-000935	2	3	colorectal	MDST8	Colon/Colorectal Cancer	Colorectal	Colorectal Adenocarcinoma
ACH-000943	2	2	colorectal	RKO	Colon/Colorectal Cancer	Colorectal	Colorectal Adenocarcinoma
ACH-000950	2	3	colorectal	LOVO	Colon/Colorectal Cancer	Colorectal	Colorectal Adenocarcinoma
ACH-000955	2	2	colorectal	SNU407	Colon/Colorectal Cancer	Colorectal	Colorectal Adenocarcinoma
ACH-000957	2	2	colorectal	LS180	Colon/Colorectal Cancer	Colorectal	Colorectal Adenocarcinoma
ACH-000958	2	3	colorectal	SW48	Colon/Colorectal Cancer	Colorectal	Colorectal Adenocarcinoma
ACH-000959	2	2	colorectal	SNUC4	Colon/Colorectal Cancer	Colorectal	Colorectal Adenocarcinoma
ACH-000963	2	2	colorectal	CCK81	Colon/Colorectal Cancer	Colorectal	Colorectal Adenocarcinoma
ACH-000967	2	2	colorectal	SNUC2A	Colon/Colorectal Cancer	Colorectal	Colorectal Adenocarcinoma
ACH-000969	2	2	colorectal	KM12	Colon/Colorectal Cancer	Colorectal	Colorectal Adenocarcinoma
ACH-000970	2	3	colorectal	SNUC5	Colon/Colorectal Cancer	Colorectal	Colorectal Adenocarcinoma
ACH-000971	2	2	colorectal	HCT116	Colon/Colorectal Cancer	Colorectal	Colorectal Adenocarcinoma
ACH-000982	2	2	colorectal	GP2D	Colon/Colorectal Cancer	Colorectal	Colorectal Adenocarcinoma
ACH-000985	3	3	colorectal	LS411N	Colon/Colorectal Cancer	Colorectal	Colorectal Adenocarcinoma
ACH-000986	2	3	colorectal	HT115	Colon/Colorectal Cancer	Colorectal	Colorectal Adenocarcinoma
ACH-000989	2	3	colorectal	SNU175	Colon/Colorectal Cancer	Colorectal	Colorectal Adenocarcinoma
ACH-000991	2	2	colorectal	SNU81	Colon/Colorectal Cancer	Colorectal	Colorectal Adenocarcinoma
ACH-000997	2	2	colorectal	HCT15	Colon/Colorectal Cancer	Colorectal	Colorectal Adenocarcinoma
ACH-000998	2	2	colorectal	CW2	Colon/Colorectal Cancer	Colorectal	Colorectal Adenocarcinoma
ACH-000999	2	2	colorectal	SNU1040	Colon/Colorectal Cancer	Colorectal	Colorectal Adenocarcinoma
ACH-001039	2	3	colorectal	COLO205	Colon/Colorectal Cancer	Colorectal	Colorectal Adenocarcinoma
ACH-001061	2	2	colorectal	DLD1	Colon/Colorectal Cancer	Colorectal	Colorectal Adenocarcinoma
ACH-001091	2	2	colorectal	HRT18	Colon/Colorectal Cancer	Colorectal	Colorectal Adenocarcinoma
