# Supplementary material for: The cytoplasmic expression of FSTL3 correlates with colorectal cancer progression, metastasis status and prognosis
Source: J Cell Mol Med. 2023 Feb 18;27(5):672–86. doi: 10.1111/jcmm.17690 (PMC9983317; doi:10.1111/jcmm.17690)
Supplement: Supplementary file 19 — Table S12. [file JCMM-27-672-s019.xlsx]

## Sheet: 工作表1
Supplementary Table 12. Twist-1 downstream effectors in the TGF-b/FSTL3 axis
© 2000-2022 QIAGEN. All rights reserved. USE OF THIS CONTENT IS SUBJECT TO THE TERMS OF YOUR IPA END USER LICENSE AGREEMENT
From Molecule(s)	Relationship Type	To Molecule(s)
TWIST1	expression	ACTA2
TWIST1	expression	AXL
TWIST1	expression	CCN4
TWIST1	expression	CDH2
TWIST1	expression	COL1A1
TWIST1	expression	DCN
TWIST1	expression	FN1
TWIST1	protein-DNA interactions	FOSL1
TWIST1	protein-protein interactions	HAND1
TWIST1	protein-protein interactions	HAND2
TWIST1	expression	IGFBP4
TWIST1	expression	IGFBP5
TWIST1	expression	ITGB3
TWIST1	protein-DNA interactions	MMP2
TWIST1	expression	RUNX3
TWIST1	expression	SNAI1
TWIST1	expression	SPHK1
TWIST1	expression	SPP1
TWIST1	expression	TGFB1
TWIST1	expression	TIMP3
TWIST1	expression	VIM
